# Supplementary material for: Bridging organ transcriptomics for advancing multiple organ toxicity assessment with a generative AI approach
Source: NPJ Digit Med. 2024 Nov 5;7:310. doi: 10.1038/s41746-024-01317-z (PMC11538515; doi:10.1038/s41746-024-01317-z)
Supplement: Supplementary file 2 — Supplementary Data 1 [file 41746_2024_1317_MOESM2_ESM.xlsx]

## Sheet: liver
PROBEID	SYMBOL
1367495_at	Pfdn4
1367553_x_at	Hbb
1367560_at	Rplp0
1367568_a_at	Mgp
1367570_at	Tagln
1367574_at	Vim
1367577_at	Hspb1
1367579_a_at	Tuba1c
1367581_a_at	Spp1
1367584_at	Anxa2
1367590_at	Ran
1367609_at	Mif
1367610_at	Rpl19
1367614_at	Anxa1
1367617_at	Aldoa
1367628_at	Lgals1
1367632_at	Glul
1367633_at	Glul
1367636_at	Igf2r
1367651_at	Ctsd
1367652_at	Igfbp3
1367654_at	Fat1
1367655_at	Tmsb10
1367659_s_at	Eci1
1367661_at	S100a6
1367667_at	Fdps
1367671_at	Pcna
1367676_at	Hmgb2
1367679_at	Cd74
1367689_a_at	Cd36
1367693_at	Ywhah
1367695_at	Qdpr
1367696_at	Ifitm2
1367707_at	Fasn
1367708_a_at	Fasn
1367712_at	Timp1
1367713_at	Eif2s1
1367722_at	Dpp7
1367732_at	Gnb1
1367741_at	Herpud1
1367743_at	Pfkl
1367749_at	Lum
1367755_at	Cdo1
1367758_at	Afp
1367764_at	Ccng1
1367775_at	Amacr
1367776_at	Cdk1
1367780_at	Pttg1
1367784_a_at	Clu
1367786_at	Psmb8
1367794_at	A2m
1367811_at	Phgdh
1367814_at	Atp1b1
1367826_at	Nfe2l2
1367834_at	Srm
1367844_at	Gnai2
1367846_at	S100a4
1367850_at	Fcgr2a
1367854_at	Acly
1367856_at	G6pd
1367857_at	Fads1
1367871_at	Cyp2e1
1367876_at	Ipo13
1367883_at	Smn1
1367885_at	Pxmp2
1367892_at	Pdk2
1367894_at	Insig1
1367905_at	Enpp3
1367907_a_at	Cltb
1367909_at	Dcxr
1367914_at	Emp3
1367925_at	Mvp
1367942_at	Acp5
1367946_at	Pdlim1
1367948_a_at	Kdr
1367950_at	Slc22a5
1367970_at	Pfn2
1367973_at	Ccl2
1367979_s_at	Cyp51
1367982_at	Alas1
1367983_at	Fen1
1367985_at	Alas2
1367994_at	Dpyd
1367998_at	Slpi
1368006_at	Laptm5
1368007_at	Dmbt1
1368020_at	Mvd
1368025_at	Ddit4
1368030_at	Gnai1
1368032_at	Nolc1
1368033_at	Nolc1
1368035_a_at	Ptprf
1368036_at	Ptprf
1368037_at	Cbr1
1368048_at	Serpina3c
1368052_at	Tspan8
1368064_a_at	Ddc
1368072_at	Btg3
1368078_at	Esm1
1368079_at	Pdk1
1368098_a_at	Snurf
1368102_at	Hsd11b2
1368121_at	Akr7a3
1368124_at	Dusp5
1368128_at	Pla2g2a
1368142_at	Anxa7
1368143_at	Anxa7
1368144_at	Rgs2
1368160_at	Igfbp1
1368173_at	Nop58
1368180_s_at	Gsta2
1368187_at	Gpnmb
1368189_at	Dhcr7
1368202_a_at	Dab2
1368204_at	Lig1
1368204_at	Loc100911727
1368207_at	Fxyd5
1368213_at	Por
1368221_at	Nr3c1
1368238_at	Reg3b
1368245_at	Upb1
1368247_at	Hspa1a
1368247_at	Hspa1b
1368258_at	Apln
1368260_at	Aurkb
1368271_a_at	Fabp4
1368272_at	Got1
1368275_at	Msmo1
1368283_at	Ehhadh
1368289_at	Gc
1368295_at	Slco2b1
1368296_at	Slco2b1
1368306_at	Grin2c
1368308_at	Myc
1368317_at	Aqp7
1368321_at	Egr1
1368322_at	Sod3
1368325_at	Egf
1368330_at	Aatf
1368332_at	Gbp2
1368341_at	Polb
1368362_a_at	Asgr2
1368372_at	Sts
1368378_at	Aldh1l1
1368387_at	Bdh1
1368391_at	Slc7a1
1368399_a_at	Cpq
1368405_at	Rala
1368419_at	Cp
1368426_at	Crot
1368430_at	Lgmn
1368434_at	Nat1
1368446_at	Spink3
1368447_x_at	Spink3
1368452_at	Abcc6
1368458_at	Cyp7a1
1368460_at	Slc2a5
1368461_at	Slc22a8
1368464_at	Clec10a
1368474_at	Vcam1
1368482_at	Bcl2a1
1368487_at	Serpinb2
1368488_at	Nfil3
1368494_at	S100a8
1368497_at	Abcc2
1368501_s_at	Mcpt8l2
1368501_s_at	Loc691603
1368514_at	Maob
1368518_at	Cd53
1368519_at	Serpine1
1368522_at	Timeless
1368543_at	Nox4
1368544_a_at	Nol3
1368545_at	Cflar
1368558_s_at	Aif1
1368573_at	Kpnb1
1368587_at	Apoc1
1368592_at	Il1a
1368600_at	Slc26a1
1368607_at	Cyp4a8
1368608_at	Cyp2f4
1368609_at	Slc10a1
1368627_at	Rgn
1368651_at	Pklr
1368659_at	Agxt2
1368693_at	Fgr
1368695_at	C4bpb
1368707_at	Itih4
1368731_at	Orm1
1368742_at	C5ar1
1368745_at	Slc10a2
1368769_at	Abcb11
1368797_at	Nr1i3
1368813_at	Cebpd
1368814_at	Aldh6a1
1368819_at	Itgb1
1368826_at	Comt
1368870_at	Id2
1368877_at	Zfp354a
1368878_at	Idi1
1368908_at	Anxa4
1368915_at	Kmo
1368921_a_at	Cd44
1368934_at	Cyp4a1
1368947_at	Gadd45a
1368967_at	Eif2b3
1369002_at	Soat1
1369010_at	Chek2
1369012_at	Inhba
1369020_at	Slc5a5
1369029_at	Plscr1
1369061_at	Gsr
1369077_at	Asah1
1369085_s_at	Snurf
1369103_at	Fyn
1369104_at	Prkaa1
1369105_a_at	Pkib
1369111_at	Fabp1
1369122_at	Bax
1369146_a_at	Ahr
1369181_at	Cybb
1369191_at	Il6
1369195_at	Fabp2
1369202_at	Mx2
1369204_at	Hck
1369206_at	Cpb2
1369220_at	Dnm1l
1369255_at	Il1r1
1369268_at	Atf3
1369275_s_at	Cyp2a1
1369286_at	Proc
1369291_at	Agtr1a
1369294_at	Bst1
1369296_at	Sult1c3
1369313_at	Fhl2
1369415_at	Bhlhe40
1369435_at	Ttpa
1369435_at	Loc100909929
1369440_at	Abcg8
1369450_at	Ust5r
1369455_at	Abcg5
1369465_at	Hsd3b5
1369491_at	Dao
1369492_at	Aadac
1369493_at	Prlr
1369499_at	Tyms
1369502_a_at	Amy2a3
1369502_a_at	Amy1a
1369509_a_at	A1bg
1369526_at	Acadsb
1369531_at	Sult1c2
1369546_at	Bbox1
1369558_at	Inhbc
1369560_at	Gpd1
1369577_at	Socs2
1369590_a_at	Ddit3
1369633_at	Cxcl12
1369640_at	Gja1
1369655_at	Pik3c3
1369658_at	Cebpa
1369663_at	Ephx2
1369671_at	Otc
1369676_at	Itpr2
1369688_s_at	Ptk2b
1369693_a_at	Slc1a2
1369698_at	Abcc3
1369701_at	Lipc
1369727_at	Apoa2
1369732_a_at	St3gal2
1369736_at	Emp1
1369746_a_at	Slco1b2
1369788_s_at	Jun
1369799_at	Abat
1369837_at	Gulo
1369840_at	Ust4r
1369840_at	Ust5r
1369852_at	F10
1369864_a_at	Sds
1369902_at	Bmf
1369926_at	Gpx3
1369931_at	Pkm
1369933_at	Vdac2
1369960_at	Fxyd1
1369962_at	Atic
1369963_at	Pafah1b3
1369964_at	Coro1a
1369976_at	Dynll1
1369983_at	Ccl5
1369991_at	Sec11a
1370024_at	Fabp7
1370026_at	Cryab
1370030_at	Gclm
1370034_at	Cdc25b
1370036_at	Suox
1370056_at	Ly6c
1370057_at	Csrp1
1370058_at	Nefl
1370059_at	Nefl
1370067_at	Me1
1370080_at	Hmox1
1370083_at	Ccr1
1370097_a_at	Cxcr4
1370114_a_at	Pik3r1
1370123_a_at	Cttn
1370131_at	Cav1
1370141_at	Mcl1
1370147_at	Acmsd
1370150_a_at	Thrsp
1370153_at	Gdf15
1370154_at	Lyz2
1370155_at	Col1a2
1370166_at	Sdc2
1370174_at	Ppp1r15a
1370176_at	Trak2
1370177_at	Pvr
1370186_at	Psmb9
1370215_at	C1qb
1370216_at	Ddr1
1370219_at	Cyba
1370224_at	Stat3
1370232_at	Ivd
1370237_at	Hadh
1370256_at	Fzd1
1370269_at	Cyp1a1
1370290_at	Tubb5
1370294_a_at	Cdc20
1370301_at	Mmp2
1370310_at	Hmgcs2
1370314_at	Slc20a1
1370336_at	Osgin1
1370345_at	Ccnb1
1370346_at	Ccnb1
1370350_x_at	Rup2
1370352_at	Cesl1
1370355_at	Scd
1370363_at	Ces1d
1370377_at	Cyp2d1
1370377_at	Cyp2d5
1370383_s_at	Rt1-db1
1370384_a_at	Prlr
1370394_at	Igg-2a
1370396_x_at	Rup2
1370420_at	Srd5a1
1370422_at	Ripk3
1370427_at	Pdgfa
1370428_x_at	Rt1-a2
1370428_x_at	Rt1-a3
1370445_at	Pla1a
1370461_at	Hmmr
1370462_at	Hmmr
1370464_at	Abcb1a
1370465_at	Abcb1a
1370479_x_at	Obp3
1370485_a_at	Bcl2l1
1370491_a_at	Hdc
1370495_s_at	Cyp2c13
1370496_at	Cyp2d3
1370510_a_at	Arntl
1370519_at	Stxbp1
1370526_at	Itgae
1370538_at	Lama3
1370541_at	Nr1d2
1370583_s_at	Abcb1b
1370583_s_at	Abcb1a
1370585_a_at	Prkcb
1370592_at	Glyatl2
1370593_at	Cyp3a2
1370613_s_at	Ugt1a1
1370615_at	Ugt2b7
1370665_at	Hyou1
1370676_at	Rgd1564614
1370688_at	Gclc
1370694_at	Trib3
1370695_s_at	Trib3
1370698_at	Ugt2b1
1370714_a_at	St6gal1
1370725_a_at	Psme3
1370728_at	Il13ra1
1370750_a_at	Il1r1
1370789_a_at	Prlr
1370803_at	Zwint
1370809_at	Tubg1
1370810_at	Ccnd2
1370812_at	Bcl2l1
1370813_at	Gstm5
1370816_at	Nr1d1
1370823_at	Bambi
1370830_at	Egfr
1370831_at	Mgll
1370836_at	Serpina4
1370838_s_at	Sptan1
1370864_at	Col1a1
1370870_at	Me1
1370882_at	Rt1-dmb
1370883_at	Rt1-da
1370892_at	C4b
1370892_at	C4a
1370893_at	Acaca
1370894_at	Cldn7
1370895_at	Col5a2
1370902_at	Akr1b8
1370904_at	Rt1-dma
1370908_at	Hdac2
1370912_at	Hspa1a
1370913_at	Rsad2
1370927_at	Col12a1
1370934_at	Nup153
1370936_at	Dmgdh
1370943_at	Sult1c2a
1370952_at	Gstm2
1370956_at	Dcn
1370959_at	Col3a1
1370967_at	Loc680329
1370972_x_at	Rt1-ce5
1370987_at	Spn
1370993_at	Lamc1
1371012_at	Hacl1
1371014_at	Plcb1
1371015_at	Mx1
1371019_at	Trib1
1371033_at	Loc688090
1371034_at	Onecut1
1371036_at	Nrcam
1371065_at	Loc688090
1371074_a_at	Mcm6
1371076_at	Cyp2b1
1371076_at	Cyp2b2
1371083_at	Loc299282
1371089_at	Gsta3
1371102_x_at	Loc100134871
1371104_at	Srebf1
1371109_at	C8b
1371123_x_at	Rt1-s3
1371137_at	Acox2
1371147_at	Serpina3m
1371150_at	Ccnd1
1371152_a_at	Oas1a
1371161_at	Ppp1r3b
1371166_at	Nos3
1371170_a_at	Il1a
1371209_at	Rt1-ce5
1371210_s_at	Rt1-ce5
1371237_a_at	Ttr
1371245_a_at	Loc100134871
1371250_at	Pf4
1371255_at	Hras
1371258_at	Fga
1371262_at	Igha
1371262_at	Igg-2a
1371266_at	Afm
1371310_s_at	Serpinh1
1371322_at	Lamc1
1371350_at	Mat2a
1371358_at	Tecr
1371360_at	Ndrg1
1371369_at	Col6a2
1371377_at	Rps19
1371382_at	Flna
1371390_at	Tubb4b
1371400_at	Thrsp
1371412_a_at	Nrep
1371418_at	Cct2
1371421_at	Oxct1
1371442_at	Hyou1
1371447_at	Plac8
1371455_at	Pmm1
1371465_at	Cttn
1371481_at	Reep5
1371498_at	Aimp2
1371517_at	Grb10
1371519_at	Etfdh
1371527_at	Emp1
1371530_at	Krt8
1371539_at	Nhp2
1371541_at	Mylk
1371543_at	Mtmr2
1371567_at	Aldh7a1
1371571_at	App
1371572_at	App
1371575_at	Msn
1371606_at	Wdtc1
1371641_at	Cct7
1371643_at	Ccnd1
1371659_at	Rhoc
1371682_at	Map1lc3a
1371694_at	Dpysl2
1371700_at	Mfap4
1371703_at	Ahnak
1371731_at	Mest
1371781_at	Stat3
1371785_at	Tnfrsf12a
1371822_at	Polr3d
1371847_at	Loc102555086
1371849_at	Nt5dc2
1371850_at	Papss1
1371862_at	Rrm1
1371951_at	Fhl2
1371959_at	Hist2h2aa3
1372000_at	Net1
1372002_at	Gja1
1372004_at	Hebp1
1372016_at	Gadd45b
1372064_at	Cxcl16
1372070_at	Ifi30
1372111_at	Cav1
1372116_at	Mrps2
1372125_at	Gpx7
1372186_a_at	Top2a
1372211_at	Mafk
1372218_at	Wdr12
1372248_at	Sesn1
1372249_at	Ywhaz
1372256_at	Crip1
1372264_at	Pck1
1372286_at	Tspan6
1372297_at	Gsta4
1372301_at	Aebp1
1372310_at	Isoc1
1372311_at	Gnpda1
1372389_at	Ier2
1372406_at	Mcm3
1372438_at	Nit2
1372439_at	Col4a1
1372440_at	Serpine2
1372462_at	Acat2
1372475_at	Pink1
1372478_at	Cmtm7
1372510_at	Srxn1
1372516_at	Kif22
1372520_at	Mcl1
1372523_at	Gclc
1372524_at	Lpin1
1372533_at	Edem1
1372550_at	Kpnb1
1372552_at	Acbd3
1372601_at	Atf5
1372665_at	Psat1
1372685_at	Cdkn3
1372701_at	Hsp90aa1
1372726_at	Hist1h4a
1372729_at	Procr
1372736_at	Agl
1372741_at	Sccpdh
1372757_at	Stat1
1372773_at	Npdc1
1372809_at	Loc290595
1372897_at	Plod2
1372903_at	Kif18b
1372973_at	Lss
1373001_at	Chchd4
1373025_at	C1qc
1373026_at	Spc24
1373036_at	Iqgap2
1373068_at	Ifrd2
1373152_at	Prss23
1373200_at	Eef1e1
1373204_at	Tmem176a
1373210_at	Lamb1
1373245_at	Col4a1
1373250_at	Anln
1373270_at	Wipi1
1373286_at	Fblim1
1373304_at	Coasy
1373312_at	Pnkd
1373401_at	Tnc
1373421_at	Tgif1
1373458_at	Bex4
1373462_at	Eed
1373463_at	Col5a2
1373499_at	Gas5
1373504_at	Glipr1
1373516_at	Rrp1b
1373523_at	Fcgr3a
1373538_at	Usp1
1373557_at	Mcm4
1373575_at	Fcer1g
1373578_at	Trim2
1373592_at	Serpinb9
1373595_at	Tmem43
1373658_at	Racgap1
1373661_a_at	Cxcr4
1373672_at	Serpinb9
1373677_at	Slc39a10
1373686_at	Serpina6
1373722_at	Kif20a
1373767_at	Zfand2a
1373785_at	Pld4
1373803_a_at	Ghr
1373823_at	Cks2
1373852_at	Srd5a3
1373894_at	Rab31
1373911_at	Postn
1373921_at	Echdc3
1373959_at	Ppp2r1b
1373989_at	Rassf1
1373992_at	Mgc108823
1373992_at	Loc102549198
1374033_at	Psmb10
1374036_at	Mcm2
1374070_at	Gpx2
1374072_at	Srsf1
1374244_at	Loc501038
1374245_at	Nhej1
1374289_at	Polr1c
1374326_at	Ppan
1374334_at	Igha
1374359_at	Ccne2
1374395_at	Xpo1
1374404_at	Jun
1374424_at	Prmt5
1374449_at	Cdca3
1374472_at	Vps37a
1374475_at	Abhd1
1374478_at	Rgd1305347
1374537_at	Chsy1
1374540_at	Cdca7
1374556_at	Smox
1374556_at	Rgd1564480
1374608_at	Tatdn2
1374626_at	Lrg1
1374628_at	Cryz
1374632_at	Jmjd6
1374730_at	Tyrobp
1374765_at	Bdh1
1374770_at	Asah1
1374775_at	Mki67
1374796_at	Sgcb
1374805_at	Dscc1
1374828_at	Pdia5
1374842_at	Cebpz
1374857_at	Gar1
1374914_at	Ppard
1374945_at	Trmt61a
1374976_a_at	Soat1
1375010_at	Cd68
1375043_at	Fos
1375170_at	S100a11
1375224_at	Phlda3
1375247_at	Mgll
1375267_at	Ppic
1375278_at	Trim2
1375428_at	Creg1
1375469_at	Smarca4
1375504_at	Polg2
1375517_at	Tp53inp2
1375532_at	Id2
1375551_at	Ccdc86
1375569_at	Ccdc92
1375633_at	Clic1
1375697_at	Mlec
1375796_at	Igtp
1375796_at	Irgm2
1375796_at	Loc102555634
1375852_at	Hmgcr
1375857_at	Myof
1375895_at	Tsr1
1375901_at	Ddx21
1375917_at	Lilrb4
1375944_at	Acss2
1375951_at	Thbd
1375956_at	Mnat1
1375970_at	Prkaa1
1375989_a_at	Nfkb2
1376001_at	Polr1e
1376039_at	Aurka
1376047_at	Papss2
1376051_at	Cryl1
1376055_at	Mcm5
1376073_at	Sel1l
1376084_a_at	Espl1
1376100_at	Tubb6
1376160_at	Relb
1376317_at	Orc6
1376652_at	C1qa
1376675_at	Cd300a
1376681_at	Rrp8
1376684_at	Dlgap5
1376688_a_at	Loc100910669
1376689_at	Ikbip
1376737_at	Loc100912041
1376785_at	Chpt1
1376908_at	Ifit3
1376914_at	Depdc1
1376935_at	Loc100911553
1376937_at	Filip1l
1376951_at	Mad2l1
1377016_at	Creld2
1377021_at	Trmt6
1377037_at	Acot4
1377049_at	Loc100911867
1377060_at	Mccc2
1377064_at	Dusp6
1377192_a_at	Clpx
1377239_at	Apbb1ip
1377375_at	Aass
1377497_at	Oasl
1377599_at	Lpin1
1377625_at	Trmt6
1377626_at	Loc100910973
1377653_at	Syne2
1377662_at	Pir
1377666_at	Chdh
1377672_at	Sult1c2
1377761_at	Gfpt2
1377812_a_at	C2cd2l
1377827_at	Srfbp1
1377832_at	Plk4
1377945_at	Ddx18
1377967_at	Cdt1
1378015_at	Ccl21
1378028_at	Mad2l1
1378056_at	Gmnn
1378140_at	Arl11
1378169_at	Acot3
1378239_at	Gaa
1378507_at	Dtl
1378592_at	Trim59
1378640_at	Uhrf1
1378819_at	Aspdh
1378936_at	Cstf2
1378958_at	Ccdc86
1379046_at	Mlec
1379240_at	Mbl2
1379262_at	Acot9
1379285_at	Rtp4
1379295_at	Gngt2
1379312_at	Pprc1
1379340_at	Lamc2
1379341_at	Usp6nl
1379344_at	Cybb
1379361_at	Pex11a
1379363_at	Loc679818
1379402_at	Abcc4
1379420_at	Dhrs7
1379448_at	Ttk
1379542_at	Snrpf
1379568_at	Ifit2
1379582_a_at	Ccna2
1379592_at	Slc25a13
1379606_at	Rab30
1379743_at	Tubb1
1379785_at	Slc1a4
1379889_at	Lamc2
1379935_at	Ccl7
1379967_at	Zfp367
1380021_at	Dennd2d
1380063_at	Ch25h
1380068_at	Arfip2
1380104_at	F9
1380229_at	Maff
1380262_at	Sgk2
1380278_at	Ugt2b10
1380336_at	Irak3
1380393_at	Cryz
1380504_at	Acaa2
1380526_at	Gcdh
1380533_at	App
1380577_at	Abcg2
1380596_at	Dsg2
1380611_at	Fkbp5
1380692_at	Rbl1
1380775_at	Kif20b
1380833_at	Gpld1
1380888_at	Loc684841
1380909_at	Slc25a24
1381217_at	Trmt6
1381298_at	Mcm10
1381403_at	Me2
1381504_at	Aspn
1381556_at	Ddx60
1381574_at	Agmo
1381852_at	Rgd1559459
1381968_at	Creg1
1381973_at	Slc25a30
1382026_at	Arhgap9
1382146_at	Tspan6
1382186_a_at	Gpatch4
1382189_at	Sdc2
1382274_at	Rarres1
1382275_at	Pak1ip1
1382277_at	Ly96
1382314_at	Isg15
1382325_at	Gcat
1382419_at	Cenpk
1382511_at	E2f1
1382544_at	Entpd5
1382554_at	C8a
1382569_at	Paqr9
1382678_at	Cfhr1
1382679_at	Wdr43
1382680_at	Plin2
1382692_at	Clec7a
1382778_at	Dusp6
1382809_at	Cirbp
1382855_at	Tcfl5
1382924_at	Pank1
1383008_at	Smc4
1383075_at	Ccnd1
1383131_at	Itgb2
1383134_at	Cars2
1383137_at	Sox4
1383242_a_at	Cebpa
1383243_at	Cebpa
1383248_at	Fmo5
1383250_at	Utp14a
1383288_at	Mdm2
1383291_at	C7
1383291_at	Tubb4b
1383303_at	Acsm3
1383315_at	Tsku
1383333_at	C2cd2
1383360_at	C2cd2
1383380_at	Rpp38
1383401_at	Tes
1383439_at	Npas2
1383485_at	Mdm2
1383486_at	Inhba
1383491_at	Aen
1383497_at	Glyctk
1383502_at	Topbp1
1383543_at	Golt1b
1383561_at	Lig4
1383564_at	Irf7
1383578_at	Rad51
1383586_at	Arpp19
1383600_at	Slc13a5
1383675_at	Rrp12
1383684_at	Asf1b
1383685_at	Heatr1
1383721_at	Fzd8
1383732_at	Rgd1307603
1383741_at	Stil
1383742_at	Snx7
1383747_at	Ect2
1383766_at	Sgcb
1383904_at	Fgl1
1383906_at	Neurl3
1383940_at	Nuf2
1384039_at	Camsap2
1384044_at	Sgcb
1384068_at	Ckap2
1384073_at	Adhfe1
1384115_at	Acot2
1384126_a_at	Cebpa
1384127_at	Cebpa
1384147_at	Eif1a
1384180_at	Ifit2
1384186_at	Edem1
1384231_at	Shcbp1
1384240_at	Agtr1a
1384244_at	Hsdl2
1384262_at	Ppp1r3b
1384280_at	Nusap1
1384331_at	Srxn1
1384367_at	Hist2h3c2
1384367_at	Loc684841
1384392_at	Cyp26b1
1384427_at	Mdm2
1384510_at	Uroc1
1384842_s_at	Fas
1384997_at	Aen
1385005_at	Slc22a8
1385011_at	Smarca4
1385051_at	Gbp4
1385053_at	Epha3
1385086_at	Bub1
1385132_at	Mybl1
1385206_at	Rab1a
1385220_at	Zwilch
1385397_at	Steap4
1385407_at	Tiparp
1385413_at	Egfr
1385571_at	Loc100366216
1385641_at	Tnfaip3
1385756_at	Itih1
1385765_at	Lin9
1385828_at	Cct7
1385904_at	Cirbp
1386274_at	Slc17a2
1386321_s_at	Trib3
1386586_at	Pak1ip1
1386857_at	Stmn1
1386862_at	Anxa5
1386870_at	Glul
1386872_at	Igf2r
1386879_at	Lgals3
1386881_at	Igfbp3
1386884_at	Htra1
1386885_at	Ech1
1386890_at	S100a10
1386897_at	Prmt1
1386901_at	Cd36
1386901_at	Rgd1565355
1386910_a_at	Apex1
1386912_at	Pcolce
1386917_at	Pc
1386925_at	Arpc1b
1386928_at	Bcat2
1386934_at	Slc6a8
1386935_at	Nr4a1
1386937_at	Atp1b1
1386940_at	Timp2
1386944_a_at	Psme3
1386945_a_at	Prkab1
1386954_at	Ak2
1386958_at	Txnrd1
1386960_at	Slc37a4
1386965_at	Lpl
1386975_at	Pdk2
1386980_at	Apom
1386994_at	Btg2
1386995_at	Btg2
1387005_at	Ctss
1387006_at	Sult2a6
1387011_at	Lcn2
1387015_at	Pfn2
1387015_at	Loc100909840
1387017_at	Sqle
1387020_at	Cyp51
1387022_at	Aldh1a1
1387023_at	Gstm7
1387024_at	Dusp6
1387036_at	Hes1
1387048_at	Ddx39a
1387050_s_at	Kng2
1387053_at	Fmo1
1387060_at	Klf6
1387062_a_at	Chek1
1387074_at	Rgs2
1387077_at	Arpp19
1387084_at	Dpp4
1387087_at	Cebpb
1387093_at	Slco1a2
1387094_at	Slco1a2
1387109_at	Por
1387118_at	Cyp3a23/3a1
1387121_a_at	Ndrg2
1387123_at	Cyp17a1
1387125_at	S100a9
1387130_at	Slc40a1
1387130_at	Loc100911874
1387139_at	Hao2
1387156_at	Hsd17b2
1387183_at	Crot
1387193_a_at	Spink3
1387195_at	St14
1387202_at	Icam1
1387203_at	Gckr
1387219_at	Adm
1387233_at	Hsd17b7
1387234_at	Azgp1
1387240_at	Rdh7
1387243_at	Cyp1a2
1387263_at	Pklr
1387268_at	Polr1b
1387269_s_at	Plaur
1387283_at	Mx2
1387284_at	Dpys
1387294_at	Sh3bp5
1387296_at	Cyp2j4
1387312_a_at	Gck
1387316_at	Cxcl1
1387323_at	Klkb1
1387328_at	Cyp2c11
1387343_at	Cebpd
1387346_at	Itgb1
1387354_at	Stat1
1387372_at	Slc6a13
1387375_at	Khk
1387377_a_at	Pak1
1387378_at	Fcnb
1387391_at	Cdkn1a
1387455_a_at	Vldlr
1387459_at	Pkib
1387505_at	Gnai1
1387528_at	Mbl2
1387531_at	Msra
1387538_at	Acaca
1387566_at	Pla2g4a
1387567_at	Slco1a1
1387599_a_at	Nqo1
1387630_at	Elovl5
1387643_at	Fgf21
1387655_at	Cxcl12
1387665_at	Bhmt
1387669_a_at	Ephx1
1387675_at	Plau
1387679_at	Slco1b2
1387687_at	Igsf6
1387690_at	Casp3
1387725_at	Gulo
1387759_s_at	Ugt1a1
1387760_a_at	Onecut1
1387765_at	Mbl1
1387783_a_at	Acaa1a
1387788_at	Junb
1387796_at	Alox15
1387805_at	Bnip3
1387807_at	Pafah1b1
1387812_at	Pcsk6
1387816_at	Igfals
1387839_at	Rt1-n2
1387843_at	Fst
1387848_at	Hmgcr
1387852_at	Thrsp
1387854_at	Col1a2
1387856_at	Cnn3
1387874_at	Dbp
1387892_at	Tubb5
1387893_at	C1s
1387895_s_at	Cdc20
1387896_at	Scp2
1387925_at	Asns
1387936_at	Sult2a2
1387946_at	Lgals3bp
1387950_at	Nip7
1387952_a_at	Cd44
1387967_at	Spink1
1387969_at	Cxcl10
1387973_at	Cyp4f4
1387981_at	Olr59
1387985_a_at	Obp3
1388022_a_at	Dnm1l
1388031_x_at	Loc259245
1388108_at	Elovl6
1388112_at	Slc25a4
1388114_at	Myl12a
1388116_at	Col1a1
1388122_at	Gstp1
1388135_at	Rpa2
1388150_at	Xpo1
1388155_at	Krt18
1388164_at	Rt1-s3
1388166_at	Igh-6
1388185_at	Rb1
1388203_x_at	Rt1-ce10
1388210_at	Acot2
1388211_s_at	Acot2
1388211_s_at	Acot1
1388212_a_at	Rt1-s3
1388213_a_at	Rt1-s3
1388229_a_at	Mug1
1388229_a_at	Loc100911784
1388255_x_at	Rt1-ce5
1388271_at	Mt2a
1388277_at	Loc100361706
1388325_at	Atp6v1d
1388335_at	Tagln2
1388348_at	Elovl5
1388392_at	Tax1bp3
1388393_at	Plp2
1388395_at	G0s2
1388397_at	Ebna1bp2
1388403_at	Idh2
1388426_at	Srebf1
1388433_at	Krt19
1388458_at	Rfc4
1388459_at	Col18a1
1388484_at	Ube2c
1388494_at	Col4a2
1388526_at	Gstz1
1388537_at	Nipsnap1
1388557_at	C7
1388557_at	Tubb4b
1388560_at	Wdr77
1388583_at	Cxcl12
1388587_at	Ier3
1388602_at	Cfd
1388617_at	Bphl
1388622_at	Nop56
1388629_at	Impdh2
1388644_at	Mgll
1388650_at	Top2a
1388674_at	Cdkn1a
1388687_at	Dhdds
1388699_at	Man2b1
1388742_at	Bcl2l11
1388754_at	Loc100911177
1388770_at	Ufm1
1388784_at	Csf1r
1388788_at	Gcdh
1388792_at	Gadd45g
1388802_at	Bex1
1388850_at	Hsp90aa1
1388872_at	Idi1
1388900_at	Loc102549726
1388901_at	Fkbp5
1388902_at	Loxl1
1388953_at	Gnl3
1388964_at	Exosc8
1388986_at	Klf6
1389034_at	Usp18
1389092_at	Il2rg
1389093_at	Pak1
1389101_at	Ccnc
1389123_at	Ccl6
1389180_at	Phkb
1389210_at	Lcp1
1389234_at	Vwf
1389253_at	Vnn1
1389263_at	Rai14
1389265_at	Gbe1
1389270_x_at	Rup2
1389270_x_at	Loc680367
1389314_at	Nvl
1389332_at	Ptprb
1389363_at	Adi1
1389384_at	Ndufaf4
1389409_at	Tes
1389413_at	Evi2a
1389419_at	Loc102553917
1389420_at	Stap2
1389426_at	Ccdc92
1389430_at	Hsd17b7
1389439_at	Loc100912247
1389457_at	Mybl2
1389470_at	C2
1389520_at	Wdr1
1389528_s_at	Jun
1389548_at	Adhfe1
1389553_at	Clec4a3
1389554_at	Nr2f2
1389555_at	Tcf19
1389566_at	Ccnb2
1389600_at	Loc100360856
1389611_at	Vldlr
1389622_at	Slc25a13
1389625_at	Chchd4
1389639_at	Shb
1389651_at	Apln
1389668_at	Spc25
1389725_at	Tm7sf2
1389738_at	Ung
1389756_at	Melk
1389785_at	Acy3
1389801_at	Fgfr4
1389844_at	Fkbp4
1389906_at	Fdft1
1389983_at	Noc2l
1390107_at	Sytl2
1390137_at	Knstrn
1390165_at	C2cd2
1390203_at	Pdk1
1390348_at	Folr2
1390373_at	Smad5
1390381_at	Xpc
1390383_at	Plin2
1390386_at	Casp3
1390416_at	Slc25a30
1390419_a_at	Tusc3
1390430_at	Nr1d2
1390481_a_at	Ube2t
1390507_at	Isg20
1390510_at	Ms4a6bl
1390532_at	Slc13a4
1390542_at	Rad51c
1390579_at	Tma16
1390591_at	Slc17a3
1390650_at	Nup85
1390687_at	Plek
1390692_at	Ctps1
1390707_at	Rgs10
1390765_at	Wfdc2
1390795_at	Ttpa
1390891_at	Kif11
1391032_at	Sez6
1391063_at	Kif23
1391211_at	Atp11c
1391293_at	Bbox1
1391302_at	Loc100911946
1391317_at	Ska1
1391323_at	Tf
1391397_at	Urad
1391415_at	Pno1
1391422_at	Dnajb6
1391433_at	Acot2
1391435_at	Pltp
1391440_at	Tex10
1391450_at	Loxl2
1391463_at	Ddx58
1391573_at	Tnfrsf21
1391652_at	Glyat
1391669_at	Ptprb
1391884_at	F12
1392061_at	Mcm10
1392264_s_at	Serpine1
1392308_at	Pla2g2d
1392384_s_at	Akr1d1
1392449_at	Rad18
1392476_at	Hist1h4a
1392514_at	Rpf2
1392515_at	Klra17
1392604_at	Nsdhl
1392637_at	Loc102549198
1392640_at	Cry1
1392648_at	Mrc1
1392732_at	Nusap1
1392754_at	Adam8
1392818_at	Gas5
1392820_at	Fgf1
1392894_at	Fgl2
1392899_at	Prc1
1392946_at	Il1r1
1392963_at	Scrn1
1392988_at	Nsdhl
1393008_at	Arpp19
1393009_at	Fv1
1393041_at	Smc2
1393123_at	C8g
1393128_at	Gpatch4
1393158_at	Cenpq
1393281_at	Cav1
1393314_at	Fgf1
1393347_at	Itgal
1393373_at	Opn3
1393401_at	Ecscr
1393403_at	Angptl3
1393451_at	Cenpn
1393468_at	Mrps2
1393499_at	Pik3ca
1393562_at	Ap3m1
1393581_at	Aspm
1393584_at	Tnfrsf21
1393643_at	Rcn1
1393647_at	Hat1
1393684_at	Hells
1393795_at	Zeb2
1393816_at	Cenpw
1393826_at	Apon
1393891_at	Col8a1
1393894_at	Cyp4a8
1394117_at	Ddb2
1394318_at	Arpp19
1394401_at	Elovl6
1394419_at	Arhgap11a
1394844_s_at	Cyp4a2
1395003_at	Clec4a1
1395152_at	Mak16
1395184_at	Clec12a
1395248_at	Edem1
1395403_at	Stac3
1395465_at	Rae1
1395557_at	Klf6
1395721_at	Papss2
1395998_at	Nop56
1396163_at	Igtp
1397255_at	Ccdc86
1397304_at	Igtp
1397341_at	Pbk
1397468_at	Hsdl2
1397508_at	Ddx18
1397526_at	Gcdh
1397596_at	Trim2
1397609_at	Knstrn
1397704_at	Esco2
1398240_at	Hspa8
1398246_s_at	Fcgr2a
1398250_at	Acot1
1398256_at	Il1b
1398267_at	Slc22a7
1398272_at	B4galnt1
1398282_at	Kynu
1398287_at	Plau
1398325_at	Tspan3
1398330_at	Stxbp1
1398383_at	Cyb561
1398395_at	Itgb1bp1
1398406_at	Scrn1
1398441_at	Nck2
1398473_at	Bloc1s2
1398514_at	Hgd
1398589_at	Loc685020
1398589_at	Loc100910669
1398602_at	Mad2l1
1398640_at	Rab30
1398756_at	Npm1
1398757_at	Npm1
1398790_at	Ppp2ca
1398790_at	Loc100362453
1398791_at	Txnrd1
1398832_at	Ncl
1398882_at	Rps5
1399019_at	Abhd4
1399158_a_at	Npm1

## Sheet: kidney
PROBEID	SYMBOL
1367553_x_at	Hbb
1367555_at	Alb
1367556_s_at	Alb
1367562_at	Sparc
1367563_at	Sparc
1367568_a_at	Mgp
1367570_at	Tagln
1367574_at	Vim
1367577_at	Hspb1
1367581_a_at	Spp1
1367584_at	Anxa2
1367589_at	Aco2
1367594_at	Bgn
1367614_at	Anxa1
1367627_at	Gatm
1367628_at	Lgals1
1367636_at	Igf2r
1367647_at	Serpina1
1367651_at	Ctsd
1367652_at	Igfbp3
1367655_at	Tmsb10
1367659_s_at	Eci1
1367661_at	S100a6
1367662_at	Hsd17b10
1367676_at	Hmgb2
1367679_at	Cd74
1367680_at	Acox1
1367689_a_at	Cd36
1367695_at	Qdpr
1367702_at	Acadm
1367705_at	Glrx
1367707_at	Fasn
1367708_a_at	Fasn
1367710_at	Psme2
1367712_at	Timp1
1367715_at	Tnfrsf1a
1367732_at	Gnb1
1367739_at	Cox8b
1367742_at	Cpt1b
1367749_at	Lum
1367755_at	Cdo1
1367764_at	Ccng1
1367775_at	Amacr
1367776_at	Cdk1
1367780_at	Pttg1
1367784_a_at	Clu
1367786_at	Psmb8
1367794_at	A2m
1367804_at	Apcs
1367811_at	Phgdh
1367815_at	Slc5a6
1367823_at	Timp2
1367829_at	Echs1
1367838_at	Cth
1367839_at	Fdft1
1367843_at	Akr7a2
1367844_at	Gnai2
1367846_at	S100a4
1367850_at	Fcgr2a
1367855_at	Scarb1
1367857_at	Fads1
1367858_at	Mmp11
1367859_at	Tgfb3
1367871_at	Cyp2e1
1367885_at	Pxmp2
1367892_at	Pdk2
1367897_at	Acadvl
1367899_at	F2r
1367909_at	Dcxr
1367914_at	Emp3
1367936_at	Stk10
1367946_at	Pdlim1
1367950_at	Slc22a5
1367951_at	Pgam2
1367973_at	Ccl2
1367977_at	Snca
1367985_at	Alas2
1367988_at	Cyp2c23
1367994_at	Dpyd
1367995_at	Cat
1367998_at	Slpi
1368000_at	C3
1368006_at	Laptm5
1368007_at	Dmbt1
1368010_at	Ptpn6
1368025_at	Ddit4
1368027_at	Tbxas1
1368052_at	Tspan8
1368064_a_at	Ddc
1368077_at	Fbp1
1368078_at	Esm1
1368079_at	Pdk1
1368092_at	Fah
1368102_at	Hsd11b2
1368114_at	Fgf13
1368121_at	Akr7a3
1368128_at	Pla2g2a
1368137_at	Mapt
1368138_at	Mapt
1368143_at	Anxa7
1368144_at	Rgs2
1368150_at	Slc27a2
1368160_at	Igfbp1
1368163_at	Dpp4
1368164_at	Blvra
1368180_s_at	Gsta2
1368187_at	Gpnmb
1368189_at	Dhcr7
1368191_a_at	Slc22a1
1368205_at	Cfi
1368207_at	Fxyd5
1368238_at	Reg3b
1368240_a_at	Prkcb
1368245_at	Upb1
1368247_at	Hspa1a
1368247_at	Hspa1b
1368253_at	Gamt
1368259_at	Ptgs1
1368260_at	Aurkb
1368271_a_at	Fabp4
1368272_at	Got1
1368283_at	Ehhadh
1368288_at	Gc
1368289_at	Gc
1368304_at	Fmo3
1368308_at	Myc
1368317_at	Aqp7
1368321_at	Egr1
1368325_at	Egf
1368329_at	Slc22a6
1368332_at	Gbp2
1368347_at	Col5a3
1368362_a_at	Asgr2
1368372_at	Sts
1368378_at	Aldh1l1
1368387_at	Bdh1
1368391_at	Slc7a1
1368418_a_at	Cp
1368419_at	Cp
1368420_at	Cp
1368431_at	Hpn
1368442_at	F2
1368446_at	Spink3
1368452_at	Abcc6
1368460_at	Slc2a5
1368461_at	Slc22a8
1368464_at	Clec10a
1368474_at	Vcam1
1368482_at	Bcl2a1
1368488_at	Nfil3
1368489_at	Fosl1
1368494_at	S100a8
1368497_at	Abcc2
1368514_at	Maob
1368518_at	Cd53
1368519_at	Serpine1
1368527_at	Ptgs2
1368543_at	Nox4
1368544_a_at	Nol3
1368545_at	Cflar
1368555_at	Cd37
1368558_s_at	Aif1
1368565_at	Slc1a3
1368568_at	Aqp2
1368575_at	Slc6a18
1368600_at	Slc26a1
1368608_at	Cyp2f4
1368609_at	Slc10a1
1368627_at	Rgn
1368645_at	Ptpn1
1368651_at	Pklr
1368659_at	Agxt2
1368661_at	Slc13a2
1368671_at	Srpx
1368677_at	Bdnf
1368679_a_at	Lyn
1368693_at	Fgr
1368720_at	Tdo2
1368728_at	P2ry12
1368742_at	C5ar1
1368745_at	Slc10a2
1368754_at	P2ry6
1368760_at	Cxcl2
1368769_at	Abcb11
1368794_at	Haao
1368799_at	Birc5
1368813_at	Cebpd
1368814_at	Aldh6a1
1368821_at	Fstl1
1368822_at	Fstl1
1368826_at	Comt
1368840_at	Tmem176b
1368851_at	Ets1
1368877_at	Zfp354a
1368914_at	Runx1
1368915_at	Kmo
1368921_a_at	Cd44
1368924_at	Ghr
1368934_at	Cyp4a1
1368983_at	Hbegf
1368990_at	Cyp1b1
1369029_at	Plscr1
1369061_at	Gsr
1369067_at	Nr4a3
1369073_at	Nr1h4
1369104_at	Prkaa1
1369105_a_at	Pkib
1369148_at	Hnf1a
1369158_at	Casr
1369166_at	Mmp9
1369181_at	Cybb
1369186_at	Casp1
1369191_at	Il6
1369202_at	Mx2
1369204_at	Hck
1369262_at	Casp8
1369268_at	Atf3
1369286_at	Proc
1369289_at	Hnf4a
1369291_at	Agtr1a
1369313_at	Fhl2
1369387_at	Vav1
1369435_at	Ttpa
1369435_at	Loc100909929
1369450_at	Ust5r
1369483_at	Cd4
1369485_at	Acot12
1369491_at	Dao
1369492_at	Aadac
1369493_at	Prlr
1369499_at	Tyms
1369519_at	Edn1
1369526_at	Acadsb
1369531_at	Sult1c2
1369560_at	Gpd1
1369584_at	Socs3
1369621_s_at	Fkbp1a
1369640_at	Gja1
1369654_at	Prkaa2
1369663_at	Ephx2
1369665_a_at	Il18
1369764_at	C4bpa
1369799_at	Abat
1369801_at	Sell
1369815_at	Ccl3
1369841_at	Hspa2
1369944_at	Marcksl1
1369947_at	Ctsk
1369955_at	Col5a1
1369956_at	Ifngr1
1369963_at	Pafah1b3
1369964_at	Coro1a
1369976_at	Dynll1
1369983_at	Ccl5
1370000_at	Nucb2
1370009_at	Apoc3
1370026_at	Cryab
1370027_a_at	Mug1
1370027_a_at	Cpamd8
1370030_at	Gclm
1370034_at	Cdc25b
1370036_at	Suox
1370042_at	Stmn2
1370057_at	Csrp1
1370065_at	Hpx
1370067_at	Me1
1370080_at	Hmox1
1370082_at	Tgfb1
1370083_at	Ccr1
1370086_at	Fgg
1370089_at	Ppargc1a
1370090_at	Lcp2
1370097_a_at	Cxcr4
1370113_at	Birc3
1370114_a_at	Pik3r1
1370118_at	Ccl17
1370139_a_at	Trpc6
1370147_at	Acmsd
1370150_a_at	Thrsp
1370151_at	Cps1
1370153_at	Gdf15
1370155_at	Col1a2
1370160_at	Xpnpep1
1370161_at	Ccdc80
1370166_at	Sdc2
1370167_at	Sdc2
1370174_at	Ppp1r15a
1370177_at	Pvr
1370186_at	Psmb9
1370215_at	C1qb
1370224_at	Stat3
1370228_at	Tf
1370232_at	Ivd
1370234_at	Fn1
1370237_at	Hadh
1370247_a_at	Pmp22
1370258_at	Bzw2
1370269_at	Cyp1a1
1370290_at	Tubb5
1370294_a_at	Cdc20
1370301_at	Mmp2
1370307_at	Agrn
1370310_at	Hmgcs2
1370333_a_at	Igf1
1370336_at	Osgin1
1370345_at	Ccnb1
1370346_at	Ccnb1
1370349_a_at	Rup2
1370352_at	Cesl1
1370355_at	Scd
1370363_at	Ces1d
1370371_a_at	Ceacam1
1370377_at	Cyp2d1
1370377_at	Cyp2d5
1370382_at	Rt1-db1
1370383_s_at	Rt1-db1
1370384_a_at	Prlr
1370396_x_at	Rup2
1370422_at	Ripk3
1370423_at	Gna15
1370428_x_at	Rt1-a2
1370428_x_at	Rt1-a3
1370445_at	Pla1a
1370461_at	Hmmr
1370462_at	Hmmr
1370464_at	Abcb1a
1370465_at	Abcb1a
1370474_at	Thrb
1370493_a_at	Lilra3
1370510_a_at	Arntl
1370511_at	Fgb
1370516_at	Slc15a3
1370540_at	Nr1d2
1370541_at	Nr1d2
1370547_at	Pzp
1370583_s_at	Abcb1b
1370583_s_at	Abcb1a
1370585_a_at	Prkcb
1370592_at	Glyatl2
1370603_a_at	Ptprc
1370609_a_at	Slc16a7
1370615_at	Ugt2b7
1370623_at	Fgl2
1370631_at	Reg3g
1370688_at	Gclc
1370697_a_at	Nexn
1370714_a_at	St6gal1
1370725_a_at	Psme3
1370747_at	Fgf9
1370780_at	Rab31
1370789_a_at	Prlr
1370791_at	Ratnp-3b
1370813_at	Gstm5
1370816_at	Nr1d1
1370824_at	Slc38a3
1370831_at	Mgll
1370832_at	Ccl4
1370857_at	Acta2
1370862_at	Apoe
1370864_at	Col1a1
1370870_at	Me1
1370881_at	Tst
1370882_at	Rt1-dmb
1370883_at	Rt1-da
1370885_at	Ctsz
1370891_at	Cd48
1370892_at	C4b
1370892_at	C4a
1370894_at	Cldn7
1370895_at	Col5a2
1370896_a_at	Myh11
1370902_at	Akr1b8
1370904_at	Rt1-dma
1370907_at	St6gal1
1370912_at	Hspa1a
1370913_at	Rsad2
1370924_at	Tcrb
1370927_at	Col12a1
1370929_at	Lrpap1
1370936_at	Dmgdh
1370943_at	Sult1c2a
1370956_at	Dcn
1370959_at	Col3a1
1370964_at	Ass1
1370967_at	Loc680329
1370992_a_at	Fga
1371012_at	Hacl1
1371014_at	Plcb1
1371015_at	Mx1
1371030_at	Spp2
1371033_at	Loc688090
1371037_at	Pros1
1371065_at	Loc688090
1371074_a_at	Mcm6
1371083_at	Loc299282
1371089_at	Gsta3
1371102_x_at	Loc100134871
1371133_a_at	Prkar2b
1371137_at	Acox2
1371150_at	Ccnd1
1371209_at	Rt1-ce5
1371245_a_at	Loc100134871
1371248_at	Sprr1a
1371250_at	Pf4
1371258_at	Fga
1371266_at	Afm
1371310_s_at	Serpinh1
1371322_at	Lamc1
1371339_at	Tnni1
1371349_at	Col6a1
1371350_at	Mat2a
1371363_at	Gpd1
1371369_at	Col6a2
1371382_at	Flna
1371400_at	Thrsp
1371412_a_at	Nrep
1371421_at	Oxct1
1371432_at	Vat1
1371519_at	Etfdh
1371527_at	Emp1
1371530_at	Krt8
1371567_at	Aldh7a1
1371618_s_at	Tubb3
1371694_at	Dpysl2
1371700_at	Mfap4
1371703_at	Ahnak
1371731_at	Mest
1371775_at	Acadsb
1371781_at	Stat3
1371785_at	Tnfrsf12a
1371803_at	Gm2a
1371886_at	Crat
1371924_at	Olfml3
1371928_at	Cdca8
1371947_at	Ndn
1371951_at	Fhl2
1371959_at	Hist2h2aa3
1372002_at	Gja1
1372016_at	Gadd45b
1372032_at	Nras
1372034_at	Parp14
1372042_at	Cmtm3
1372125_at	Gpx7
1372132_at	Cndp2
1372135_at	Twf2
1372168_s_at	Igfbp6
1372219_at	Tpm2
1372254_at	Serping1
1372256_at	Crip1
1372264_at	Pck1
1372277_at	Aldh4a1
1372294_at	Pxdn
1372297_at	Gsta4
1372301_at	Aebp1
1372325_at	Emilin1
1372343_at	Exosc8
1372372_at	Cmbl
1372389_at	Ier2
1372404_at	Rac2
1372406_at	Mcm3
1372438_at	Nit2
1372439_at	Col4a1
1372440_at	Serpine2
1372459_at	Vasp
1372475_at	Pink1
1372478_at	Cmtm7
1372485_at	Pcbd1
1372510_at	Srxn1
1372516_at	Kif22
1372523_at	Gclc
1372643_at	Epb41l2
1372665_at	Psat1
1372685_at	Cdkn3
1372726_at	Hist1h4a
1372729_at	Procr
1372765_a_at	Eci3
1372765_a_at	Eci2
1372774_at	Entpd5
1372778_at	Slc39a1
1372808_at	Mthfd2
1372809_at	Loc290595
1372818_at	Colec12
1372860_at	Lhpp
1372897_at	Plod2
1372925_at	Sirt3
1372931_at	Praf2
1372935_at	Tmem119
1373025_at	C1qc
1373026_at	Spc24
1373036_at	Iqgap2
1373037_at	Ube2l6
1373128_at	Rcn3
1373204_at	Tmem176a
1373245_at	Col4a1
1373250_at	Anln
1373286_at	Fblim1
1373290_at	Ezh2
1373312_at	Pnkd
1373324_at	Dusp14
1373333_at	Mgc109340
1373393_at	Ext1
1373401_at	Tnc
1373410_at	Mef2c
1373421_at	Tgif1
1373458_at	Bex4
1373463_at	Col5a2
1373490_at	Gmfg
1373499_at	Gas5
1373504_at	Glipr1
1373516_at	Rrp1b
1373523_at	Fcgr3a
1373557_at	Mcm4
1373575_at	Fcer1g
1373658_at	Racgap1
1373661_a_at	Cxcr4
1373697_at	Mybpc2
1373722_at	Kif20a
1373767_at	Zfand2a
1373785_at	Pld4
1373803_a_at	Ghr
1373823_at	Cks2
1373829_at	Fgfr2
1373852_at	Srd5a3
1373860_at	Sox4
1373894_at	Rab31
1373911_at	Postn
1373921_at	Echdc3
1373990_at	Slc7a12
1373992_at	Mgc108823
1373992_at	Loc102549198
1374033_at	Psmb10
1374036_at	Mcm2
1374070_at	Gpx2
1374088_at	Mypn
1374244_at	Loc501038
1374320_at	F5
1374334_at	Igha
1374359_at	Ccne2
1374404_at	Jun
1374449_at	Cdca3
1374475_at	Abhd1
1374478_at	Rgd1305347
1374512_at	Glyctk
1374527_at	Echdc2
1374537_at	Chsy1
1374540_at	Cdca7
1374600_at	Hist1h4a
1374624_at	Galnt11
1374626_at	Lrg1
1374628_at	Cryz
1374730_at	Tyrobp
1374765_at	Bdh1
1374775_at	Mki67
1374796_at	Sgcb
1374799_at	Ncapd2
1374805_at	Dscc1
1374806_at	Sfn
1374828_at	Pdia5
1374857_at	Gar1
1374902_at	Iqgap3
1375010_at	Cd68
1375043_at	Fos
1375123_at	Sox4
1375170_at	S100a11
1375224_at	Phlda3
1375247_at	Mgll
1375267_at	Ppic
1375428_at	Creg1
1375504_at	Polg2
1375796_at	Igtp
1375796_at	Irgm2
1375796_at	Loc102555634
1375857_at	Myof
1375862_at	Pxdn
1375917_at	Lilrb4
1375921_at	Rcn1
1375944_at	Acss2
1375987_at	Cerk
1375989_a_at	Nfkb2
1376039_at	Aurka
1376047_at	Papss2
1376051_at	Cryl1
1376055_at	Mcm5
1376084_a_at	Espl1
1376099_at	Col5a1
1376100_at	Tubb6
1376105_at	Col14a1
1376150_at	S1pr3
1376170_at	Col14a1
1376185_at	Kifc1
1376231_at	Gins1
1376263_at	Metrn
1376321_at	Piezo1
1376652_at	C1qa
1376667_at	Cyp26b1
1376675_at	Cd300a
1376684_at	Dlgap5
1376688_a_at	Loc100910669
1376689_at	Ikbip
1376785_at	Chpt1
1376852_at	Mccc1
1376908_at	Ifit3
1376914_at	Depdc1
1376937_at	Filip1l
1376943_at	Evi2b
1376951_at	Mad2l1
1376968_at	Mybpc2
1377009_at	Glyctk
1377033_at	Serpinf2
1377037_at	Acot4
1377060_at	Mccc2
1377079_a_at	Ppox
1377192_a_at	Clpx
1377239_at	Apbb1ip
1377367_at	Kazald1
1377375_at	Aass
1377390_at	Bace2
1377410_at	E2f8
1377457_a_at	Sorl1
1377572_at	Uggt2
1377594_at	Shc1
1377626_at	Loc100910973
1377637_at	B3gnt5
1377662_at	Pir
1377669_at	Rab27a
1377672_at	Sult1c2
1377689_at	Kntc1
1377761_at	Gfpt2
1377812_a_at	C2cd2l
1377832_at	Plk4
1377916_at	Slfn2
1377943_at	Cd86
1377967_at	Cdt1
1378015_at	Ccl21
1378028_at	Mad2l1
1378056_at	Gmnn
1378133_at	Slc7a11
1378140_at	Arl11
1378169_at	Acot3
1378180_at	Dctd
1378288_at	Slc51a
1378443_at	Slamf9
1378457_at	Thrb
1378507_at	Dtl
1378592_at	Trim59
1378640_at	Uhrf1
1378739_at	Cidec
1378819_at	Aspdh
1379248_at	Prcp
1379250_at	Galm
1379285_at	Rtp4
1379295_at	Gngt2
1379312_at	Pprc1
1379339_at	Isoc1
1379340_at	Lamc2
1379344_at	Cybb
1379361_at	Pex11a
1379363_at	Loc679818
1379390_at	St6galnac2
1379393_at	Vil1
1379420_at	Dhrs7
1379448_at	Ttk
1379542_at	Snrpf
1379568_at	Ifit2
1379582_a_at	Ccna2
1379592_at	Slc25a13
1379606_at	Rab30
1379626_at	Satb1
1379760_at	Tnfaip8l2
1379770_at	Chpt1
1379889_at	Lamc2
1379935_at	Ccl7
1379967_at	Zfp367
1380063_at	Ch25h
1380077_at	Itgax
1380172_at	Kif5c
1380229_at	Maff
1380243_at	Mms22l
1380262_at	Sgk2
1380297_at	Casp8
1380336_at	Irak3
1380366_at	Igh-6
1380393_at	Cryz
1380474_at	Loxl2
1380504_at	Acaa2
1380526_at	Gcdh
1380537_at	Nckap1l
1380566_at	C2cd2l
1380577_at	Abcg2
1380596_at	Dsg2
1380611_at	Fkbp5
1380682_at	Mex3b
1380692_at	Rbl1
1380699_at	Zeb2
1380726_at	Aspn
1380775_at	Kif20b
1380822_at	P2ry12
1380888_at	Loc684841
1380909_at	Slc25a24
1381070_at	Tslp
1381556_at	Ddx60
1381575_at	Neb
1381973_at	Slc25a30
1381997_at	Adipoq
1382024_at	Dnajb6
1382026_at	Arhgap9
1382043_at	Unc93b1
1382078_at	Tlr8
1382105_at	Gnb5
1382153_at	Clec4a
1382186_a_at	Gpatch4
1382275_at	Pak1ip1
1382277_at	Ly96
1382314_at	Isg15
1382325_at	Gcat
1382371_at	Dram2
1382419_at	Cenpk
1382434_at	Entpd5
1382467_at	Bex1
1382493_at	Cenpf
1382496_at	Hnf4a
1382531_at	Tlr7
1382544_at	Entpd5
1382569_at	Paqr9
1382593_at	Etv1
1382622_at	Cst7
1382680_at	Plin2
1382692_at	Clec7a
1382778_at	Dusp6
1382809_at	Cirbp
1382924_at	Pank1
1383015_at	Tbc1d10c
1383046_at	Loc100361907
1383131_at	Itgb2
1383137_at	Sox4
1383241_at	C1r
1383291_at	C7
1383291_at	Tubb4b
1383303_at	Acsm3
1383315_at	Tsku
1383320_at	Lck
1383391_a_at	C2
1383392_at	C2
1383395_at	Agmat
1383401_at	Tes
1383486_at	Inhba
1383497_at	Glyctk
1383516_at	Fgl2
1383564_at	Irf7
1383578_at	Rad51
1383658_at	Laptm5
1383675_at	Rrp12
1383684_at	Asf1b
1383719_at	Map7
1383747_at	Ect2
1383853_at	Dyrk3
1383855_at	Degs2
1383895_at	Dynlrb2
1383926_at	Bub1b
1383940_at	Nuf2
1384000_at	Sox4
1384046_at	Mtfr1
1384063_at	Cthrc1
1384068_at	Ckap2
1384073_at	Adhfe1
1384139_at	Gjc1
1384147_at	Eif1a
1384174_at	Shcbp1
1384231_at	Shcbp1
1384240_at	Agtr1a
1384244_at	Hsdl2
1384259_at	Racgap1
1384280_at	Nusap1
1384298_at	Myo1f
1384331_at	Srxn1
1384334_at	Cps1
1384350_at	Nckap1l
1384392_at	Cyp26b1
1384427_at	Mdm2
1384528_at	Rai14
1384529_at	Greb1
1384628_at	Iyd
1384787_at	Cd3g
1384831_at	Slc7a13
1384838_at	Slc34a3
1384842_s_at	Fas
1384852_at	Rab27a
1384917_at	Ccno
1384946_at	Tlr1
1385005_at	Slc22a8
1385072_at	Galm
1385086_at	Bub1
1385132_at	Mybl1
1385206_at	Rab1a
1385220_at	Zwilch
1385270_s_at	Rab1a
1385397_at	Steap4
1385440_at	Hcst
1385625_at	Efemp2
1385641_at	Tnfaip3
1385765_at	Lin9
1385823_s_at	Tnfrsf21
1385828_at	Cct7
1386274_at	Slc17a2
1386637_at	Fgl2
1386647_at	Map7
1386862_at	Anxa5
1386869_at	Actg2
1386872_at	Igf2r
1386873_at	Tnni1
1386879_at	Lgals3
1386880_at	Acaa2
1386881_at	Igfbp3
1386888_at	Eif4ebp1
1386890_at	S100a10
1386908_at	Glrx
1386909_a_at	Vdac1
1386912_at	Pcolce
1386916_at	Aco1
1386917_at	Pc
1386925_at	Arpc1b
1386940_at	Timp2
1386944_a_at	Psme3
1386956_at	Scarb1
1386960_at	Slc37a4
1386965_at	Lpl
1386975_at	Pdk2
1386980_at	Apom
1386994_at	Btg2
1386995_at	Btg2
1387005_at	Ctss
1387011_at	Lcn2
1387022_at	Aldh1a1
1387023_at	Gstm7
1387033_at	Ucp1
1387034_at	Pah
1387048_at	Ddx39a
1387050_s_at	Kng2
1387053_at	Fmo1
1387060_at	Klf6
1387062_a_at	Chek1
1387071_a_at	Mapt
1387074_at	Rgs2
1387082_at	Fetub
1387084_at	Dpp4
1387087_at	Cebpb
1387118_at	Cyp3a23/3a1
1387125_at	S100a9
1387145_at	Gjb1
1387156_at	Hsd17b2
1387158_at	Mep1b
1387202_at	Icam1
1387228_at	Slc2a2
1387232_at	Bmp4
1387234_at	Azgp1
1387243_at	Cyp1a2
1387263_at	Pklr
1387269_s_at	Plaur
1387283_at	Mx2
1387284_at	Dpys
1387303_at	Slc22a2
1387306_a_at	Egr2
1387314_at	Sult1b1
1387316_at	Cxcl1
1387323_at	Klkb1
1387328_at	Cyp2c11
1387343_at	Cebpd
1387344_at	Aldh6a1
1387346_at	Itgb1
1387372_at	Slc6a13
1387375_at	Khk
1387378_at	Fcnb
1387391_at	Cdkn1a
1387459_at	Pkib
1387472_at	Cd3d
1387531_at	Msra
1387567_at	Slco1a1
1387599_a_at	Nqo1
1387625_at	Igfbp6
1387655_at	Cxcl12
1387665_at	Bhmt
1387669_a_at	Ephx1
1387687_at	Igsf6
1387690_at	Casp3
1387704_at	Esr1
1387737_at	Mat2a
1387740_at	Pex11a
1387765_at	Mbl1
1387783_a_at	Acaa1a
1387788_at	Junb
1387796_at	Alox15
1387805_at	Bnip3
1387812_at	Pcsk6
1387816_at	Igfals
1387839_at	Rt1-n2
1387843_at	Fst
1387852_at	Thrsp
1387854_at	Col1a2
1387870_at	Zfp36
1387874_at	Dbp
1387892_at	Tubb5
1387893_at	C1s
1387895_s_at	Cdc20
1387925_at	Asns
1387946_at	Lgals3bp
1387952_a_at	Cd44
1387969_at	Cxcl10
1387982_at	Tlr4
1387985_a_at	Obp3
1388116_at	Col1a1
1388118_at	Hibadh
1388135_at	Rpa2
1388148_a_at	Lrpap1
1388152_at	Map2
1388155_at	Krt18
1388166_at	Igh-6
1388201_at	Bmp6
1388211_s_at	Acot2
1388211_s_at	Acot1
1388217_a_at	Calu
1388246_at	Clu
1388255_x_at	Rt1-ce5
1388271_at	Mt2a
1388275_at	Tcrb
1388277_at	Loc100361706
1388298_at	Myl9
1388309_at	Hmga1
1388324_at	Nit1
1388335_at	Tagln2
1388358_at	Etfb
1388392_at	Tax1bp3
1388393_at	Plp2
1388395_at	G0s2
1388403_at	Idh2
1388433_at	Krt19
1388439_at	Fkbp10
1388484_at	Ube2c
1388494_at	Col4a2
1388526_at	Gstz1
1388537_at	Nipsnap1
1388547_at	Cldn4
1388557_at	C7
1388557_at	Tubb4b
1388587_at	Ier3
1388602_at	Cfd
1388604_at	Casq1
1388617_at	Bphl
1388629_at	Impdh2
1388644_at	Mgll
1388650_at	Top2a
1388673_at	Lsp1
1388674_at	Cdkn1a
1388711_at	Il13ra1
1388740_at	Fermt3
1388754_at	Loc100911177
1388763_at	Cnn2
1388784_at	Csf1r
1388788_at	Gcdh
1388792_at	Gadd45g
1388802_at	Bex1
1388884_at	Eci3
1388900_at	Loc102549726
1388901_at	Fkbp5
1388902_at	Loxl1
1388908_at	Eci2
1388920_at	Bmp6
1388986_at	Klf6
1389032_at	Mcoln1
1389034_at	Usp18
1389092_at	Il2rg
1389123_at	Ccl6
1389180_at	Phkb
1389189_at	Actn1
1389210_at	Lcp1
1389234_at	Vwf
1389244_x_at	Cxcr4
1389253_at	Vnn1
1389263_at	Rai14
1389270_x_at	Rup2
1389270_x_at	Loc680367
1389350_at	Apoh
1389409_at	Tes
1389413_at	Evi2a
1389419_at	Loc102553917
1389420_at	Stap2
1389421_at	Pole
1389439_at	Loc100912247
1389449_at	Fitm1
1389468_at	Rpia
1389470_at	C2
1389528_s_at	Jun
1389548_at	Adhfe1
1389553_at	Clec4a3
1389566_at	Ccnb2
1389622_at	Slc25a13
1389668_at	Spc25
1389725_at	Tm7sf2
1389756_at	Melk
1389785_at	Acy3
1389873_at	Pycard
1389966_at	Col6a3
1390107_at	Sytl2
1390137_at	Knstrn
1390259_at	Ube2d1
1390321_at	Mms22l
1390348_at	Folr2
1390383_at	Plin2
1390386_at	Casp3
1390416_at	Slc25a30
1390430_at	Nr1d2
1390454_at	Nipsnap1
1390472_at	Naaa
1390507_at	Isg20
1390510_at	Ms4a6bl
1390529_at	Cd83
1390579_at	Tma16
1390591_at	Slc17a3
1390692_at	Ctps1
1390707_at	Rgs10
1390710_x_at	Sorl1
1390765_at	Wfdc2
1390795_at	Ttpa
1390797_at	Lcp2
1390798_at	Ptprc
1390854_at	C2cd2l
1391063_at	Kif23
1391241_at	Etv1
1391317_at	Ska1
1391397_at	Urad
1391417_at	Bhmt2
1391435_at	Pltp
1391446_at	Ms4a1
1391450_at	Loxl2
1391518_at	Cenpw
1391593_at	Rassf4
1391652_at	Glyat
1391946_at	Selp
1392090_at	Serpinc1
1392223_at	Epn2
1392264_s_at	Serpine1
1392280_at	Tlr2
1392407_at	Arhgap30
1392411_at	Tinag
1392449_at	Rad18
1392477_at	Etv1
1392515_at	Klra17
1392555_at	Etv1
1392628_at	Ms4a6bl
1392637_at	Loc102549198
1392648_at	Mrc1
1392732_at	Nusap1
1392754_at	Adam8
1392818_at	Gas5
1392865_at	Fgf9
1392894_at	Fgl2
1392899_at	Prc1
1392916_at	Map7
1392946_at	Il1r1
1392969_at	Hnf4a
1392980_at	Tiam1
1393000_at	Loc100910792
1393038_at	Fcgr1a
1393123_at	C8g
1393219_at	C2
1393240_at	Efemp2
1393280_at	Ly86
1393347_at	Itgal
1393373_at	Opn3
1393401_at	Ecscr
1393460_at	Nrros
1393581_at	Aspm
1393626_at	Sorl1
1393643_at	Rcn1
1393657_at	Prcp
1393669_at	Rab1a
1393684_at	Hells
1393730_at	Adamts4
1393795_at	Zeb2
1393816_at	Cenpw
1393887_at	Chpt1
1393891_at	Col8a1
1393933_at	Sorl1
1393982_at	Pole2
1394051_at	P2ry10
1394200_at	Hspa2
1394401_at	Elovl6
1394419_at	Arhgap11a
1394456_at	Thrb
1394673_at	Cd33
1394786_at	Sorl1
1395003_at	Clec4a1
1395184_at	Clec12a
1395414_at	Agl
1395442_at	Runx1
1395472_at	Lrrc17
1395510_at	Abhd1
1395557_at	Klf6
1395695_at	Aebp1
1395697_at	Ezh2
1395721_at	Papss2
1395828_at	Kif23
1395944_at	Mis18a
1396055_at	Col6a3
1396103_at	Cmbl
1396386_at	Bace2
1396455_at	Upk1a
1397015_at	Etv1
1397167_at	Rgd1565356
1397341_at	Pbk
1397468_at	Hsdl2
1397507_at	Apbb1ip
1397526_at	Gcdh
1397609_at	Knstrn
1397704_at	Esco2
1398243_at	Csrp3
1398246_s_at	Fcgr2a
1398250_at	Acot1
1398251_a_at	Camk2b
1398256_at	Il1b
1398266_a_at	Egr2
1398267_at	Slc22a7
1398275_at	Mmp9
1398282_at	Kynu
1398294_at	Actn1
1398321_a_at	Col12a1
1398406_at	Scrn1
1398514_at	Hgd
1398523_a_at	Ifnar1
1398540_at	Rgs1
1398589_at	Loc685020
1398589_at	Loc100910669
1398602_at	Mad2l1
1398625_at	Zcchc18
1398706_at	Loc100909675
1398756_at	Npm1
1398757_at	Npm1
1398828_at	Fkbp1a
1398829_at	Fkbp1a
1399158_a_at	Npm1

## Sheet: combined
PROBEID	SYMBOL
1367495_at	Pfdn4
1367553_x_at	Hbb
1367555_at	Alb
1367556_s_at	Alb
1367560_at	Rplp0
1367562_at	Sparc
1367563_at	Sparc
1367568_a_at	Mgp
1367570_at	Tagln
1367574_at	Vim
1367577_at	Hspb1
1367579_a_at	Tuba1c
1367581_a_at	Spp1
1367584_at	Anxa2
1367589_at	Aco2
1367590_at	Ran
1367594_at	Bgn
1367609_at	Mif
1367610_at	Rpl19
1367614_at	Anxa1
1367617_at	Aldoa
1367627_at	Gatm
1367628_at	Lgals1
1367632_at	Glul
1367633_at	Glul
1367636_at	Igf2r
1367647_at	Serpina1
1367651_at	Ctsd
1367652_at	Igfbp3
1367654_at	Fat1
1367655_at	Tmsb10
1367659_s_at	Eci1
1367661_at	S100a6
1367662_at	Hsd17b10
1367667_at	Fdps
1367671_at	Pcna
1367676_at	Hmgb2
1367679_at	Cd74
1367680_at	Acox1
1367689_a_at	Cd36
1367693_at	Ywhah
1367695_at	Qdpr
1367696_at	Ifitm2
1367702_at	Acadm
1367705_at	Glrx
1367707_at	Fasn
1367708_a_at	Fasn
1367710_at	Psme2
1367712_at	Timp1
1367713_at	Eif2s1
1367715_at	Tnfrsf1a
1367722_at	Dpp7
1367732_at	Gnb1
1367739_at	Cox8b
1367741_at	Herpud1
1367742_at	Cpt1b
1367743_at	Pfkl
1367749_at	Lum
1367755_at	Cdo1
1367758_at	Afp
1367764_at	Ccng1
1367775_at	Amacr
1367776_at	Cdk1
1367780_at	Pttg1
1367784_a_at	Clu
1367786_at	Psmb8
1367794_at	A2m
1367804_at	Apcs
1367811_at	Phgdh
1367814_at	Atp1b1
1367815_at	Slc5a6
1367823_at	Timp2
1367826_at	Nfe2l2
1367829_at	Echs1
1367834_at	Srm
1367838_at	Cth
1367839_at	Fdft1
1367843_at	Akr7a2
1367844_at	Gnai2
1367846_at	S100a4
1367850_at	Fcgr2a
1367854_at	Acly
1367855_at	Scarb1
1367856_at	G6pd
1367857_at	Fads1
1367858_at	Mmp11
1367859_at	Tgfb3
1367871_at	Cyp2e1
1367876_at	Ipo13
1367883_at	Smn1
1367885_at	Pxmp2
1367892_at	Pdk2
1367894_at	Insig1
1367897_at	Acadvl
1367899_at	F2r
1367905_at	Enpp3
1367907_a_at	Cltb
1367909_at	Dcxr
1367914_at	Emp3
1367925_at	Mvp
1367936_at	Stk10
1367942_at	Acp5
1367946_at	Pdlim1
1367948_a_at	Kdr
1367950_at	Slc22a5
1367951_at	Pgam2
1367970_at	Pfn2
1367973_at	Ccl2
1367977_at	Snca
1367979_s_at	Cyp51
1367982_at	Alas1
1367983_at	Fen1
1367985_at	Alas2
1367988_at	Cyp2c23
1367994_at	Dpyd
1367995_at	Cat
1367998_at	Slpi
1368000_at	C3
1368006_at	Laptm5
1368007_at	Dmbt1
1368010_at	Ptpn6
1368020_at	Mvd
1368025_at	Ddit4
1368027_at	Tbxas1
1368030_at	Gnai1
1368032_at	Nolc1
1368033_at	Nolc1
1368035_a_at	Ptprf
1368036_at	Ptprf
1368037_at	Cbr1
1368048_at	Serpina3c
1368052_at	Tspan8
1368064_a_at	Ddc
1368072_at	Btg3
1368077_at	Fbp1
1368078_at	Esm1
1368079_at	Pdk1
1368092_at	Fah
1368098_a_at	Snurf
1368102_at	Hsd11b2
1368114_at	Fgf13
1368121_at	Akr7a3
1368124_at	Dusp5
1368128_at	Pla2g2a
1368137_at	Mapt
1368138_at	Mapt
1368142_at	Anxa7
1368143_at	Anxa7
1368144_at	Rgs2
1368150_at	Slc27a2
1368160_at	Igfbp1
1368163_at	Dpp4
1368164_at	Blvra
1368173_at	Nop58
1368180_s_at	Gsta2
1368187_at	Gpnmb
1368189_at	Dhcr7
1368191_a_at	Slc22a1
1368202_a_at	Dab2
1368204_at	Lig1
1368204_at	Loc100911727
1368205_at	Cfi
1368207_at	Fxyd5
1368213_at	Por
1368221_at	Nr3c1
1368238_at	Reg3b
1368240_a_at	Prkcb
1368245_at	Upb1
1368247_at	Hspa1a
1368247_at	Hspa1b
1368253_at	Gamt
1368258_at	Apln
1368259_at	Ptgs1
1368260_at	Aurkb
1368271_a_at	Fabp4
1368272_at	Got1
1368275_at	Msmo1
1368283_at	Ehhadh
1368288_at	Gc
1368289_at	Gc
1368295_at	Slco2b1
1368296_at	Slco2b1
1368304_at	Fmo3
1368306_at	Grin2c
1368308_at	Myc
1368317_at	Aqp7
1368321_at	Egr1
1368322_at	Sod3
1368325_at	Egf
1368329_at	Slc22a6
1368330_at	Aatf
1368332_at	Gbp2
1368341_at	Polb
1368347_at	Col5a3
1368362_a_at	Asgr2
1368372_at	Sts
1368378_at	Aldh1l1
1368387_at	Bdh1
1368391_at	Slc7a1
1368399_a_at	Cpq
1368405_at	Rala
1368418_a_at	Cp
1368419_at	Cp
1368420_at	Cp
1368426_at	Crot
1368430_at	Lgmn
1368431_at	Hpn
1368434_at	Nat1
1368442_at	F2
1368446_at	Spink3
1368447_x_at	Spink3
1368452_at	Abcc6
1368458_at	Cyp7a1
1368460_at	Slc2a5
1368461_at	Slc22a8
1368464_at	Clec10a
1368474_at	Vcam1
1368482_at	Bcl2a1
1368487_at	Serpinb2
1368488_at	Nfil3
1368489_at	Fosl1
1368494_at	S100a8
1368497_at	Abcc2
1368501_s_at	Mcpt8l2
1368501_s_at	Loc691603
1368514_at	Maob
1368518_at	Cd53
1368519_at	Serpine1
1368522_at	Timeless
1368527_at	Ptgs2
1368543_at	Nox4
1368544_a_at	Nol3
1368545_at	Cflar
1368555_at	Cd37
1368558_s_at	Aif1
1368565_at	Slc1a3
1368568_at	Aqp2
1368573_at	Kpnb1
1368575_at	Slc6a18
1368587_at	Apoc1
1368592_at	Il1a
1368600_at	Slc26a1
1368607_at	Cyp4a8
1368608_at	Cyp2f4
1368609_at	Slc10a1
1368627_at	Rgn
1368645_at	Ptpn1
1368651_at	Pklr
1368659_at	Agxt2
1368661_at	Slc13a2
1368671_at	Srpx
1368677_at	Bdnf
1368679_a_at	Lyn
1368693_at	Fgr
1368695_at	C4bpb
1368707_at	Itih4
1368720_at	Tdo2
1368728_at	P2ry12
1368731_at	Orm1
1368742_at	C5ar1
1368745_at	Slc10a2
1368754_at	P2ry6
1368760_at	Cxcl2
1368769_at	Abcb11
1368794_at	Haao
1368797_at	Nr1i3
1368799_at	Birc5
1368813_at	Cebpd
1368814_at	Aldh6a1
1368819_at	Itgb1
1368821_at	Fstl1
1368822_at	Fstl1
1368826_at	Comt
1368840_at	Tmem176b
1368851_at	Ets1
1368870_at	Id2
1368877_at	Zfp354a
1368878_at	Idi1
1368908_at	Anxa4
1368914_at	Runx1
1368915_at	Kmo
1368921_a_at	Cd44
1368924_at	Ghr
1368934_at	Cyp4a1
1368947_at	Gadd45a
1368967_at	Eif2b3
1368983_at	Hbegf
1368990_at	Cyp1b1
1369002_at	Soat1
1369010_at	Chek2
1369012_at	Inhba
1369020_at	Slc5a5
1369029_at	Plscr1
1369061_at	Gsr
1369067_at	Nr4a3
1369073_at	Nr1h4
1369077_at	Asah1
1369085_s_at	Snurf
1369103_at	Fyn
1369104_at	Prkaa1
1369105_a_at	Pkib
1369111_at	Fabp1
1369122_at	Bax
1369146_a_at	Ahr
1369148_at	Hnf1a
1369158_at	Casr
1369166_at	Mmp9
1369181_at	Cybb
1369186_at	Casp1
1369191_at	Il6
1369195_at	Fabp2
1369202_at	Mx2
1369204_at	Hck
1369206_at	Cpb2
1369220_at	Dnm1l
1369255_at	Il1r1
1369262_at	Casp8
1369268_at	Atf3
1369275_s_at	Cyp2a1
1369286_at	Proc
1369289_at	Hnf4a
1369291_at	Agtr1a
1369294_at	Bst1
1369296_at	Sult1c3
1369313_at	Fhl2
1369387_at	Vav1
1369415_at	Bhlhe40
1369435_at	Ttpa
1369435_at	Loc100909929
1369440_at	Abcg8
1369450_at	Ust5r
1369455_at	Abcg5
1369465_at	Hsd3b5
1369483_at	Cd4
1369485_at	Acot12
1369491_at	Dao
1369492_at	Aadac
1369493_at	Prlr
1369499_at	Tyms
1369502_a_at	Amy2a3
1369502_a_at	Amy1a
1369509_a_at	A1bg
1369519_at	Edn1
1369526_at	Acadsb
1369531_at	Sult1c2
1369546_at	Bbox1
1369558_at	Inhbc
1369560_at	Gpd1
1369577_at	Socs2
1369584_at	Socs3
1369590_a_at	Ddit3
1369621_s_at	Fkbp1a
1369633_at	Cxcl12
1369640_at	Gja1
1369654_at	Prkaa2
1369655_at	Pik3c3
1369658_at	Cebpa
1369663_at	Ephx2
1369665_a_at	Il18
1369671_at	Otc
1369676_at	Itpr2
1369688_s_at	Ptk2b
1369693_a_at	Slc1a2
1369698_at	Abcc3
1369701_at	Lipc
1369727_at	Apoa2
1369732_a_at	St3gal2
1369736_at	Emp1
1369746_a_at	Slco1b2
1369764_at	C4bpa
1369788_s_at	Jun
1369799_at	Abat
1369801_at	Sell
1369815_at	Ccl3
1369837_at	Gulo
1369840_at	Ust4r
1369840_at	Ust5r
1369841_at	Hspa2
1369852_at	F10
1369864_a_at	Sds
1369902_at	Bmf
1369926_at	Gpx3
1369931_at	Pkm
1369933_at	Vdac2
1369944_at	Marcksl1
1369947_at	Ctsk
1369955_at	Col5a1
1369956_at	Ifngr1
1369960_at	Fxyd1
1369962_at	Atic
1369963_at	Pafah1b3
1369964_at	Coro1a
1369976_at	Dynll1
1369983_at	Ccl5
1369991_at	Sec11a
1370000_at	Nucb2
1370009_at	Apoc3
1370024_at	Fabp7
1370026_at	Cryab
1370027_a_at	Mug1
1370027_a_at	Cpamd8
1370030_at	Gclm
1370034_at	Cdc25b
1370036_at	Suox
1370042_at	Stmn2
1370056_at	Ly6c
1370057_at	Csrp1
1370058_at	Nefl
1370059_at	Nefl
1370065_at	Hpx
1370067_at	Me1
1370080_at	Hmox1
1370082_at	Tgfb1
1370083_at	Ccr1
1370086_at	Fgg
1370089_at	Ppargc1a
1370090_at	Lcp2
1370097_a_at	Cxcr4
1370113_at	Birc3
1370114_a_at	Pik3r1
1370118_at	Ccl17
1370123_a_at	Cttn
1370131_at	Cav1
1370139_a_at	Trpc6
1370141_at	Mcl1
1370147_at	Acmsd
1370150_a_at	Thrsp
1370151_at	Cps1
1370153_at	Gdf15
1370154_at	Lyz2
1370155_at	Col1a2
1370160_at	Xpnpep1
1370161_at	Ccdc80
1370166_at	Sdc2
1370167_at	Sdc2
1370174_at	Ppp1r15a
1370176_at	Trak2
1370177_at	Pvr
1370186_at	Psmb9
1370215_at	C1qb
1370216_at	Ddr1
1370219_at	Cyba
1370224_at	Stat3
1370228_at	Tf
1370232_at	Ivd
1370234_at	Fn1
1370237_at	Hadh
1370247_a_at	Pmp22
1370256_at	Fzd1
1370258_at	Bzw2
1370269_at	Cyp1a1
1370290_at	Tubb5
1370294_a_at	Cdc20
1370301_at	Mmp2
1370307_at	Agrn
1370310_at	Hmgcs2
1370314_at	Slc20a1
1370333_a_at	Igf1
1370336_at	Osgin1
1370345_at	Ccnb1
1370346_at	Ccnb1
1370349_a_at	Rup2
1370350_x_at	Rup2
1370352_at	Cesl1
1370355_at	Scd
1370363_at	Ces1d
1370371_a_at	Ceacam1
1370377_at	Cyp2d1
1370377_at	Cyp2d5
1370382_at	Rt1-db1
1370383_s_at	Rt1-db1
1370384_a_at	Prlr
1370394_at	Igg-2a
1370396_x_at	Rup2
1370420_at	Srd5a1
1370422_at	Ripk3
1370423_at	Gna15
1370427_at	Pdgfa
1370428_x_at	Rt1-a2
1370428_x_at	Rt1-a3
1370445_at	Pla1a
1370461_at	Hmmr
1370462_at	Hmmr
1370464_at	Abcb1a
1370465_at	Abcb1a
1370474_at	Thrb
1370479_x_at	Obp3
1370485_a_at	Bcl2l1
1370491_a_at	Hdc
1370493_a_at	Lilra3
1370495_s_at	Cyp2c13
1370496_at	Cyp2d3
1370510_a_at	Arntl
1370511_at	Fgb
1370516_at	Slc15a3
1370519_at	Stxbp1
1370526_at	Itgae
1370538_at	Lama3
1370540_at	Nr1d2
1370541_at	Nr1d2
1370547_at	Pzp
1370583_s_at	Abcb1b
1370583_s_at	Abcb1a
1370585_a_at	Prkcb
1370592_at	Glyatl2
1370593_at	Cyp3a2
1370603_a_at	Ptprc
1370609_a_at	Slc16a7
1370613_s_at	Ugt1a1
1370615_at	Ugt2b7
1370623_at	Fgl2
1370631_at	Reg3g
1370665_at	Hyou1
1370676_at	Rgd1564614
1370688_at	Gclc
1370694_at	Trib3
1370695_s_at	Trib3
1370697_a_at	Nexn
1370698_at	Ugt2b1
1370714_a_at	St6gal1
1370725_a_at	Psme3
1370728_at	Il13ra1
1370747_at	Fgf9
1370750_a_at	Il1r1
1370780_at	Rab31
1370789_a_at	Prlr
1370791_at	Ratnp-3b
1370803_at	Zwint
1370809_at	Tubg1
1370810_at	Ccnd2
1370812_at	Bcl2l1
1370813_at	Gstm5
1370816_at	Nr1d1
1370823_at	Bambi
1370824_at	Slc38a3
1370830_at	Egfr
1370831_at	Mgll
1370832_at	Ccl4
1370836_at	Serpina4
1370838_s_at	Sptan1
1370857_at	Acta2
1370862_at	Apoe
1370864_at	Col1a1
1370870_at	Me1
1370881_at	Tst
1370882_at	Rt1-dmb
1370883_at	Rt1-da
1370885_at	Ctsz
1370891_at	Cd48
1370892_at	C4b
1370892_at	C4a
1370893_at	Acaca
1370894_at	Cldn7
1370895_at	Col5a2
1370896_a_at	Myh11
1370902_at	Akr1b8
1370904_at	Rt1-dma
1370907_at	St6gal1
1370908_at	Hdac2
1370912_at	Hspa1a
1370913_at	Rsad2
1370924_at	Tcrb
1370927_at	Col12a1
1370929_at	Lrpap1
1370934_at	Nup153
1370936_at	Dmgdh
1370943_at	Sult1c2a
1370952_at	Gstm2
1370956_at	Dcn
1370959_at	Col3a1
1370964_at	Ass1
1370967_at	Loc680329
1370972_x_at	Rt1-ce5
1370987_at	Spn
1370992_a_at	Fga
1370993_at	Lamc1
1371012_at	Hacl1
1371014_at	Plcb1
1371015_at	Mx1
1371019_at	Trib1
1371030_at	Spp2
1371033_at	Loc688090
1371034_at	Onecut1
1371036_at	Nrcam
1371037_at	Pros1
1371065_at	Loc688090
1371074_a_at	Mcm6
1371076_at	Cyp2b1
1371076_at	Cyp2b2
1371083_at	Loc299282
1371089_at	Gsta3
1371102_x_at	Loc100134871
1371104_at	Srebf1
1371109_at	C8b
1371123_x_at	Rt1-s3
1371133_a_at	Prkar2b
1371137_at	Acox2
1371147_at	Serpina3m
1371150_at	Ccnd1
1371152_a_at	Oas1a
1371161_at	Ppp1r3b
1371166_at	Nos3
1371170_a_at	Il1a
1371209_at	Rt1-ce5
1371210_s_at	Rt1-ce5
1371237_a_at	Ttr
1371245_a_at	Loc100134871
1371248_at	Sprr1a
1371250_at	Pf4
1371255_at	Hras
1371258_at	Fga
1371262_at	Igha
1371262_at	Igg-2a
1371266_at	Afm
1371310_s_at	Serpinh1
1371322_at	Lamc1
1371339_at	Tnni1
1371349_at	Col6a1
1371350_at	Mat2a
1371358_at	Tecr
1371360_at	Ndrg1
1371363_at	Gpd1
1371369_at	Col6a2
1371377_at	Rps19
1371382_at	Flna
1371390_at	Tubb4b
1371400_at	Thrsp
1371412_a_at	Nrep
1371418_at	Cct2
1371421_at	Oxct1
1371432_at	Vat1
1371442_at	Hyou1
1371447_at	Plac8
1371455_at	Pmm1
1371465_at	Cttn
1371481_at	Reep5
1371498_at	Aimp2
1371517_at	Grb10
1371519_at	Etfdh
1371527_at	Emp1
1371530_at	Krt8
1371539_at	Nhp2
1371541_at	Mylk
1371543_at	Mtmr2
1371567_at	Aldh7a1
1371571_at	App
1371572_at	App
1371575_at	Msn
1371606_at	Wdtc1
1371618_s_at	Tubb3
1371641_at	Cct7
1371643_at	Ccnd1
1371659_at	Rhoc
1371682_at	Map1lc3a
1371694_at	Dpysl2
1371700_at	Mfap4
1371703_at	Ahnak
1371731_at	Mest
1371775_at	Acadsb
1371781_at	Stat3
1371785_at	Tnfrsf12a
1371803_at	Gm2a
1371822_at	Polr3d
1371847_at	Loc102555086
1371849_at	Nt5dc2
1371850_at	Papss1
1371862_at	Rrm1
1371886_at	Crat
1371924_at	Olfml3
1371928_at	Cdca8
1371947_at	Ndn
1371951_at	Fhl2
1371959_at	Hist2h2aa3
1372000_at	Net1
1372002_at	Gja1
1372004_at	Hebp1
1372016_at	Gadd45b
1372032_at	Nras
1372034_at	Parp14
1372042_at	Cmtm3
1372064_at	Cxcl16
1372070_at	Ifi30
1372111_at	Cav1
1372116_at	Mrps2
1372125_at	Gpx7
1372132_at	Cndp2
1372135_at	Twf2
1372168_s_at	Igfbp6
1372186_a_at	Top2a
1372211_at	Mafk
1372218_at	Wdr12
1372219_at	Tpm2
1372248_at	Sesn1
1372249_at	Ywhaz
1372254_at	Serping1
1372256_at	Crip1
1372264_at	Pck1
1372277_at	Aldh4a1
1372286_at	Tspan6
1372294_at	Pxdn
1372297_at	Gsta4
1372301_at	Aebp1
1372310_at	Isoc1
1372311_at	Gnpda1
1372325_at	Emilin1
1372343_at	Exosc8
1372372_at	Cmbl
1372389_at	Ier2
1372404_at	Rac2
1372406_at	Mcm3
1372438_at	Nit2
1372439_at	Col4a1
1372440_at	Serpine2
1372459_at	Vasp
1372462_at	Acat2
1372475_at	Pink1
1372478_at	Cmtm7
1372485_at	Pcbd1
1372510_at	Srxn1
1372516_at	Kif22
1372520_at	Mcl1
1372523_at	Gclc
1372524_at	Lpin1
1372533_at	Edem1
1372550_at	Kpnb1
1372552_at	Acbd3
1372601_at	Atf5
1372643_at	Epb41l2
1372665_at	Psat1
1372685_at	Cdkn3
1372701_at	Hsp90aa1
1372726_at	Hist1h4a
1372729_at	Procr
1372736_at	Agl
1372741_at	Sccpdh
1372757_at	Stat1
1372765_a_at	Eci3
1372765_a_at	Eci2
1372773_at	Npdc1
1372774_at	Entpd5
1372778_at	Slc39a1
1372808_at	Mthfd2
1372809_at	Loc290595
1372818_at	Colec12
1372860_at	Lhpp
1372897_at	Plod2
1372903_at	Kif18b
1372925_at	Sirt3
1372931_at	Praf2
1372935_at	Tmem119
1372973_at	Lss
1373001_at	Chchd4
1373025_at	C1qc
1373026_at	Spc24
1373036_at	Iqgap2
1373037_at	Ube2l6
1373068_at	Ifrd2
1373128_at	Rcn3
1373152_at	Prss23
1373200_at	Eef1e1
1373204_at	Tmem176a
1373210_at	Lamb1
1373245_at	Col4a1
1373250_at	Anln
1373270_at	Wipi1
1373286_at	Fblim1
1373290_at	Ezh2
1373304_at	Coasy
1373312_at	Pnkd
1373324_at	Dusp14
1373333_at	Mgc109340
1373393_at	Ext1
1373401_at	Tnc
1373410_at	Mef2c
1373421_at	Tgif1
1373458_at	Bex4
1373462_at	Eed
1373463_at	Col5a2
1373490_at	Gmfg
1373499_at	Gas5
1373504_at	Glipr1
1373516_at	Rrp1b
1373523_at	Fcgr3a
1373538_at	Usp1
1373557_at	Mcm4
1373575_at	Fcer1g
1373578_at	Trim2
1373592_at	Serpinb9
1373595_at	Tmem43
1373658_at	Racgap1
1373661_a_at	Cxcr4
1373672_at	Serpinb9
1373677_at	Slc39a10
1373686_at	Serpina6
1373697_at	Mybpc2
1373722_at	Kif20a
1373767_at	Zfand2a
1373785_at	Pld4
1373803_a_at	Ghr
1373823_at	Cks2
1373829_at	Fgfr2
1373852_at	Srd5a3
1373860_at	Sox4
1373894_at	Rab31
1373911_at	Postn
1373921_at	Echdc3
1373959_at	Ppp2r1b
1373989_at	Rassf1
1373990_at	Slc7a12
1373992_at	Mgc108823
1373992_at	Loc102549198
1374033_at	Psmb10
1374036_at	Mcm2
1374070_at	Gpx2
1374072_at	Srsf1
1374088_at	Mypn
1374244_at	Loc501038
1374245_at	Nhej1
1374289_at	Polr1c
1374320_at	F5
1374326_at	Ppan
1374334_at	Igha
1374359_at	Ccne2
1374395_at	Xpo1
1374404_at	Jun
1374424_at	Prmt5
1374449_at	Cdca3
1374472_at	Vps37a
1374475_at	Abhd1
1374478_at	Rgd1305347
1374512_at	Glyctk
1374527_at	Echdc2
1374537_at	Chsy1
1374540_at	Cdca7
1374556_at	Smox
1374556_at	Rgd1564480
1374600_at	Hist1h4a
1374608_at	Tatdn2
1374624_at	Galnt11
1374626_at	Lrg1
1374628_at	Cryz
1374632_at	Jmjd6
1374730_at	Tyrobp
1374765_at	Bdh1
1374770_at	Asah1
1374775_at	Mki67
1374796_at	Sgcb
1374799_at	Ncapd2
1374805_at	Dscc1
1374806_at	Sfn
1374828_at	Pdia5
1374842_at	Cebpz
1374857_at	Gar1
1374902_at	Iqgap3
1374914_at	Ppard
1374945_at	Trmt61a
1374976_a_at	Soat1
1375010_at	Cd68
1375043_at	Fos
1375123_at	Sox4
1375170_at	S100a11
1375224_at	Phlda3
1375247_at	Mgll
1375267_at	Ppic
1375278_at	Trim2
1375428_at	Creg1
1375469_at	Smarca4
1375504_at	Polg2
1375517_at	Tp53inp2
1375532_at	Id2
1375551_at	Ccdc86
1375569_at	Ccdc92
1375633_at	Clic1
1375697_at	Mlec
1375796_at	Igtp
1375796_at	Irgm2
1375796_at	Loc102555634
1375852_at	Hmgcr
1375857_at	Myof
1375862_at	Pxdn
1375895_at	Tsr1
1375901_at	Ddx21
1375917_at	Lilrb4
1375921_at	Rcn1
1375944_at	Acss2
1375951_at	Thbd
1375956_at	Mnat1
1375970_at	Prkaa1
1375987_at	Cerk
1375989_a_at	Nfkb2
1376001_at	Polr1e
1376039_at	Aurka
1376047_at	Papss2
1376051_at	Cryl1
1376055_at	Mcm5
1376073_at	Sel1l
1376084_a_at	Espl1
1376099_at	Col5a1
1376100_at	Tubb6
1376105_at	Col14a1
1376150_at	S1pr3
1376160_at	Relb
1376170_at	Col14a1
1376185_at	Kifc1
1376231_at	Gins1
1376263_at	Metrn
1376317_at	Orc6
1376321_at	Piezo1
1376652_at	C1qa
1376667_at	Cyp26b1
1376675_at	Cd300a
1376681_at	Rrp8
1376684_at	Dlgap5
1376688_a_at	Loc100910669
1376689_at	Ikbip
1376737_at	Loc100912041
1376785_at	Chpt1
1376852_at	Mccc1
1376908_at	Ifit3
1376914_at	Depdc1
1376935_at	Loc100911553
1376937_at	Filip1l
1376943_at	Evi2b
1376951_at	Mad2l1
1376968_at	Mybpc2
1377009_at	Glyctk
1377016_at	Creld2
1377021_at	Trmt6
1377033_at	Serpinf2
1377037_at	Acot4
1377049_at	Loc100911867
1377060_at	Mccc2
1377064_at	Dusp6
1377079_a_at	Ppox
1377192_a_at	Clpx
1377239_at	Apbb1ip
1377367_at	Kazald1
1377375_at	Aass
1377390_at	Bace2
1377410_at	E2f8
1377457_a_at	Sorl1
1377497_at	Oasl
1377572_at	Uggt2
1377594_at	Shc1
1377599_at	Lpin1
1377625_at	Trmt6
1377626_at	Loc100910973
1377637_at	B3gnt5
1377653_at	Syne2
1377662_at	Pir
1377666_at	Chdh
1377669_at	Rab27a
1377672_at	Sult1c2
1377689_at	Kntc1
1377761_at	Gfpt2
1377812_a_at	C2cd2l
1377827_at	Srfbp1
1377832_at	Plk4
1377916_at	Slfn2
1377943_at	Cd86
1377945_at	Ddx18
1377967_at	Cdt1
1378015_at	Ccl21
1378028_at	Mad2l1
1378056_at	Gmnn
1378133_at	Slc7a11
1378140_at	Arl11
1378169_at	Acot3
1378180_at	Dctd
1378239_at	Gaa
1378288_at	Slc51a
1378443_at	Slamf9
1378457_at	Thrb
1378507_at	Dtl
1378592_at	Trim59
1378640_at	Uhrf1
1378739_at	Cidec
1378819_at	Aspdh
1378936_at	Cstf2
1378958_at	Ccdc86
1379046_at	Mlec
1379240_at	Mbl2
1379248_at	Prcp
1379250_at	Galm
1379262_at	Acot9
1379285_at	Rtp4
1379295_at	Gngt2
1379312_at	Pprc1
1379339_at	Isoc1
1379340_at	Lamc2
1379341_at	Usp6nl
1379344_at	Cybb
1379361_at	Pex11a
1379363_at	Loc679818
1379390_at	St6galnac2
1379393_at	Vil1
1379402_at	Abcc4
1379420_at	Dhrs7
1379448_at	Ttk
1379542_at	Snrpf
1379568_at	Ifit2
1379582_a_at	Ccna2
1379592_at	Slc25a13
1379606_at	Rab30
1379626_at	Satb1
1379743_at	Tubb1
1379760_at	Tnfaip8l2
1379770_at	Chpt1
1379785_at	Slc1a4
1379889_at	Lamc2
1379935_at	Ccl7
1379967_at	Zfp367
1380021_at	Dennd2d
1380063_at	Ch25h
1380068_at	Arfip2
1380077_at	Itgax
1380104_at	F9
1380172_at	Kif5c
1380229_at	Maff
1380243_at	Mms22l
1380262_at	Sgk2
1380278_at	Ugt2b10
1380297_at	Casp8
1380336_at	Irak3
1380366_at	Igh-6
1380393_at	Cryz
1380474_at	Loxl2
1380504_at	Acaa2
1380526_at	Gcdh
1380533_at	App
1380537_at	Nckap1l
1380566_at	C2cd2l
1380577_at	Abcg2
1380596_at	Dsg2
1380611_at	Fkbp5
1380682_at	Mex3b
1380692_at	Rbl1
1380699_at	Zeb2
1380726_at	Aspn
1380775_at	Kif20b
1380822_at	P2ry12
1380833_at	Gpld1
1380888_at	Loc684841
1380909_at	Slc25a24
1381070_at	Tslp
1381217_at	Trmt6
1381298_at	Mcm10
1381403_at	Me2
1381504_at	Aspn
1381556_at	Ddx60
1381574_at	Agmo
1381575_at	Neb
1381852_at	Rgd1559459
1381968_at	Creg1
1381973_at	Slc25a30
1381997_at	Adipoq
1382024_at	Dnajb6
1382026_at	Arhgap9
1382043_at	Unc93b1
1382078_at	Tlr8
1382105_at	Gnb5
1382146_at	Tspan6
1382153_at	Clec4a
1382186_a_at	Gpatch4
1382189_at	Sdc2
1382274_at	Rarres1
1382275_at	Pak1ip1
1382277_at	Ly96
1382314_at	Isg15
1382325_at	Gcat
1382371_at	Dram2
1382419_at	Cenpk
1382434_at	Entpd5
1382467_at	Bex1
1382493_at	Cenpf
1382496_at	Hnf4a
1382511_at	E2f1
1382531_at	Tlr7
1382544_at	Entpd5
1382554_at	C8a
1382569_at	Paqr9
1382593_at	Etv1
1382622_at	Cst7
1382678_at	Cfhr1
1382679_at	Wdr43
1382680_at	Plin2
1382692_at	Clec7a
1382778_at	Dusp6
1382809_at	Cirbp
1382855_at	Tcfl5
1382924_at	Pank1
1383008_at	Smc4
1383015_at	Tbc1d10c
1383046_at	Loc100361907
1383075_at	Ccnd1
1383131_at	Itgb2
1383134_at	Cars2
1383137_at	Sox4
1383241_at	C1r
1383242_a_at	Cebpa
1383243_at	Cebpa
1383248_at	Fmo5
1383250_at	Utp14a
1383288_at	Mdm2
1383291_at	C7
1383291_at	Tubb4b
1383303_at	Acsm3
1383315_at	Tsku
1383320_at	Lck
1383333_at	C2cd2
1383360_at	C2cd2
1383380_at	Rpp38
1383391_a_at	C2
1383392_at	C2
1383395_at	Agmat
1383401_at	Tes
1383439_at	Npas2
1383485_at	Mdm2
1383486_at	Inhba
1383491_at	Aen
1383497_at	Glyctk
1383502_at	Topbp1
1383516_at	Fgl2
1383543_at	Golt1b
1383561_at	Lig4
1383564_at	Irf7
1383578_at	Rad51
1383586_at	Arpp19
1383600_at	Slc13a5
1383658_at	Laptm5
1383675_at	Rrp12
1383684_at	Asf1b
1383685_at	Heatr1
1383719_at	Map7
1383721_at	Fzd8
1383732_at	Rgd1307603
1383741_at	Stil
1383742_at	Snx7
1383747_at	Ect2
1383766_at	Sgcb
1383853_at	Dyrk3
1383855_at	Degs2
1383895_at	Dynlrb2
1383904_at	Fgl1
1383906_at	Neurl3
1383926_at	Bub1b
1383940_at	Nuf2
1384000_at	Sox4
1384039_at	Camsap2
1384044_at	Sgcb
1384046_at	Mtfr1
1384063_at	Cthrc1
1384068_at	Ckap2
1384073_at	Adhfe1
1384115_at	Acot2
1384126_a_at	Cebpa
1384127_at	Cebpa
1384139_at	Gjc1
1384147_at	Eif1a
1384174_at	Shcbp1
1384180_at	Ifit2
1384186_at	Edem1
1384231_at	Shcbp1
1384240_at	Agtr1a
1384244_at	Hsdl2
1384259_at	Racgap1
1384262_at	Ppp1r3b
1384280_at	Nusap1
1384298_at	Myo1f
1384331_at	Srxn1
1384334_at	Cps1
1384350_at	Nckap1l
1384367_at	Hist2h3c2
1384367_at	Loc684841
1384392_at	Cyp26b1
1384427_at	Mdm2
1384510_at	Uroc1
1384528_at	Rai14
1384529_at	Greb1
1384628_at	Iyd
1384787_at	Cd3g
1384831_at	Slc7a13
1384838_at	Slc34a3
1384842_s_at	Fas
1384852_at	Rab27a
1384917_at	Ccno
1384946_at	Tlr1
1384997_at	Aen
1385005_at	Slc22a8
1385011_at	Smarca4
1385051_at	Gbp4
1385053_at	Epha3
1385072_at	Galm
1385086_at	Bub1
1385132_at	Mybl1
1385206_at	Rab1a
1385220_at	Zwilch
1385270_s_at	Rab1a
1385397_at	Steap4
1385407_at	Tiparp
1385413_at	Egfr
1385440_at	Hcst
1385571_at	Loc100366216
1385625_at	Efemp2
1385641_at	Tnfaip3
1385756_at	Itih1
1385765_at	Lin9
1385823_s_at	Tnfrsf21
1385828_at	Cct7
1385904_at	Cirbp
1386274_at	Slc17a2
1386321_s_at	Trib3
1386586_at	Pak1ip1
1386637_at	Fgl2
1386647_at	Map7
1386857_at	Stmn1
1386862_at	Anxa5
1386869_at	Actg2
1386870_at	Glul
1386872_at	Igf2r
1386873_at	Tnni1
1386879_at	Lgals3
1386880_at	Acaa2
1386881_at	Igfbp3
1386884_at	Htra1
1386885_at	Ech1
1386888_at	Eif4ebp1
1386890_at	S100a10
1386897_at	Prmt1
1386901_at	Cd36
1386901_at	Rgd1565355
1386908_at	Glrx
1386909_a_at	Vdac1
1386910_a_at	Apex1
1386912_at	Pcolce
1386916_at	Aco1
1386917_at	Pc
1386925_at	Arpc1b
1386928_at	Bcat2
1386934_at	Slc6a8
1386935_at	Nr4a1
1386937_at	Atp1b1
1386940_at	Timp2
1386944_a_at	Psme3
1386945_a_at	Prkab1
1386954_at	Ak2
1386956_at	Scarb1
1386958_at	Txnrd1
1386960_at	Slc37a4
1386965_at	Lpl
1386975_at	Pdk2
1386980_at	Apom
1386994_at	Btg2
1386995_at	Btg2
1387005_at	Ctss
1387006_at	Sult2a6
1387011_at	Lcn2
1387015_at	Pfn2
1387015_at	Loc100909840
1387017_at	Sqle
1387020_at	Cyp51
1387022_at	Aldh1a1
1387023_at	Gstm7
1387024_at	Dusp6
1387033_at	Ucp1
1387034_at	Pah
1387036_at	Hes1
1387048_at	Ddx39a
1387050_s_at	Kng2
1387053_at	Fmo1
1387060_at	Klf6
1387062_a_at	Chek1
1387071_a_at	Mapt
1387074_at	Rgs2
1387077_at	Arpp19
1387082_at	Fetub
1387084_at	Dpp4
1387087_at	Cebpb
1387093_at	Slco1a2
1387094_at	Slco1a2
1387109_at	Por
1387118_at	Cyp3a23/3a1
1387121_a_at	Ndrg2
1387123_at	Cyp17a1
1387125_at	S100a9
1387130_at	Slc40a1
1387130_at	Loc100911874
1387139_at	Hao2
1387145_at	Gjb1
1387156_at	Hsd17b2
1387158_at	Mep1b
1387183_at	Crot
1387193_a_at	Spink3
1387195_at	St14
1387202_at	Icam1
1387203_at	Gckr
1387219_at	Adm
1387228_at	Slc2a2
1387232_at	Bmp4
1387233_at	Hsd17b7
1387234_at	Azgp1
1387240_at	Rdh7
1387243_at	Cyp1a2
1387263_at	Pklr
1387268_at	Polr1b
1387269_s_at	Plaur
1387283_at	Mx2
1387284_at	Dpys
1387294_at	Sh3bp5
1387296_at	Cyp2j4
1387303_at	Slc22a2
1387306_a_at	Egr2
1387312_a_at	Gck
1387314_at	Sult1b1
1387316_at	Cxcl1
1387323_at	Klkb1
1387328_at	Cyp2c11
1387343_at	Cebpd
1387344_at	Aldh6a1
1387346_at	Itgb1
1387354_at	Stat1
1387372_at	Slc6a13
1387375_at	Khk
1387377_a_at	Pak1
1387378_at	Fcnb
1387391_at	Cdkn1a
1387455_a_at	Vldlr
1387459_at	Pkib
1387472_at	Cd3d
1387505_at	Gnai1
1387528_at	Mbl2
1387531_at	Msra
1387538_at	Acaca
1387566_at	Pla2g4a
1387567_at	Slco1a1
1387599_a_at	Nqo1
1387625_at	Igfbp6
1387630_at	Elovl5
1387643_at	Fgf21
1387655_at	Cxcl12
1387665_at	Bhmt
1387669_a_at	Ephx1
1387675_at	Plau
1387679_at	Slco1b2
1387687_at	Igsf6
1387690_at	Casp3
1387704_at	Esr1
1387725_at	Gulo
1387737_at	Mat2a
1387740_at	Pex11a
1387759_s_at	Ugt1a1
1387760_a_at	Onecut1
1387765_at	Mbl1
1387783_a_at	Acaa1a
1387788_at	Junb
1387796_at	Alox15
1387805_at	Bnip3
1387807_at	Pafah1b1
1387812_at	Pcsk6
1387816_at	Igfals
1387839_at	Rt1-n2
1387843_at	Fst
1387848_at	Hmgcr
1387852_at	Thrsp
1387854_at	Col1a2
1387856_at	Cnn3
1387870_at	Zfp36
1387874_at	Dbp
1387892_at	Tubb5
1387893_at	C1s
1387895_s_at	Cdc20
1387896_at	Scp2
1387925_at	Asns
1387936_at	Sult2a2
1387946_at	Lgals3bp
1387950_at	Nip7
1387952_a_at	Cd44
1387967_at	Spink1
1387969_at	Cxcl10
1387973_at	Cyp4f4
1387981_at	Olr59
1387982_at	Tlr4
1387985_a_at	Obp3
1388022_a_at	Dnm1l
1388031_x_at	Loc259245
1388108_at	Elovl6
1388112_at	Slc25a4
1388114_at	Myl12a
1388116_at	Col1a1
1388118_at	Hibadh
1388122_at	Gstp1
1388135_at	Rpa2
1388148_a_at	Lrpap1
1388150_at	Xpo1
1388152_at	Map2
1388155_at	Krt18
1388164_at	Rt1-s3
1388166_at	Igh-6
1388185_at	Rb1
1388201_at	Bmp6
1388203_x_at	Rt1-ce10
1388210_at	Acot2
1388211_s_at	Acot2
1388211_s_at	Acot1
1388212_a_at	Rt1-s3
1388213_a_at	Rt1-s3
1388217_a_at	Calu
1388229_a_at	Mug1
1388229_a_at	Loc100911784
1388246_at	Clu
1388255_x_at	Rt1-ce5
1388271_at	Mt2a
1388275_at	Tcrb
1388277_at	Loc100361706
1388298_at	Myl9
1388309_at	Hmga1
1388324_at	Nit1
1388325_at	Atp6v1d
1388335_at	Tagln2
1388348_at	Elovl5
1388358_at	Etfb
1388392_at	Tax1bp3
1388393_at	Plp2
1388395_at	G0s2
1388397_at	Ebna1bp2
1388403_at	Idh2
1388426_at	Srebf1
1388433_at	Krt19
1388439_at	Fkbp10
1388458_at	Rfc4
1388459_at	Col18a1
1388484_at	Ube2c
1388494_at	Col4a2
1388526_at	Gstz1
1388537_at	Nipsnap1
1388547_at	Cldn4
1388557_at	C7
1388557_at	Tubb4b
1388560_at	Wdr77
1388583_at	Cxcl12
1388587_at	Ier3
1388602_at	Cfd
1388604_at	Casq1
1388617_at	Bphl
1388622_at	Nop56
1388629_at	Impdh2
1388644_at	Mgll
1388650_at	Top2a
1388673_at	Lsp1
1388674_at	Cdkn1a
1388687_at	Dhdds
1388699_at	Man2b1
1388711_at	Il13ra1
1388740_at	Fermt3
1388742_at	Bcl2l11
1388754_at	Loc100911177
1388763_at	Cnn2
1388770_at	Ufm1
1388784_at	Csf1r
1388788_at	Gcdh
1388792_at	Gadd45g
1388802_at	Bex1
1388850_at	Hsp90aa1
1388872_at	Idi1
1388884_at	Eci3
1388900_at	Loc102549726
1388901_at	Fkbp5
1388902_at	Loxl1
1388908_at	Eci2
1388920_at	Bmp6
1388953_at	Gnl3
1388964_at	Exosc8
1388986_at	Klf6
1389032_at	Mcoln1
1389034_at	Usp18
1389092_at	Il2rg
1389093_at	Pak1
1389101_at	Ccnc
1389123_at	Ccl6
1389180_at	Phkb
1389189_at	Actn1
1389210_at	Lcp1
1389234_at	Vwf
1389244_x_at	Cxcr4
1389253_at	Vnn1
1389263_at	Rai14
1389265_at	Gbe1
1389270_x_at	Rup2
1389270_x_at	Loc680367
1389314_at	Nvl
1389332_at	Ptprb
1389350_at	Apoh
1389363_at	Adi1
1389384_at	Ndufaf4
1389409_at	Tes
1389413_at	Evi2a
1389419_at	Loc102553917
1389420_at	Stap2
1389421_at	Pole
1389426_at	Ccdc92
1389430_at	Hsd17b7
1389439_at	Loc100912247
1389449_at	Fitm1
1389457_at	Mybl2
1389468_at	Rpia
1389470_at	C2
1389520_at	Wdr1
1389528_s_at	Jun
1389548_at	Adhfe1
1389553_at	Clec4a3
1389554_at	Nr2f2
1389555_at	Tcf19
1389566_at	Ccnb2
1389600_at	Loc100360856
1389611_at	Vldlr
1389622_at	Slc25a13
1389625_at	Chchd4
1389639_at	Shb
1389651_at	Apln
1389668_at	Spc25
1389725_at	Tm7sf2
1389738_at	Ung
1389756_at	Melk
1389785_at	Acy3
1389801_at	Fgfr4
1389844_at	Fkbp4
1389873_at	Pycard
1389906_at	Fdft1
1389966_at	Col6a3
1389983_at	Noc2l
1390107_at	Sytl2
1390137_at	Knstrn
1390165_at	C2cd2
1390203_at	Pdk1
1390259_at	Ube2d1
1390321_at	Mms22l
1390348_at	Folr2
1390373_at	Smad5
1390381_at	Xpc
1390383_at	Plin2
1390386_at	Casp3
1390416_at	Slc25a30
1390419_a_at	Tusc3
1390430_at	Nr1d2
1390454_at	Nipsnap1
1390472_at	Naaa
1390481_a_at	Ube2t
1390507_at	Isg20
1390510_at	Ms4a6bl
1390529_at	Cd83
1390532_at	Slc13a4
1390542_at	Rad51c
1390579_at	Tma16
1390591_at	Slc17a3
1390650_at	Nup85
1390687_at	Plek
1390692_at	Ctps1
1390707_at	Rgs10
1390710_x_at	Sorl1
1390765_at	Wfdc2
1390795_at	Ttpa
1390797_at	Lcp2
1390798_at	Ptprc
1390854_at	C2cd2l
1390891_at	Kif11
1391032_at	Sez6
1391063_at	Kif23
1391211_at	Atp11c
1391241_at	Etv1
1391293_at	Bbox1
1391302_at	Loc100911946
1391317_at	Ska1
1391323_at	Tf
1391397_at	Urad
1391415_at	Pno1
1391417_at	Bhmt2
1391422_at	Dnajb6
1391433_at	Acot2
1391435_at	Pltp
1391440_at	Tex10
1391446_at	Ms4a1
1391450_at	Loxl2
1391463_at	Ddx58
1391518_at	Cenpw
1391573_at	Tnfrsf21
1391593_at	Rassf4
1391652_at	Glyat
1391669_at	Ptprb
1391884_at	F12
1391946_at	Selp
1392061_at	Mcm10
1392090_at	Serpinc1
1392223_at	Epn2
1392264_s_at	Serpine1
1392280_at	Tlr2
1392308_at	Pla2g2d
1392384_s_at	Akr1d1
1392407_at	Arhgap30
1392411_at	Tinag
1392449_at	Rad18
1392476_at	Hist1h4a
1392477_at	Etv1
1392514_at	Rpf2
1392515_at	Klra17
1392555_at	Etv1
1392604_at	Nsdhl
1392628_at	Ms4a6bl
1392637_at	Loc102549198
1392640_at	Cry1
1392648_at	Mrc1
1392732_at	Nusap1
1392754_at	Adam8
1392818_at	Gas5
1392820_at	Fgf1
1392865_at	Fgf9
1392894_at	Fgl2
1392899_at	Prc1
1392916_at	Map7
1392946_at	Il1r1
1392963_at	Scrn1
1392969_at	Hnf4a
1392980_at	Tiam1
1392988_at	Nsdhl
1393000_at	Loc100910792
1393008_at	Arpp19
1393009_at	Fv1
1393038_at	Fcgr1a
1393041_at	Smc2
1393123_at	C8g
1393128_at	Gpatch4
1393158_at	Cenpq
1393219_at	C2
1393240_at	Efemp2
1393280_at	Ly86
1393281_at	Cav1
1393314_at	Fgf1
1393347_at	Itgal
1393373_at	Opn3
1393401_at	Ecscr
1393403_at	Angptl3
1393451_at	Cenpn
1393460_at	Nrros
1393468_at	Mrps2
1393499_at	Pik3ca
1393562_at	Ap3m1
1393581_at	Aspm
1393584_at	Tnfrsf21
1393626_at	Sorl1
1393643_at	Rcn1
1393647_at	Hat1
1393657_at	Prcp
1393669_at	Rab1a
1393684_at	Hells
1393730_at	Adamts4
1393795_at	Zeb2
1393816_at	Cenpw
1393826_at	Apon
1393887_at	Chpt1
1393891_at	Col8a1
1393894_at	Cyp4a8
1393933_at	Sorl1
1393982_at	Pole2
1394051_at	P2ry10
1394117_at	Ddb2
1394200_at	Hspa2
1394318_at	Arpp19
1394401_at	Elovl6
1394419_at	Arhgap11a
1394456_at	Thrb
1394673_at	Cd33
1394786_at	Sorl1
1394844_s_at	Cyp4a2
1395003_at	Clec4a1
1395152_at	Mak16
1395184_at	Clec12a
1395248_at	Edem1
1395403_at	Stac3
1395414_at	Agl
1395442_at	Runx1
1395465_at	Rae1
1395472_at	Lrrc17
1395510_at	Abhd1
1395557_at	Klf6
1395695_at	Aebp1
1395697_at	Ezh2
1395721_at	Papss2
1395828_at	Kif23
1395944_at	Mis18a
1395998_at	Nop56
1396055_at	Col6a3
1396103_at	Cmbl
1396163_at	Igtp
1396386_at	Bace2
1396455_at	Upk1a
1397015_at	Etv1
1397167_at	Rgd1565356
1397255_at	Ccdc86
1397304_at	Igtp
1397341_at	Pbk
1397468_at	Hsdl2
1397507_at	Apbb1ip
1397508_at	Ddx18
1397526_at	Gcdh
1397596_at	Trim2
1397609_at	Knstrn
1397704_at	Esco2
1398240_at	Hspa8
1398243_at	Csrp3
1398246_s_at	Fcgr2a
1398250_at	Acot1
1398251_a_at	Camk2b
1398256_at	Il1b
1398266_a_at	Egr2
1398267_at	Slc22a7
1398272_at	B4galnt1
1398275_at	Mmp9
1398282_at	Kynu
1398287_at	Plau
1398294_at	Actn1
1398321_a_at	Col12a1
1398325_at	Tspan3
1398330_at	Stxbp1
1398383_at	Cyb561
1398395_at	Itgb1bp1
1398406_at	Scrn1
1398441_at	Nck2
1398473_at	Bloc1s2
1398514_at	Hgd
1398523_a_at	Ifnar1
1398540_at	Rgs1
1398589_at	Loc685020
1398589_at	Loc100910669
1398602_at	Mad2l1
1398625_at	Zcchc18
1398640_at	Rab30
1398706_at	Loc100909675
1398756_at	Npm1
1398757_at	Npm1
1398790_at	Ppp2ca
1398790_at	Loc100362453
1398791_at	Txnrd1
1398828_at	Fkbp1a
1398829_at	Fkbp1a
1398832_at	Ncl
1398882_at	Rps5
1399019_at	Abhd4
1399158_a_at	Npm1
