# Supplementary material for: Bridging organ transcriptomics for advancing multiple organ toxicity assessment with a generative AI approach
Source: NPJ Digit Med. 2024 Nov 5;7:310. doi: 10.1038/s41746-024-01317-z (PMC11538515; doi:10.1038/s41746-024-01317-z)
Supplement: Supplementary file 4 — Supplementary Data 3 [file 41746_2024_1317_MOESM4_ESM.xlsx]

## Sheet: train_test_41_compounds
BARCODE	EXP_ID	GROUP_ID	INDIVIDUAL_ID	ORGAN	MATERIAL_ID	COMPOUND_NAME	COMPOUND_ABBREVIATION	COMPOUND_NO	ADMINISTRATION_ROUTE_TYPE	SACRIFICE_PERIOD	DOSE	DOSE_UNIT	DOSE_LEVEL	usage	treatment
3017642030	42	1	1	Liver	B	acetaminophen	APAP	1	Gavage	4 day	0	mg/kg	Control	train	acetaminophen_Control_4 day
3017817015	42	1	1	Kidney	A	acetaminophen	APAP	1	Gavage	4 day	0	mg/kg	Control	train	acetaminophen_Control_4 day
3017643001	42	1	4	Liver	B	acetaminophen	APAP	1	Gavage	4 day	0	mg/kg	Control	train	acetaminophen_Control_4 day
3017817016	42	1	4	Kidney	A	acetaminophen	APAP	1	Gavage	4 day	0	mg/kg	Control	train	acetaminophen_Control_4 day
3017643002	42	1	5	Liver	B	acetaminophen	APAP	1	Gavage	4 day	0	mg/kg	Control	train	acetaminophen_Control_4 day
3017817017	42	1	5	Kidney	A	acetaminophen	APAP	1	Gavage	4 day	0	mg/kg	Control	train	acetaminophen_Control_4 day
3017643012	42	2	1	Liver	B	acetaminophen	APAP	1	Gavage	8 day	0	mg/kg	Control	train	acetaminophen_Control_8 day
3017820001	42	2	1	Kidney	B	acetaminophen	APAP	1	Gavage	8 day	0	mg/kg	Control	train	acetaminophen_Control_8 day
3017643013	42	2	3	Liver	B	acetaminophen	APAP	1	Gavage	8 day	0	mg/kg	Control	train	acetaminophen_Control_8 day
3017820002	42	2	3	Kidney	B	acetaminophen	APAP	1	Gavage	8 day	0	mg/kg	Control	train	acetaminophen_Control_8 day
3017643014	42	2	5	Liver	B	acetaminophen	APAP	1	Gavage	8 day	0	mg/kg	Control	train	acetaminophen_Control_8 day
3017820003	42	2	5	Kidney	A	acetaminophen	APAP	1	Gavage	8 day	0	mg/kg	Control	train	acetaminophen_Control_8 day
3017643024	42	3	2	Liver	B	acetaminophen	APAP	1	Gavage	15 day	0	mg/kg	Control	train	acetaminophen_Control_15 day
3017821007	42	3	2	Kidney	B	acetaminophen	APAP	1	Gavage	15 day	0	mg/kg	Control	train	acetaminophen_Control_15 day
3017643025	42	3	3	Liver	B	acetaminophen	APAP	1	Gavage	15 day	0	mg/kg	Control	train	acetaminophen_Control_15 day
3017821008	42	3	3	Kidney	C	acetaminophen	APAP	1	Gavage	15 day	0	mg/kg	Control	train	acetaminophen_Control_15 day
3017643026	42	3	5	Liver	B	acetaminophen	APAP	1	Gavage	15 day	0	mg/kg	Control	train	acetaminophen_Control_15 day
3017821009	42	3	5	Kidney	A	acetaminophen	APAP	1	Gavage	15 day	0	mg/kg	Control	train	acetaminophen_Control_15 day
3017644006	42	4	1	Liver	B	acetaminophen	APAP	1	Gavage	29 day	0	mg/kg	Control	train	acetaminophen_Control_29 day
3017821019	42	4	1	Kidney	A	acetaminophen	APAP	1	Gavage	29 day	0	mg/kg	Control	train	acetaminophen_Control_29 day
3017644007	42	4	2	Liver	B	acetaminophen	APAP	1	Gavage	29 day	0	mg/kg	Control	train	acetaminophen_Control_29 day
3017821020	42	4	2	Kidney	A	acetaminophen	APAP	1	Gavage	29 day	0	mg/kg	Control	train	acetaminophen_Control_29 day
3017644008	42	4	4	Liver	C	acetaminophen	APAP	1	Gavage	29 day	0	mg/kg	Control	train	acetaminophen_Control_29 day
3017838016	42	4	4	Kidney	B	acetaminophen	APAP	1	Gavage	29 day	0	mg/kg	Control	train	acetaminophen_Control_29 day
3017643003	42	9	1	Liver	B	acetaminophen	APAP	1	Gavage	4 day	300	mg/kg	Low	train	acetaminophen_Low_4 day
3017817018	42	9	1	Kidney	B	acetaminophen	APAP	1	Gavage	4 day	300	mg/kg	Low	train	acetaminophen_Low_4 day
3017643004	42	9	2	Liver	B	acetaminophen	APAP	1	Gavage	4 day	300	mg/kg	Low	train	acetaminophen_Low_4 day
3017817019	42	9	2	Kidney	A	acetaminophen	APAP	1	Gavage	4 day	300	mg/kg	Low	train	acetaminophen_Low_4 day
3017643005	42	9	4	Liver	B	acetaminophen	APAP	1	Gavage	4 day	300	mg/kg	Low	train	acetaminophen_Low_4 day
3017817020	42	9	4	Kidney	B	acetaminophen	APAP	1	Gavage	4 day	300	mg/kg	Low	train	acetaminophen_Low_4 day
3017643015	42	10	1	Liver	B	acetaminophen	APAP	1	Gavage	8 day	300	mg/kg	Low	train	acetaminophen_Low_8 day
3017820004	42	10	1	Kidney	A	acetaminophen	APAP	1	Gavage	8 day	300	mg/kg	Low	train	acetaminophen_Low_8 day
3017643016	42	10	4	Liver	C	acetaminophen	APAP	1	Gavage	8 day	300	mg/kg	Low	train	acetaminophen_Low_8 day
3017820005	42	10	4	Kidney	A	acetaminophen	APAP	1	Gavage	8 day	300	mg/kg	Low	train	acetaminophen_Low_8 day
3017643017	42	10	5	Liver	B	acetaminophen	APAP	1	Gavage	8 day	300	mg/kg	Low	train	acetaminophen_Low_8 day
3017820006	42	10	5	Kidney	A	acetaminophen	APAP	1	Gavage	8 day	300	mg/kg	Low	train	acetaminophen_Low_8 day
3017643027	42	11	1	Liver	B	acetaminophen	APAP	1	Gavage	15 day	300	mg/kg	Low	train	acetaminophen_Low_15 day
3017821010	42	11	1	Kidney	B	acetaminophen	APAP	1	Gavage	15 day	300	mg/kg	Low	train	acetaminophen_Low_15 day
3017643028	42	11	4	Liver	B	acetaminophen	APAP	1	Gavage	15 day	300	mg/kg	Low	train	acetaminophen_Low_15 day
3017821011	42	11	4	Kidney	C	acetaminophen	APAP	1	Gavage	15 day	300	mg/kg	Low	train	acetaminophen_Low_15 day
3017643029	42	11	5	Liver	B	acetaminophen	APAP	1	Gavage	15 day	300	mg/kg	Low	train	acetaminophen_Low_15 day
3017821012	42	11	5	Kidney	A	acetaminophen	APAP	1	Gavage	15 day	300	mg/kg	Low	train	acetaminophen_Low_15 day
3017644009	42	12	2	Liver	C	acetaminophen	APAP	1	Gavage	29 day	300	mg/kg	Low	train	acetaminophen_Low_29 day
3017821022	42	12	2	Kidney	C	acetaminophen	APAP	1	Gavage	29 day	300	mg/kg	Low	train	acetaminophen_Low_29 day
3017644010	42	12	3	Liver	C	acetaminophen	APAP	1	Gavage	29 day	300	mg/kg	Low	train	acetaminophen_Low_29 day
3017821023	42	12	3	Kidney	B	acetaminophen	APAP	1	Gavage	29 day	300	mg/kg	Low	train	acetaminophen_Low_29 day
3017644011	42	12	5	Liver	C	acetaminophen	APAP	1	Gavage	29 day	300	mg/kg	Low	train	acetaminophen_Low_29 day
3017821024	42	12	5	Kidney	A	acetaminophen	APAP	1	Gavage	29 day	300	mg/kg	Low	train	acetaminophen_Low_29 day
3017643006	42	13	3	Liver	B	acetaminophen	APAP	1	Gavage	4 day	600	mg/kg	Middle	train	acetaminophen_Middle_4 day
3017817021	42	13	3	Kidney	B	acetaminophen	APAP	1	Gavage	4 day	600	mg/kg	Middle	train	acetaminophen_Middle_4 day
3017643007	42	13	4	Liver	B	acetaminophen	APAP	1	Gavage	4 day	600	mg/kg	Middle	train	acetaminophen_Middle_4 day
3017817022	42	13	4	Kidney	A	acetaminophen	APAP	1	Gavage	4 day	600	mg/kg	Middle	train	acetaminophen_Middle_4 day
3017643008	42	13	5	Liver	B	acetaminophen	APAP	1	Gavage	4 day	600	mg/kg	Middle	train	acetaminophen_Middle_4 day
3017817023	42	13	5	Kidney	B	acetaminophen	APAP	1	Gavage	4 day	600	mg/kg	Middle	train	acetaminophen_Middle_4 day
3017643018	42	14	2	Liver	B	acetaminophen	APAP	1	Gavage	8 day	600	mg/kg	Middle	train	acetaminophen_Middle_8 day
3017820007	42	14	2	Kidney	A	acetaminophen	APAP	1	Gavage	8 day	600	mg/kg	Middle	train	acetaminophen_Middle_8 day
3017643019	42	14	3	Liver	B	acetaminophen	APAP	1	Gavage	8 day	600	mg/kg	Middle	train	acetaminophen_Middle_8 day
3017820008	42	14	3	Kidney	A	acetaminophen	APAP	1	Gavage	8 day	600	mg/kg	Middle	train	acetaminophen_Middle_8 day
3017643020	42	14	5	Liver	B	acetaminophen	APAP	1	Gavage	8 day	600	mg/kg	Middle	train	acetaminophen_Middle_8 day
3017820009	42	14	5	Kidney	C	acetaminophen	APAP	1	Gavage	8 day	600	mg/kg	Middle	train	acetaminophen_Middle_8 day
3017643030	42	15	1	Liver	B	acetaminophen	APAP	1	Gavage	15 day	600	mg/kg	Middle	train	acetaminophen_Middle_15 day
3017821013	42	15	1	Kidney	B	acetaminophen	APAP	1	Gavage	15 day	600	mg/kg	Middle	train	acetaminophen_Middle_15 day
3017644001	42	15	3	Liver	B	acetaminophen	APAP	1	Gavage	15 day	600	mg/kg	Middle	train	acetaminophen_Middle_15 day
3017821014	42	15	3	Kidney	C	acetaminophen	APAP	1	Gavage	15 day	600	mg/kg	Middle	train	acetaminophen_Middle_15 day
3017644002	42	15	4	Liver	B	acetaminophen	APAP	1	Gavage	15 day	600	mg/kg	Middle	train	acetaminophen_Middle_15 day
3017821015	42	15	4	Kidney	B	acetaminophen	APAP	1	Gavage	15 day	600	mg/kg	Middle	train	acetaminophen_Middle_15 day
3017644012	42	16	1	Liver	B	acetaminophen	APAP	1	Gavage	29 day	600	mg/kg	Middle	train	acetaminophen_Middle_29 day
3017821025	42	16	1	Kidney	A	acetaminophen	APAP	1	Gavage	29 day	600	mg/kg	Middle	train	acetaminophen_Middle_29 day
3017644013	42	16	4	Liver	C	acetaminophen	APAP	1	Gavage	29 day	600	mg/kg	Middle	train	acetaminophen_Middle_29 day
3017821026	42	16	4	Kidney	A	acetaminophen	APAP	1	Gavage	29 day	600	mg/kg	Middle	train	acetaminophen_Middle_29 day
3017644014	42	16	5	Liver	C	acetaminophen	APAP	1	Gavage	29 day	600	mg/kg	Middle	train	acetaminophen_Middle_29 day
3017821027	42	16	5	Kidney	A	acetaminophen	APAP	1	Gavage	29 day	600	mg/kg	Middle	train	acetaminophen_Middle_29 day
3017643009	42	17	1	Liver	B	acetaminophen	APAP	1	Gavage	4 day	1000	mg/kg	High	train	acetaminophen_High_4 day
3017817024	42	17	1	Kidney	B	acetaminophen	APAP	1	Gavage	4 day	1000	mg/kg	High	train	acetaminophen_High_4 day
3017643010	42	17	2	Liver	B	acetaminophen	APAP	1	Gavage	4 day	1000	mg/kg	High	train	acetaminophen_High_4 day
3017817025	42	17	2	Kidney	A	acetaminophen	APAP	1	Gavage	4 day	1000	mg/kg	High	train	acetaminophen_High_4 day
3017643011	42	17	4	Liver	B	acetaminophen	APAP	1	Gavage	4 day	1000	mg/kg	High	train	acetaminophen_High_4 day
3017817026	42	17	4	Kidney	A	acetaminophen	APAP	1	Gavage	4 day	1000	mg/kg	High	train	acetaminophen_High_4 day
3017643021	42	18	3	Liver	B	acetaminophen	APAP	1	Gavage	8 day	1000	mg/kg	High	train	acetaminophen_High_8 day
3017820010	42	18	3	Kidney	B	acetaminophen	APAP	1	Gavage	8 day	1000	mg/kg	High	train	acetaminophen_High_8 day
3017643022	42	18	4	Liver	B	acetaminophen	APAP	1	Gavage	8 day	1000	mg/kg	High	train	acetaminophen_High_8 day
3017820011	42	18	4	Kidney	B	acetaminophen	APAP	1	Gavage	8 day	1000	mg/kg	High	train	acetaminophen_High_8 day
3017655025	42	18	5	Liver	C	acetaminophen	APAP	1	Gavage	8 day	1000	mg/kg	High	train	acetaminophen_High_8 day
3017820012	42	18	5	Kidney	B	acetaminophen	APAP	1	Gavage	8 day	1000	mg/kg	High	train	acetaminophen_High_8 day
3017644003	42	19	2	Liver	B	acetaminophen	APAP	1	Gavage	15 day	1000	mg/kg	High	train	acetaminophen_High_15 day
3017821016	42	19	2	Kidney	A	acetaminophen	APAP	1	Gavage	15 day	1000	mg/kg	High	train	acetaminophen_High_15 day
3017644004	42	19	3	Liver	B	acetaminophen	APAP	1	Gavage	15 day	1000	mg/kg	High	train	acetaminophen_High_15 day
3017821017	42	19	3	Kidney	A	acetaminophen	APAP	1	Gavage	15 day	1000	mg/kg	High	train	acetaminophen_High_15 day
3017644005	42	19	5	Liver	B	acetaminophen	APAP	1	Gavage	15 day	1000	mg/kg	High	train	acetaminophen_High_15 day
3017821018	42	19	5	Kidney	A	acetaminophen	APAP	1	Gavage	15 day	1000	mg/kg	High	train	acetaminophen_High_15 day
3017644015	42	20	1	Liver	B	acetaminophen	APAP	1	Gavage	29 day	1000	mg/kg	High	train	acetaminophen_High_29 day
3017821028	42	20	1	Kidney	B	acetaminophen	APAP	1	Gavage	29 day	1000	mg/kg	High	train	acetaminophen_High_29 day
3017644016	42	20	2	Liver	C	acetaminophen	APAP	1	Gavage	29 day	1000	mg/kg	High	train	acetaminophen_High_29 day
3017821029	42	20	2	Kidney	A	acetaminophen	APAP	1	Gavage	29 day	1000	mg/kg	High	train	acetaminophen_High_29 day
3017644017	42	20	4	Liver	C	acetaminophen	APAP	1	Gavage	29 day	1000	mg/kg	High	train	acetaminophen_High_29 day
3017821030	42	20	4	Kidney	A	acetaminophen	APAP	1	Gavage	29 day	1000	mg/kg	High	train	acetaminophen_High_29 day
3017654009	91	5	1	Liver	B	valproic acid	VPA	5	Gavage	4 day	45	mg/kg	Low	test	valproic acid_Low_4 day
3017850020	91	5	1	Kidney	B	valproic acid	VPA	5	Gavage	4 day	45	mg/kg	Low	test	valproic acid_Low_4 day
3017654010	91	5	2	Liver	B	valproic acid	VPA	5	Gavage	4 day	45	mg/kg	Low	test	valproic acid_Low_4 day
3017850021	91	5	2	Kidney	C	valproic acid	VPA	5	Gavage	4 day	45	mg/kg	Low	test	valproic acid_Low_4 day
3017654011	91	5	3	Liver	B	valproic acid	VPA	5	Gavage	4 day	45	mg/kg	Low	test	valproic acid_Low_4 day
3017850022	91	5	3	Kidney	B	valproic acid	VPA	5	Gavage	4 day	45	mg/kg	Low	test	valproic acid_Low_4 day
3017654021	91	6	1	Liver	B	valproic acid	VPA	5	Gavage	8 day	45	mg/kg	Low	test	valproic acid_Low_8 day
3017851002	91	6	1	Kidney	A	valproic acid	VPA	5	Gavage	8 day	45	mg/kg	Low	test	valproic acid_Low_8 day
3017654022	91	6	4	Liver	B	valproic acid	VPA	5	Gavage	8 day	45	mg/kg	Low	test	valproic acid_Low_8 day
3017851003	91	6	4	Kidney	C	valproic acid	VPA	5	Gavage	8 day	45	mg/kg	Low	test	valproic acid_Low_8 day
3017654023	91	6	5	Liver	B	valproic acid	VPA	5	Gavage	8 day	45	mg/kg	Low	test	valproic acid_Low_8 day
3017851004	91	6	5	Kidney	A	valproic acid	VPA	5	Gavage	8 day	45	mg/kg	Low	test	valproic acid_Low_8 day
3017653015	91	7	2	Liver	B	valproic acid	VPA	5	Gavage	15 day	45	mg/kg	Low	test	valproic acid_Low_15 day
3017853004	91	7	2	Kidney	A	valproic acid	VPA	5	Gavage	15 day	45	mg/kg	Low	test	valproic acid_Low_15 day
3017653016	91	7	3	Liver	B	valproic acid	VPA	5	Gavage	15 day	45	mg/kg	Low	test	valproic acid_Low_15 day
3017853005	91	7	3	Kidney	A	valproic acid	VPA	5	Gavage	15 day	45	mg/kg	Low	test	valproic acid_Low_15 day
3017653017	91	7	4	Liver	B	valproic acid	VPA	5	Gavage	15 day	45	mg/kg	Low	test	valproic acid_Low_15 day
3017853006	91	7	4	Kidney	B	valproic acid	VPA	5	Gavage	15 day	45	mg/kg	Low	test	valproic acid_Low_15 day
3017653027	91	8	1	Liver	B	valproic acid	VPA	5	Gavage	29 day	45	mg/kg	Low	test	valproic acid_Low_29 day
3017853016	91	8	1	Kidney	A	valproic acid	VPA	5	Gavage	29 day	45	mg/kg	Low	test	valproic acid_Low_29 day
3017653028	91	8	2	Liver	B	valproic acid	VPA	5	Gavage	29 day	45	mg/kg	Low	test	valproic acid_Low_29 day
3017853017	91	8	2	Kidney	A	valproic acid	VPA	5	Gavage	29 day	45	mg/kg	Low	test	valproic acid_Low_29 day
3017653029	91	8	5	Liver	B	valproic acid	VPA	5	Gavage	29 day	45	mg/kg	Low	test	valproic acid_Low_29 day
3017853018	91	8	5	Kidney	A	valproic acid	VPA	5	Gavage	29 day	45	mg/kg	Low	test	valproic acid_Low_29 day
3017654012	91	9	1	Liver	B	valproic acid	VPA	5	Gavage	4 day	150	mg/kg	Middle	test	valproic acid_Middle_4 day
3017850023	91	9	1	Kidney	A	valproic acid	VPA	5	Gavage	4 day	150	mg/kg	Middle	test	valproic acid_Middle_4 day
3017654013	91	9	2	Liver	B	valproic acid	VPA	5	Gavage	4 day	150	mg/kg	Middle	test	valproic acid_Middle_4 day
3017850024	91	9	2	Kidney	A	valproic acid	VPA	5	Gavage	4 day	150	mg/kg	Middle	test	valproic acid_Middle_4 day
3017654014	91	9	4	Liver	B	valproic acid	VPA	5	Gavage	4 day	150	mg/kg	Middle	test	valproic acid_Middle_4 day
3017850025	91	9	4	Kidney	B	valproic acid	VPA	5	Gavage	4 day	150	mg/kg	Middle	test	valproic acid_Middle_4 day
3017654024	91	10	3	Liver	B	valproic acid	VPA	5	Gavage	8 day	150	mg/kg	Middle	test	valproic acid_Middle_8 day
3017851005	91	10	3	Kidney	A	valproic acid	VPA	5	Gavage	8 day	150	mg/kg	Middle	test	valproic acid_Middle_8 day
3017654025	91	10	4	Liver	B	valproic acid	VPA	5	Gavage	8 day	150	mg/kg	Middle	test	valproic acid_Middle_8 day
3017851006	91	10	4	Kidney	A	valproic acid	VPA	5	Gavage	8 day	150	mg/kg	Middle	test	valproic acid_Middle_8 day
3017654026	91	10	5	Liver	B	valproic acid	VPA	5	Gavage	8 day	150	mg/kg	Middle	test	valproic acid_Middle_8 day
3017851007	91	10	5	Kidney	B	valproic acid	VPA	5	Gavage	8 day	150	mg/kg	Middle	test	valproic acid_Middle_8 day
3017653018	91	11	1	Liver	B	valproic acid	VPA	5	Gavage	15 day	150	mg/kg	Middle	test	valproic acid_Middle_15 day
3017853007	91	11	1	Kidney	A	valproic acid	VPA	5	Gavage	15 day	150	mg/kg	Middle	test	valproic acid_Middle_15 day
3017653019	91	11	2	Liver	B	valproic acid	VPA	5	Gavage	15 day	150	mg/kg	Middle	test	valproic acid_Middle_15 day
3017853008	91	11	2	Kidney	A	valproic acid	VPA	5	Gavage	15 day	150	mg/kg	Middle	test	valproic acid_Middle_15 day
3017653020	91	11	3	Liver	B	valproic acid	VPA	5	Gavage	15 day	150	mg/kg	Middle	test	valproic acid_Middle_15 day
3017853009	91	11	3	Kidney	A	valproic acid	VPA	5	Gavage	15 day	150	mg/kg	Middle	test	valproic acid_Middle_15 day
3017653030	91	12	1	Liver	B	valproic acid	VPA	5	Gavage	29 day	150	mg/kg	Middle	test	valproic acid_Middle_29 day
3017853019	91	12	1	Kidney	A	valproic acid	VPA	5	Gavage	29 day	150	mg/kg	Middle	test	valproic acid_Middle_29 day
3017654001	91	12	3	Liver	B	valproic acid	VPA	5	Gavage	29 day	150	mg/kg	Middle	test	valproic acid_Middle_29 day
3017853020	91	12	3	Kidney	A	valproic acid	VPA	5	Gavage	29 day	150	mg/kg	Middle	test	valproic acid_Middle_29 day
3017654002	91	12	4	Liver	B	valproic acid	VPA	5	Gavage	29 day	150	mg/kg	Middle	test	valproic acid_Middle_29 day
3017853021	91	12	4	Kidney	A	valproic acid	VPA	5	Gavage	29 day	150	mg/kg	Middle	test	valproic acid_Middle_29 day
3017654015	91	13	2	Liver	B	valproic acid	VPA	5	Gavage	4 day	450	mg/kg	High	test	valproic acid_High_4 day
3017850026	91	13	2	Kidney	A	valproic acid	VPA	5	Gavage	4 day	450	mg/kg	High	test	valproic acid_High_4 day
3017654016	91	13	3	Liver	B	valproic acid	VPA	5	Gavage	4 day	450	mg/kg	High	test	valproic acid_High_4 day
3017850027	91	13	3	Kidney	A	valproic acid	VPA	5	Gavage	4 day	450	mg/kg	High	test	valproic acid_High_4 day
3017654017	91	13	5	Liver	B	valproic acid	VPA	5	Gavage	4 day	450	mg/kg	High	test	valproic acid_High_4 day
3017850028	91	13	5	Kidney	A	valproic acid	VPA	5	Gavage	4 day	450	mg/kg	High	test	valproic acid_High_4 day
3017654027	91	14	1	Liver	B	valproic acid	VPA	5	Gavage	8 day	450	mg/kg	High	test	valproic acid_High_8 day
3017851008	91	14	1	Kidney	C	valproic acid	VPA	5	Gavage	8 day	450	mg/kg	High	test	valproic acid_High_8 day
3017654028	91	14	3	Liver	B	valproic acid	VPA	5	Gavage	8 day	450	mg/kg	High	test	valproic acid_High_8 day
3017851009	91	14	3	Kidney	A	valproic acid	VPA	5	Gavage	8 day	450	mg/kg	High	test	valproic acid_High_8 day
3017654029	91	14	4	Liver	B	valproic acid	VPA	5	Gavage	8 day	450	mg/kg	High	test	valproic acid_High_8 day
3017851010	91	14	4	Kidney	A	valproic acid	VPA	5	Gavage	8 day	450	mg/kg	High	test	valproic acid_High_8 day
3017653021	91	15	2	Liver	B	valproic acid	VPA	5	Gavage	15 day	450	mg/kg	High	test	valproic acid_High_15 day
3017853010	91	15	2	Kidney	A	valproic acid	VPA	5	Gavage	15 day	450	mg/kg	High	test	valproic acid_High_15 day
3017653022	91	15	3	Liver	B	valproic acid	VPA	5	Gavage	15 day	450	mg/kg	High	test	valproic acid_High_15 day
3017853011	91	15	3	Kidney	A	valproic acid	VPA	5	Gavage	15 day	450	mg/kg	High	test	valproic acid_High_15 day
3017653023	91	15	4	Liver	B	valproic acid	VPA	5	Gavage	15 day	450	mg/kg	High	test	valproic acid_High_15 day
3017853012	91	15	4	Kidney	A	valproic acid	VPA	5	Gavage	15 day	450	mg/kg	High	test	valproic acid_High_15 day
3017654003	91	16	2	Liver	B	valproic acid	VPA	5	Gavage	29 day	450	mg/kg	High	test	valproic acid_High_29 day
3017853022	91	16	2	Kidney	B	valproic acid	VPA	5	Gavage	29 day	450	mg/kg	High	test	valproic acid_High_29 day
3017654004	91	16	4	Liver	B	valproic acid	VPA	5	Gavage	29 day	450	mg/kg	High	test	valproic acid_High_29 day
3017853023	91	16	4	Kidney	B	valproic acid	VPA	5	Gavage	29 day	450	mg/kg	High	test	valproic acid_High_29 day
3017654005	91	16	5	Liver	B	valproic acid	VPA	5	Gavage	29 day	450	mg/kg	High	test	valproic acid_High_29 day
3017853024	91	16	5	Kidney	B	valproic acid	VPA	5	Gavage	29 day	450	mg/kg	High	test	valproic acid_High_29 day
3017719017	95	1	1	Liver	B	rifampicin	RIF	8	Gavage	4 day	0	mg/kg	Control	train	rifampicin_Control_4 day
3017499005	95	1	1	Kidney	B	rifampicin	RIF	8	Gavage	4 day	0	mg/kg	Control	train	rifampicin_Control_4 day
3017719018	95	1	2	Liver	B	rifampicin	RIF	8	Gavage	4 day	0	mg/kg	Control	train	rifampicin_Control_4 day
3017499006	95	1	2	Kidney	B	rifampicin	RIF	8	Gavage	4 day	0	mg/kg	Control	train	rifampicin_Control_4 day
3017719019	95	1	3	Liver	B	rifampicin	RIF	8	Gavage	4 day	0	mg/kg	Control	train	rifampicin_Control_4 day
3017499007	95	1	3	Kidney	A	rifampicin	RIF	8	Gavage	4 day	0	mg/kg	Control	train	rifampicin_Control_4 day
3017719029	95	2	1	Liver	B	rifampicin	RIF	8	Gavage	8 day	0	mg/kg	Control	train	rifampicin_Control_8 day
3017499017	95	2	1	Kidney	A	rifampicin	RIF	8	Gavage	8 day	0	mg/kg	Control	train	rifampicin_Control_8 day
3017719030	95	2	2	Liver	B	rifampicin	RIF	8	Gavage	8 day	0	mg/kg	Control	train	rifampicin_Control_8 day
3017499018	95	2	2	Kidney	A	rifampicin	RIF	8	Gavage	8 day	0	mg/kg	Control	train	rifampicin_Control_8 day
3017720001	95	2	3	Liver	C	rifampicin	RIF	8	Gavage	8 day	0	mg/kg	Control	train	rifampicin_Control_8 day
3017499019	95	2	3	Kidney	B	rifampicin	RIF	8	Gavage	8 day	0	mg/kg	Control	train	rifampicin_Control_8 day
3017720011	95	3	1	Liver	B	rifampicin	RIF	8	Gavage	15 day	0	mg/kg	Control	train	rifampicin_Control_15 day
3017444005	95	3	1	Kidney	B	rifampicin	RIF	8	Gavage	15 day	0	mg/kg	Control	train	rifampicin_Control_15 day
3017720012	95	3	4	Liver	B	rifampicin	RIF	8	Gavage	15 day	0	mg/kg	Control	train	rifampicin_Control_15 day
3017444006	95	3	4	Kidney	A	rifampicin	RIF	8	Gavage	15 day	0	mg/kg	Control	train	rifampicin_Control_15 day
3017720013	95	3	5	Liver	B	rifampicin	RIF	8	Gavage	15 day	0	mg/kg	Control	train	rifampicin_Control_15 day
3017444007	95	3	5	Kidney	A	rifampicin	RIF	8	Gavage	15 day	0	mg/kg	Control	train	rifampicin_Control_15 day
3017720023	95	4	2	Liver	B	rifampicin	RIF	8	Gavage	29 day	0	mg/kg	Control	train	rifampicin_Control_29 day
3017444017	95	4	2	Kidney	C	rifampicin	RIF	8	Gavage	29 day	0	mg/kg	Control	train	rifampicin_Control_29 day
3017720024	95	4	4	Liver	B	rifampicin	RIF	8	Gavage	29 day	0	mg/kg	Control	train	rifampicin_Control_29 day
3017444018	95	4	4	Kidney	A	rifampicin	RIF	8	Gavage	29 day	0	mg/kg	Control	train	rifampicin_Control_29 day
3017720025	95	4	5	Liver	B	rifampicin	RIF	8	Gavage	29 day	0	mg/kg	Control	train	rifampicin_Control_29 day
3017444019	95	4	5	Kidney	A	rifampicin	RIF	8	Gavage	29 day	0	mg/kg	Control	train	rifampicin_Control_29 day
3017719020	95	5	1	Liver	B	rifampicin	RIF	8	Gavage	4 day	20	mg/kg	Low	train	rifampicin_Low_4 day
3017499008	95	5	1	Kidney	A	rifampicin	RIF	8	Gavage	4 day	20	mg/kg	Low	train	rifampicin_Low_4 day
3017719021	95	5	3	Liver	B	rifampicin	RIF	8	Gavage	4 day	20	mg/kg	Low	train	rifampicin_Low_4 day
3017499009	95	5	3	Kidney	B	rifampicin	RIF	8	Gavage	4 day	20	mg/kg	Low	train	rifampicin_Low_4 day
3017719022	95	5	5	Liver	B	rifampicin	RIF	8	Gavage	4 day	20	mg/kg	Low	train	rifampicin_Low_4 day
3017499010	95	5	5	Kidney	B	rifampicin	RIF	8	Gavage	4 day	20	mg/kg	Low	train	rifampicin_Low_4 day
3017720002	95	6	1	Liver	B	rifampicin	RIF	8	Gavage	8 day	20	mg/kg	Low	train	rifampicin_Low_8 day
3017499020	95	6	1	Kidney	A	rifampicin	RIF	8	Gavage	8 day	20	mg/kg	Low	train	rifampicin_Low_8 day
3017720003	95	6	4	Liver	B	rifampicin	RIF	8	Gavage	8 day	20	mg/kg	Low	train	rifampicin_Low_8 day
3017499021	95	6	4	Kidney	C	rifampicin	RIF	8	Gavage	8 day	20	mg/kg	Low	train	rifampicin_Low_8 day
3017720004	95	6	5	Liver	C	rifampicin	RIF	8	Gavage	8 day	20	mg/kg	Low	train	rifampicin_Low_8 day
3017499022	95	6	5	Kidney	A	rifampicin	RIF	8	Gavage	8 day	20	mg/kg	Low	train	rifampicin_Low_8 day
3017720014	95	7	2	Liver	B	rifampicin	RIF	8	Gavage	15 day	20	mg/kg	Low	train	rifampicin_Low_15 day
3017444008	95	7	2	Kidney	B	rifampicin	RIF	8	Gavage	15 day	20	mg/kg	Low	train	rifampicin_Low_15 day
3017720015	95	7	3	Liver	B	rifampicin	RIF	8	Gavage	15 day	20	mg/kg	Low	train	rifampicin_Low_15 day
3017444009	95	7	3	Kidney	B	rifampicin	RIF	8	Gavage	15 day	20	mg/kg	Low	train	rifampicin_Low_15 day
3017720016	95	7	5	Liver	B	rifampicin	RIF	8	Gavage	15 day	20	mg/kg	Low	train	rifampicin_Low_15 day
3017444010	95	7	5	Kidney	A	rifampicin	RIF	8	Gavage	15 day	20	mg/kg	Low	train	rifampicin_Low_15 day
3017720026	95	8	2	Liver	B	rifampicin	RIF	8	Gavage	29 day	20	mg/kg	Low	train	rifampicin_Low_29 day
3017444020	95	8	2	Kidney	A	rifampicin	RIF	8	Gavage	29 day	20	mg/kg	Low	train	rifampicin_Low_29 day
3017720027	95	8	3	Liver	B	rifampicin	RIF	8	Gavage	29 day	20	mg/kg	Low	train	rifampicin_Low_29 day
3017444021	95	8	3	Kidney	B	rifampicin	RIF	8	Gavage	29 day	20	mg/kg	Low	train	rifampicin_Low_29 day
3017720028	95	8	4	Liver	C	rifampicin	RIF	8	Gavage	29 day	20	mg/kg	Low	train	rifampicin_Low_29 day
3017444022	95	8	4	Kidney	A	rifampicin	RIF	8	Gavage	29 day	20	mg/kg	Low	train	rifampicin_Low_29 day
3017719023	95	9	1	Liver	B	rifampicin	RIF	8	Gavage	4 day	60	mg/kg	Middle	train	rifampicin_Middle_4 day
3017499011	95	9	1	Kidney	A	rifampicin	RIF	8	Gavage	4 day	60	mg/kg	Middle	train	rifampicin_Middle_4 day
3017719024	95	9	2	Liver	B	rifampicin	RIF	8	Gavage	4 day	60	mg/kg	Middle	train	rifampicin_Middle_4 day
3017499012	95	9	2	Kidney	A	rifampicin	RIF	8	Gavage	4 day	60	mg/kg	Middle	train	rifampicin_Middle_4 day
3017719025	95	9	4	Liver	B	rifampicin	RIF	8	Gavage	4 day	60	mg/kg	Middle	train	rifampicin_Middle_4 day
3017499013	95	9	4	Kidney	A	rifampicin	RIF	8	Gavage	4 day	60	mg/kg	Middle	train	rifampicin_Middle_4 day
3017720005	95	10	1	Liver	B	rifampicin	RIF	8	Gavage	8 day	60	mg/kg	Middle	train	rifampicin_Middle_8 day
3017499023	95	10	1	Kidney	A	rifampicin	RIF	8	Gavage	8 day	60	mg/kg	Middle	train	rifampicin_Middle_8 day
3017720006	95	10	2	Liver	C	rifampicin	RIF	8	Gavage	8 day	60	mg/kg	Middle	train	rifampicin_Middle_8 day
3017499024	95	10	2	Kidney	B	rifampicin	RIF	8	Gavage	8 day	60	mg/kg	Middle	train	rifampicin_Middle_8 day
3017720007	95	10	5	Liver	B	rifampicin	RIF	8	Gavage	8 day	60	mg/kg	Middle	train	rifampicin_Middle_8 day
3017499025	95	10	5	Kidney	A	rifampicin	RIF	8	Gavage	8 day	60	mg/kg	Middle	train	rifampicin_Middle_8 day
3017720017	95	11	1	Liver	B	rifampicin	RIF	8	Gavage	15 day	60	mg/kg	Middle	train	rifampicin_Middle_15 day
3017444011	95	11	1	Kidney	B	rifampicin	RIF	8	Gavage	15 day	60	mg/kg	Middle	train	rifampicin_Middle_15 day
3017720018	95	11	2	Liver	B	rifampicin	RIF	8	Gavage	15 day	60	mg/kg	Middle	train	rifampicin_Middle_15 day
3017444012	95	11	2	Kidney	A	rifampicin	RIF	8	Gavage	15 day	60	mg/kg	Middle	train	rifampicin_Middle_15 day
3017720019	95	11	4	Liver	B	rifampicin	RIF	8	Gavage	15 day	60	mg/kg	Middle	train	rifampicin_Middle_15 day
3017444013	95	11	4	Kidney	B	rifampicin	RIF	8	Gavage	15 day	60	mg/kg	Middle	train	rifampicin_Middle_15 day
3017720029	95	12	2	Liver	B	rifampicin	RIF	8	Gavage	29 day	60	mg/kg	Middle	train	rifampicin_Middle_29 day
3017444023	95	12	2	Kidney	A	rifampicin	RIF	8	Gavage	29 day	60	mg/kg	Middle	train	rifampicin_Middle_29 day
3017720030	95	12	3	Liver	B	rifampicin	RIF	8	Gavage	29 day	60	mg/kg	Middle	train	rifampicin_Middle_29 day
3017444024	95	12	3	Kidney	A	rifampicin	RIF	8	Gavage	29 day	60	mg/kg	Middle	train	rifampicin_Middle_29 day
3017721001	95	12	4	Liver	B	rifampicin	RIF	8	Gavage	29 day	60	mg/kg	Middle	train	rifampicin_Middle_29 day
3017444025	95	12	4	Kidney	C	rifampicin	RIF	8	Gavage	29 day	60	mg/kg	Middle	train	rifampicin_Middle_29 day
3017719026	95	13	2	Liver	B	rifampicin	RIF	8	Gavage	4 day	200	mg/kg	High	train	rifampicin_High_4 day
3017499014	95	13	2	Kidney	A	rifampicin	RIF	8	Gavage	4 day	200	mg/kg	High	train	rifampicin_High_4 day
3017719027	95	13	3	Liver	B	rifampicin	RIF	8	Gavage	4 day	200	mg/kg	High	train	rifampicin_High_4 day
3017499015	95	13	3	Kidney	A	rifampicin	RIF	8	Gavage	4 day	200	mg/kg	High	train	rifampicin_High_4 day
3017719028	95	13	4	Liver	B	rifampicin	RIF	8	Gavage	4 day	200	mg/kg	High	train	rifampicin_High_4 day
3017499016	95	13	4	Kidney	B	rifampicin	RIF	8	Gavage	4 day	200	mg/kg	High	train	rifampicin_High_4 day
3017720008	95	14	3	Liver	C	rifampicin	RIF	8	Gavage	8 day	200	mg/kg	High	train	rifampicin_High_8 day
3017499026	95	14	3	Kidney	B	rifampicin	RIF	8	Gavage	8 day	200	mg/kg	High	train	rifampicin_High_8 day
3017720009	95	14	4	Liver	B	rifampicin	RIF	8	Gavage	8 day	200	mg/kg	High	train	rifampicin_High_8 day
3017499027	95	14	4	Kidney	A	rifampicin	RIF	8	Gavage	8 day	200	mg/kg	High	train	rifampicin_High_8 day
3017720010	95	14	5	Liver	B	rifampicin	RIF	8	Gavage	8 day	200	mg/kg	High	train	rifampicin_High_8 day
3017501017	95	14	5	Kidney	B	rifampicin	RIF	8	Gavage	8 day	200	mg/kg	High	train	rifampicin_High_8 day
3017720020	95	15	3	Liver	B	rifampicin	RIF	8	Gavage	15 day	200	mg/kg	High	train	rifampicin_High_15 day
3017444014	95	15	3	Kidney	B	rifampicin	RIF	8	Gavage	15 day	200	mg/kg	High	train	rifampicin_High_15 day
3017720021	95	15	4	Liver	B	rifampicin	RIF	8	Gavage	15 day	200	mg/kg	High	train	rifampicin_High_15 day
3017444015	95	15	4	Kidney	B	rifampicin	RIF	8	Gavage	15 day	200	mg/kg	High	train	rifampicin_High_15 day
3017720022	95	15	5	Liver	B	rifampicin	RIF	8	Gavage	15 day	200	mg/kg	High	train	rifampicin_High_15 day
3017444016	95	15	5	Kidney	B	rifampicin	RIF	8	Gavage	15 day	200	mg/kg	High	train	rifampicin_High_15 day
3017721002	95	16	1	Liver	C	rifampicin	RIF	8	Gavage	29 day	200	mg/kg	High	train	rifampicin_High_29 day
3017444026	95	16	1	Kidney	B	rifampicin	RIF	8	Gavage	29 day	200	mg/kg	High	train	rifampicin_High_29 day
3017721003	95	16	2	Liver	B	rifampicin	RIF	8	Gavage	29 day	200	mg/kg	High	train	rifampicin_High_29 day
3017444027	95	16	2	Kidney	B	rifampicin	RIF	8	Gavage	29 day	200	mg/kg	High	train	rifampicin_High_29 day
3017721004	95	16	3	Liver	C	rifampicin	RIF	8	Gavage	29 day	200	mg/kg	High	train	rifampicin_High_29 day
3017444028	95	16	3	Kidney	B	rifampicin	RIF	8	Gavage	29 day	200	mg/kg	High	train	rifampicin_High_29 day
3017729025	97	1	1	Liver	B	phenylbutazone	PhB	11	Gavage	4 day	0	mg/kg	Control	train	phenylbutazone_Control_4 day
3017274001	97	1	1	Kidney	A	phenylbutazone	PhB	11	Gavage	4 day	0	mg/kg	Control	train	phenylbutazone_Control_4 day
3017729026	97	1	2	Liver	B	phenylbutazone	PhB	11	Gavage	4 day	0	mg/kg	Control	train	phenylbutazone_Control_4 day
3017274002	97	1	2	Kidney	B	phenylbutazone	PhB	11	Gavage	4 day	0	mg/kg	Control	train	phenylbutazone_Control_4 day
3017729027	97	1	5	Liver	B	phenylbutazone	PhB	11	Gavage	4 day	0	mg/kg	Control	train	phenylbutazone_Control_4 day
3017274003	97	1	5	Kidney	A	phenylbutazone	PhB	11	Gavage	4 day	0	mg/kg	Control	train	phenylbutazone_Control_4 day
3017730007	97	2	1	Liver	B	phenylbutazone	PhB	11	Gavage	8 day	0	mg/kg	Control	train	phenylbutazone_Control_8 day
3017282016	97	2	1	Kidney	A	phenylbutazone	PhB	11	Gavage	8 day	0	mg/kg	Control	train	phenylbutazone_Control_8 day
3017730008	97	2	3	Liver	B	phenylbutazone	PhB	11	Gavage	8 day	0	mg/kg	Control	train	phenylbutazone_Control_8 day
3017282017	97	2	3	Kidney	A	phenylbutazone	PhB	11	Gavage	8 day	0	mg/kg	Control	train	phenylbutazone_Control_8 day
3017730009	97	2	5	Liver	B	phenylbutazone	PhB	11	Gavage	8 day	0	mg/kg	Control	train	phenylbutazone_Control_8 day
3017282018	97	2	5	Kidney	A	phenylbutazone	PhB	11	Gavage	8 day	0	mg/kg	Control	train	phenylbutazone_Control_8 day
3017728007	97	3	1	Liver	B	phenylbutazone	PhB	11	Gavage	15 day	0	mg/kg	Control	train	phenylbutazone_Control_15 day
3017278008	97	3	1	Kidney	C	phenylbutazone	PhB	11	Gavage	15 day	0	mg/kg	Control	train	phenylbutazone_Control_15 day
3017728008	97	3	2	Liver	B	phenylbutazone	PhB	11	Gavage	15 day	0	mg/kg	Control	train	phenylbutazone_Control_15 day
3017278009	97	3	2	Kidney	A	phenylbutazone	PhB	11	Gavage	15 day	0	mg/kg	Control	train	phenylbutazone_Control_15 day
3017728009	97	3	4	Liver	B	phenylbutazone	PhB	11	Gavage	15 day	0	mg/kg	Control	train	phenylbutazone_Control_15 day
3017278010	97	3	4	Kidney	A	phenylbutazone	PhB	11	Gavage	15 day	0	mg/kg	Control	train	phenylbutazone_Control_15 day
3017728019	97	4	2	Liver	B	phenylbutazone	PhB	11	Gavage	29 day	0	mg/kg	Control	train	phenylbutazone_Control_29 day
3017278020	97	4	2	Kidney	B	phenylbutazone	PhB	11	Gavage	29 day	0	mg/kg	Control	train	phenylbutazone_Control_29 day
3017728020	97	4	3	Liver	B	phenylbutazone	PhB	11	Gavage	29 day	0	mg/kg	Control	train	phenylbutazone_Control_29 day
3017278021	97	4	3	Kidney	B	phenylbutazone	PhB	11	Gavage	29 day	0	mg/kg	Control	train	phenylbutazone_Control_29 day
3017728021	97	4	5	Liver	B	phenylbutazone	PhB	11	Gavage	29 day	0	mg/kg	Control	train	phenylbutazone_Control_29 day
3017278022	97	4	5	Kidney	B	phenylbutazone	PhB	11	Gavage	29 day	0	mg/kg	Control	train	phenylbutazone_Control_29 day
3017274004	97	5	2	Kidney	B	phenylbutazone	PhB	11	Gavage	4 day	20	mg/kg	Low	train	phenylbutazone_Low_4 day
3017729028	97	5	3	Liver	B	phenylbutazone	PhB	11	Gavage	4 day	20	mg/kg	Low	train	phenylbutazone_Low_4 day
3017282008	97	5	3	Kidney	C	phenylbutazone	PhB	11	Gavage	4 day	20	mg/kg	Low	train	phenylbutazone_Low_4 day
3017729029	97	5	4	Liver	B	phenylbutazone	PhB	11	Gavage	4 day	20	mg/kg	Low	train	phenylbutazone_Low_4 day
3017729030	97	5	5	Liver	C	phenylbutazone	PhB	11	Gavage	4 day	20	mg/kg	Low	train	phenylbutazone_Low_4 day
3017282009	97	5	5	Kidney	A	phenylbutazone	PhB	11	Gavage	4 day	20	mg/kg	Low	train	phenylbutazone_Low_4 day
3017730010	97	6	1	Liver	B	phenylbutazone	PhB	11	Gavage	8 day	20	mg/kg	Low	train	phenylbutazone_Low_8 day
3017282019	97	6	1	Kidney	B	phenylbutazone	PhB	11	Gavage	8 day	20	mg/kg	Low	train	phenylbutazone_Low_8 day
3017730011	97	6	4	Liver	B	phenylbutazone	PhB	11	Gavage	8 day	20	mg/kg	Low	train	phenylbutazone_Low_8 day
3017282020	97	6	4	Kidney	A	phenylbutazone	PhB	11	Gavage	8 day	20	mg/kg	Low	train	phenylbutazone_Low_8 day
3017730012	97	6	5	Liver	B	phenylbutazone	PhB	11	Gavage	8 day	20	mg/kg	Low	train	phenylbutazone_Low_8 day
3017282021	97	6	5	Kidney	B	phenylbutazone	PhB	11	Gavage	8 day	20	mg/kg	Low	train	phenylbutazone_Low_8 day
3017728010	97	7	1	Liver	B	phenylbutazone	PhB	11	Gavage	15 day	20	mg/kg	Low	train	phenylbutazone_Low_15 day
3017728011	97	7	2	Liver	B	phenylbutazone	PhB	11	Gavage	15 day	20	mg/kg	Low	train	phenylbutazone_Low_15 day
3017278011	97	7	2	Kidney	A	phenylbutazone	PhB	11	Gavage	15 day	20	mg/kg	Low	train	phenylbutazone_Low_15 day
3017278012	97	7	3	Kidney	B	phenylbutazone	PhB	11	Gavage	15 day	20	mg/kg	Low	train	phenylbutazone_Low_15 day
3017728012	97	7	4	Liver	B	phenylbutazone	PhB	11	Gavage	15 day	20	mg/kg	Low	train	phenylbutazone_Low_15 day
3017278013	97	7	4	Kidney	A	phenylbutazone	PhB	11	Gavage	15 day	20	mg/kg	Low	train	phenylbutazone_Low_15 day
3017728022	97	8	1	Liver	B	phenylbutazone	PhB	11	Gavage	29 day	20	mg/kg	Low	train	phenylbutazone_Low_29 day
3017278023	97	8	1	Kidney	B	phenylbutazone	PhB	11	Gavage	29 day	20	mg/kg	Low	train	phenylbutazone_Low_29 day
3017728023	97	8	4	Liver	B	phenylbutazone	PhB	11	Gavage	29 day	20	mg/kg	Low	train	phenylbutazone_Low_29 day
3017278024	97	8	4	Kidney	A	phenylbutazone	PhB	11	Gavage	29 day	20	mg/kg	Low	train	phenylbutazone_Low_29 day
3017728024	97	8	5	Liver	B	phenylbutazone	PhB	11	Gavage	29 day	20	mg/kg	Low	train	phenylbutazone_Low_29 day
3017278025	97	8	5	Kidney	B	phenylbutazone	PhB	11	Gavage	29 day	20	mg/kg	Low	train	phenylbutazone_Low_29 day
3017730001	97	9	1	Liver	B	phenylbutazone	PhB	11	Gavage	4 day	60	mg/kg	Middle	train	phenylbutazone_Middle_4 day
3017282010	97	9	1	Kidney	B	phenylbutazone	PhB	11	Gavage	4 day	60	mg/kg	Middle	train	phenylbutazone_Middle_4 day
3017282011	97	9	2	Kidney	B	phenylbutazone	PhB	11	Gavage	4 day	60	mg/kg	Middle	train	phenylbutazone_Middle_4 day
3017730002	97	9	3	Liver	B	phenylbutazone	PhB	11	Gavage	4 day	60	mg/kg	Middle	train	phenylbutazone_Middle_4 day
3017282012	97	9	3	Kidney	B	phenylbutazone	PhB	11	Gavage	4 day	60	mg/kg	Middle	train	phenylbutazone_Middle_4 day
3017730003	97	9	5	Liver	B	phenylbutazone	PhB	11	Gavage	4 day	60	mg/kg	Middle	train	phenylbutazone_Middle_4 day
3017282022	97	10	1	Kidney	A	phenylbutazone	PhB	11	Gavage	8 day	60	mg/kg	Middle	train	phenylbutazone_Middle_8 day
3017730013	97	10	3	Liver	B	phenylbutazone	PhB	11	Gavage	8 day	60	mg/kg	Middle	train	phenylbutazone_Middle_8 day
3017730014	97	10	4	Liver	B	phenylbutazone	PhB	11	Gavage	8 day	60	mg/kg	Middle	train	phenylbutazone_Middle_8 day
3017282023	97	10	4	Kidney	A	phenylbutazone	PhB	11	Gavage	8 day	60	mg/kg	Middle	train	phenylbutazone_Middle_8 day
3017730015	97	10	5	Liver	B	phenylbutazone	PhB	11	Gavage	8 day	60	mg/kg	Middle	train	phenylbutazone_Middle_8 day
3017282024	97	10	5	Kidney	A	phenylbutazone	PhB	11	Gavage	8 day	60	mg/kg	Middle	train	phenylbutazone_Middle_8 day
3017728013	97	11	3	Liver	B	phenylbutazone	PhB	11	Gavage	15 day	60	mg/kg	Middle	train	phenylbutazone_Middle_15 day
3017278014	97	11	3	Kidney	A	phenylbutazone	PhB	11	Gavage	15 day	60	mg/kg	Middle	train	phenylbutazone_Middle_15 day
3017728014	97	11	4	Liver	B	phenylbutazone	PhB	11	Gavage	15 day	60	mg/kg	Middle	train	phenylbutazone_Middle_15 day
3017278015	97	11	4	Kidney	B	phenylbutazone	PhB	11	Gavage	15 day	60	mg/kg	Middle	train	phenylbutazone_Middle_15 day
3017728015	97	11	5	Liver	B	phenylbutazone	PhB	11	Gavage	15 day	60	mg/kg	Middle	train	phenylbutazone_Middle_15 day
3017278016	97	11	5	Kidney	B	phenylbutazone	PhB	11	Gavage	15 day	60	mg/kg	Middle	train	phenylbutazone_Middle_15 day
3017728025	97	12	1	Liver	B	phenylbutazone	PhB	11	Gavage	29 day	60	mg/kg	Middle	train	phenylbutazone_Middle_29 day
3017278026	97	12	1	Kidney	A	phenylbutazone	PhB	11	Gavage	29 day	60	mg/kg	Middle	train	phenylbutazone_Middle_29 day
3017278027	97	12	2	Kidney	A	phenylbutazone	PhB	11	Gavage	29 day	60	mg/kg	Middle	train	phenylbutazone_Middle_29 day
3017728026	97	12	4	Liver	B	phenylbutazone	PhB	11	Gavage	29 day	60	mg/kg	Middle	train	phenylbutazone_Middle_29 day
3017728027	97	12	5	Liver	B	phenylbutazone	PhB	11	Gavage	29 day	60	mg/kg	Middle	train	phenylbutazone_Middle_29 day
3017278028	97	12	5	Kidney	B	phenylbutazone	PhB	11	Gavage	29 day	60	mg/kg	Middle	train	phenylbutazone_Middle_29 day
3017730004	97	13	1	Liver	B	phenylbutazone	PhB	11	Gavage	4 day	200	mg/kg	High	train	phenylbutazone_High_4 day
3017730005	97	13	2	Liver	B	phenylbutazone	PhB	11	Gavage	4 day	200	mg/kg	High	train	phenylbutazone_High_4 day
3017282013	97	13	2	Kidney	A	phenylbutazone	PhB	11	Gavage	4 day	200	mg/kg	High	train	phenylbutazone_High_4 day
3017730006	97	13	3	Liver	B	phenylbutazone	PhB	11	Gavage	4 day	200	mg/kg	High	train	phenylbutazone_High_4 day
3017282014	97	13	3	Kidney	B	phenylbutazone	PhB	11	Gavage	4 day	200	mg/kg	High	train	phenylbutazone_High_4 day
3017282015	97	13	5	Kidney	A	phenylbutazone	PhB	11	Gavage	4 day	200	mg/kg	High	train	phenylbutazone_High_4 day
3017282025	97	14	1	Kidney	A	phenylbutazone	PhB	11	Gavage	8 day	200	mg/kg	High	train	phenylbutazone_High_8 day
3017730016	97	14	3	Liver	B	phenylbutazone	PhB	11	Gavage	8 day	200	mg/kg	High	train	phenylbutazone_High_8 day
3017730017	97	14	4	Liver	B	phenylbutazone	PhB	11	Gavage	8 day	200	mg/kg	High	train	phenylbutazone_High_8 day
3017282026	97	14	4	Kidney	A	phenylbutazone	PhB	11	Gavage	8 day	200	mg/kg	High	train	phenylbutazone_High_8 day
3017730018	97	14	5	Liver	B	phenylbutazone	PhB	11	Gavage	8 day	200	mg/kg	High	train	phenylbutazone_High_8 day
3017282027	97	14	5	Kidney	A	phenylbutazone	PhB	11	Gavage	8 day	200	mg/kg	High	train	phenylbutazone_High_8 day
3017728016	97	15	1	Liver	B	phenylbutazone	PhB	11	Gavage	15 day	200	mg/kg	High	train	phenylbutazone_High_15 day
3017278017	97	15	2	Kidney	C	phenylbutazone	PhB	11	Gavage	15 day	200	mg/kg	High	train	phenylbutazone_High_15 day
3017278018	97	15	3	Kidney	A	phenylbutazone	PhB	11	Gavage	15 day	200	mg/kg	High	train	phenylbutazone_High_15 day
3017728017	97	15	4	Liver	B	phenylbutazone	PhB	11	Gavage	15 day	200	mg/kg	High	train	phenylbutazone_High_15 day
3017278019	97	15	4	Kidney	A	phenylbutazone	PhB	11	Gavage	15 day	200	mg/kg	High	train	phenylbutazone_High_15 day
3017728018	97	15	5	Liver	B	phenylbutazone	PhB	11	Gavage	15 day	200	mg/kg	High	train	phenylbutazone_High_15 day
3017728028	97	16	1	Liver	B	phenylbutazone	PhB	11	Gavage	29 day	200	mg/kg	High	train	phenylbutazone_High_29 day
3017278029	97	16	1	Kidney	A	phenylbutazone	PhB	11	Gavage	29 day	200	mg/kg	High	train	phenylbutazone_High_29 day
3017728029	97	16	2	Liver	B	phenylbutazone	PhB	11	Gavage	29 day	200	mg/kg	High	train	phenylbutazone_High_29 day
3017278030	97	16	2	Kidney	B	phenylbutazone	PhB	11	Gavage	29 day	200	mg/kg	High	train	phenylbutazone_High_29 day
3017728030	97	16	4	Liver	B	phenylbutazone	PhB	11	Gavage	29 day	200	mg/kg	High	train	phenylbutazone_High_29 day
3017279001	97	16	5	Kidney	A	phenylbutazone	PhB	11	Gavage	29 day	200	mg/kg	High	train	phenylbutazone_High_29 day
3017679001	99	1	1	Liver	B	clofibrate	CFB	6	Gavage	4 day	0	mg/kg	Control	train	clofibrate_Control_4 day
3017828001	99	1	1	Kidney	A	clofibrate	CFB	6	Gavage	4 day	0	mg/kg	Control	train	clofibrate_Control_4 day
3017679002	99	1	3	Liver	B	clofibrate	CFB	6	Gavage	4 day	0	mg/kg	Control	train	clofibrate_Control_4 day
3017828002	99	1	3	Kidney	A	clofibrate	CFB	6	Gavage	4 day	0	mg/kg	Control	train	clofibrate_Control_4 day
3017679003	99	1	4	Liver	B	clofibrate	CFB	6	Gavage	4 day	0	mg/kg	Control	train	clofibrate_Control_4 day
3017828003	99	1	4	Kidney	B	clofibrate	CFB	6	Gavage	4 day	0	mg/kg	Control	train	clofibrate_Control_4 day
3017679013	99	2	1	Liver	B	clofibrate	CFB	6	Gavage	8 day	0	mg/kg	Control	train	clofibrate_Control_8 day
3017828013	99	2	1	Kidney	B	clofibrate	CFB	6	Gavage	8 day	0	mg/kg	Control	train	clofibrate_Control_8 day
3017679014	99	2	2	Liver	B	clofibrate	CFB	6	Gavage	8 day	0	mg/kg	Control	train	clofibrate_Control_8 day
3017828014	99	2	2	Kidney	A	clofibrate	CFB	6	Gavage	8 day	0	mg/kg	Control	train	clofibrate_Control_8 day
3017679015	99	2	4	Liver	B	clofibrate	CFB	6	Gavage	8 day	0	mg/kg	Control	train	clofibrate_Control_8 day
3017828015	99	2	4	Kidney	A	clofibrate	CFB	6	Gavage	8 day	0	mg/kg	Control	train	clofibrate_Control_8 day
3017686011	99	3	1	Liver	B	clofibrate	CFB	6	Gavage	15 day	0	mg/kg	Control	train	clofibrate_Control_15 day
3017829001	99	3	1	Kidney	A	clofibrate	CFB	6	Gavage	15 day	0	mg/kg	Control	train	clofibrate_Control_15 day
3017686012	99	3	2	Liver	B	clofibrate	CFB	6	Gavage	15 day	0	mg/kg	Control	train	clofibrate_Control_15 day
3017829002	99	3	2	Kidney	B	clofibrate	CFB	6	Gavage	15 day	0	mg/kg	Control	train	clofibrate_Control_15 day
3017686013	99	3	4	Liver	B	clofibrate	CFB	6	Gavage	15 day	0	mg/kg	Control	train	clofibrate_Control_15 day
3017829003	99	3	4	Kidney	A	clofibrate	CFB	6	Gavage	15 day	0	mg/kg	Control	train	clofibrate_Control_15 day
3017686023	99	4	1	Liver	B	clofibrate	CFB	6	Gavage	29 day	0	mg/kg	Control	train	clofibrate_Control_29 day
3017829013	99	4	1	Kidney	A	clofibrate	CFB	6	Gavage	29 day	0	mg/kg	Control	train	clofibrate_Control_29 day
3017686024	99	4	3	Liver	B	clofibrate	CFB	6	Gavage	29 day	0	mg/kg	Control	train	clofibrate_Control_29 day
3017829014	99	4	3	Kidney	A	clofibrate	CFB	6	Gavage	29 day	0	mg/kg	Control	train	clofibrate_Control_29 day
3017686025	99	4	4	Liver	B	clofibrate	CFB	6	Gavage	29 day	0	mg/kg	Control	train	clofibrate_Control_29 day
3017829015	99	4	4	Kidney	A	clofibrate	CFB	6	Gavage	29 day	0	mg/kg	Control	train	clofibrate_Control_29 day
3017679004	99	5	1	Liver	B	clofibrate	CFB	6	Gavage	4 day	30	mg/kg	Low	train	clofibrate_Low_4 day
3017828004	99	5	1	Kidney	B	clofibrate	CFB	6	Gavage	4 day	30	mg/kg	Low	train	clofibrate_Low_4 day
3017679005	99	5	3	Liver	B	clofibrate	CFB	6	Gavage	4 day	30	mg/kg	Low	train	clofibrate_Low_4 day
3017828005	99	5	3	Kidney	A	clofibrate	CFB	6	Gavage	4 day	30	mg/kg	Low	train	clofibrate_Low_4 day
3017679006	99	5	5	Liver	B	clofibrate	CFB	6	Gavage	4 day	30	mg/kg	Low	train	clofibrate_Low_4 day
3017828006	99	5	5	Kidney	A	clofibrate	CFB	6	Gavage	4 day	30	mg/kg	Low	train	clofibrate_Low_4 day
3017679016	99	6	1	Liver	B	clofibrate	CFB	6	Gavage	8 day	30	mg/kg	Low	train	clofibrate_Low_8 day
3017828016	99	6	1	Kidney	B	clofibrate	CFB	6	Gavage	8 day	30	mg/kg	Low	train	clofibrate_Low_8 day
3017679017	99	6	2	Liver	B	clofibrate	CFB	6	Gavage	8 day	30	mg/kg	Low	train	clofibrate_Low_8 day
3017828017	99	6	2	Kidney	A	clofibrate	CFB	6	Gavage	8 day	30	mg/kg	Low	train	clofibrate_Low_8 day
3017679018	99	6	5	Liver	B	clofibrate	CFB	6	Gavage	8 day	30	mg/kg	Low	train	clofibrate_Low_8 day
3017828018	99	6	5	Kidney	A	clofibrate	CFB	6	Gavage	8 day	30	mg/kg	Low	train	clofibrate_Low_8 day
3017686014	99	7	3	Liver	B	clofibrate	CFB	6	Gavage	15 day	30	mg/kg	Low	train	clofibrate_Low_15 day
3017829004	99	7	3	Kidney	A	clofibrate	CFB	6	Gavage	15 day	30	mg/kg	Low	train	clofibrate_Low_15 day
3017686015	99	7	4	Liver	B	clofibrate	CFB	6	Gavage	15 day	30	mg/kg	Low	train	clofibrate_Low_15 day
3017829005	99	7	4	Kidney	A	clofibrate	CFB	6	Gavage	15 day	30	mg/kg	Low	train	clofibrate_Low_15 day
3017686016	99	7	5	Liver	B	clofibrate	CFB	6	Gavage	15 day	30	mg/kg	Low	train	clofibrate_Low_15 day
3017829006	99	7	5	Kidney	A	clofibrate	CFB	6	Gavage	15 day	30	mg/kg	Low	train	clofibrate_Low_15 day
3017686026	99	8	1	Liver	B	clofibrate	CFB	6	Gavage	29 day	30	mg/kg	Low	train	clofibrate_Low_29 day
3017829016	99	8	1	Kidney	A	clofibrate	CFB	6	Gavage	29 day	30	mg/kg	Low	train	clofibrate_Low_29 day
3017686027	99	8	2	Liver	B	clofibrate	CFB	6	Gavage	29 day	30	mg/kg	Low	train	clofibrate_Low_29 day
3017829017	99	8	2	Kidney	B	clofibrate	CFB	6	Gavage	29 day	30	mg/kg	Low	train	clofibrate_Low_29 day
3017686028	99	8	3	Liver	B	clofibrate	CFB	6	Gavage	29 day	30	mg/kg	Low	train	clofibrate_Low_29 day
3017829018	99	8	3	Kidney	C	clofibrate	CFB	6	Gavage	29 day	30	mg/kg	Low	train	clofibrate_Low_29 day
3017679007	99	9	3	Liver	B	clofibrate	CFB	6	Gavage	4 day	100	mg/kg	Middle	train	clofibrate_Middle_4 day
3017828007	99	9	3	Kidney	A	clofibrate	CFB	6	Gavage	4 day	100	mg/kg	Middle	train	clofibrate_Middle_4 day
3017679008	99	9	4	Liver	B	clofibrate	CFB	6	Gavage	4 day	100	mg/kg	Middle	train	clofibrate_Middle_4 day
3017828008	99	9	4	Kidney	A	clofibrate	CFB	6	Gavage	4 day	100	mg/kg	Middle	train	clofibrate_Middle_4 day
3017679009	99	9	5	Liver	B	clofibrate	CFB	6	Gavage	4 day	100	mg/kg	Middle	train	clofibrate_Middle_4 day
3017828009	99	9	5	Kidney	B	clofibrate	CFB	6	Gavage	4 day	100	mg/kg	Middle	train	clofibrate_Middle_4 day
3017679019	99	10	2	Liver	B	clofibrate	CFB	6	Gavage	8 day	100	mg/kg	Middle	train	clofibrate_Middle_8 day
3017828019	99	10	2	Kidney	B	clofibrate	CFB	6	Gavage	8 day	100	mg/kg	Middle	train	clofibrate_Middle_8 day
3017679020	99	10	3	Liver	B	clofibrate	CFB	6	Gavage	8 day	100	mg/kg	Middle	train	clofibrate_Middle_8 day
3017828020	99	10	3	Kidney	B	clofibrate	CFB	6	Gavage	8 day	100	mg/kg	Middle	train	clofibrate_Middle_8 day
3017679021	99	10	5	Liver	B	clofibrate	CFB	6	Gavage	8 day	100	mg/kg	Middle	train	clofibrate_Middle_8 day
3017828021	99	10	5	Kidney	A	clofibrate	CFB	6	Gavage	8 day	100	mg/kg	Middle	train	clofibrate_Middle_8 day
3017686017	99	11	2	Liver	B	clofibrate	CFB	6	Gavage	15 day	100	mg/kg	Middle	train	clofibrate_Middle_15 day
3017829007	99	11	2	Kidney	A	clofibrate	CFB	6	Gavage	15 day	100	mg/kg	Middle	train	clofibrate_Middle_15 day
3017686018	99	11	3	Liver	B	clofibrate	CFB	6	Gavage	15 day	100	mg/kg	Middle	train	clofibrate_Middle_15 day
3017829008	99	11	3	Kidney	A	clofibrate	CFB	6	Gavage	15 day	100	mg/kg	Middle	train	clofibrate_Middle_15 day
3017686019	99	11	5	Liver	B	clofibrate	CFB	6	Gavage	15 day	100	mg/kg	Middle	train	clofibrate_Middle_15 day
3017829009	99	11	5	Kidney	A	clofibrate	CFB	6	Gavage	15 day	100	mg/kg	Middle	train	clofibrate_Middle_15 day
3017686029	99	12	1	Liver	B	clofibrate	CFB	6	Gavage	29 day	100	mg/kg	Middle	train	clofibrate_Middle_29 day
3017828025	99	12	1	Kidney	A	clofibrate	CFB	6	Gavage	29 day	100	mg/kg	Middle	train	clofibrate_Middle_29 day
3017686030	99	12	3	Liver	B	clofibrate	CFB	6	Gavage	29 day	100	mg/kg	Middle	train	clofibrate_Middle_29 day
3017828026	99	12	3	Kidney	A	clofibrate	CFB	6	Gavage	29 day	100	mg/kg	Middle	train	clofibrate_Middle_29 day
3017687001	99	12	4	Liver	B	clofibrate	CFB	6	Gavage	29 day	100	mg/kg	Middle	train	clofibrate_Middle_29 day
3017828027	99	12	4	Kidney	A	clofibrate	CFB	6	Gavage	29 day	100	mg/kg	Middle	train	clofibrate_Middle_29 day
3017679010	99	13	2	Liver	B	clofibrate	CFB	6	Gavage	4 day	300	mg/kg	High	train	clofibrate_High_4 day
3017828010	99	13	2	Kidney	B	clofibrate	CFB	6	Gavage	4 day	300	mg/kg	High	train	clofibrate_High_4 day
3017679011	99	13	4	Liver	B	clofibrate	CFB	6	Gavage	4 day	300	mg/kg	High	train	clofibrate_High_4 day
3017828011	99	13	4	Kidney	A	clofibrate	CFB	6	Gavage	4 day	300	mg/kg	High	train	clofibrate_High_4 day
3017679012	99	13	5	Liver	B	clofibrate	CFB	6	Gavage	4 day	300	mg/kg	High	train	clofibrate_High_4 day
3017828012	99	13	5	Kidney	C	clofibrate	CFB	6	Gavage	4 day	300	mg/kg	High	train	clofibrate_High_4 day
3017679022	99	14	2	Liver	B	clofibrate	CFB	6	Gavage	8 day	300	mg/kg	High	train	clofibrate_High_8 day
3017828022	99	14	2	Kidney	A	clofibrate	CFB	6	Gavage	8 day	300	mg/kg	High	train	clofibrate_High_8 day
3017679023	99	14	3	Liver	B	clofibrate	CFB	6	Gavage	8 day	300	mg/kg	High	train	clofibrate_High_8 day
3017828023	99	14	3	Kidney	A	clofibrate	CFB	6	Gavage	8 day	300	mg/kg	High	train	clofibrate_High_8 day
3017679024	99	14	5	Liver	B	clofibrate	CFB	6	Gavage	8 day	300	mg/kg	High	train	clofibrate_High_8 day
3017828024	99	14	5	Kidney	A	clofibrate	CFB	6	Gavage	8 day	300	mg/kg	High	train	clofibrate_High_8 day
3017686020	99	15	1	Liver	B	clofibrate	CFB	6	Gavage	15 day	300	mg/kg	High	train	clofibrate_High_15 day
3017829010	99	15	1	Kidney	C	clofibrate	CFB	6	Gavage	15 day	300	mg/kg	High	train	clofibrate_High_15 day
3017686021	99	15	4	Liver	B	clofibrate	CFB	6	Gavage	15 day	300	mg/kg	High	train	clofibrate_High_15 day
3017829011	99	15	4	Kidney	A	clofibrate	CFB	6	Gavage	15 day	300	mg/kg	High	train	clofibrate_High_15 day
3017686022	99	15	5	Liver	B	clofibrate	CFB	6	Gavage	15 day	300	mg/kg	High	train	clofibrate_High_15 day
3017829012	99	15	5	Kidney	A	clofibrate	CFB	6	Gavage	15 day	300	mg/kg	High	train	clofibrate_High_15 day
3017687002	99	16	1	Liver	B	clofibrate	CFB	6	Gavage	29 day	300	mg/kg	High	train	clofibrate_High_29 day
3017828028	99	16	1	Kidney	B	clofibrate	CFB	6	Gavage	29 day	300	mg/kg	High	train	clofibrate_High_29 day
3017687003	99	16	2	Liver	B	clofibrate	CFB	6	Gavage	29 day	300	mg/kg	High	train	clofibrate_High_29 day
3017828029	99	16	2	Kidney	A	clofibrate	CFB	6	Gavage	29 day	300	mg/kg	High	train	clofibrate_High_29 day
3017687004	99	16	4	Liver	B	clofibrate	CFB	6	Gavage	29 day	300	mg/kg	High	train	clofibrate_High_29 day
3017828030	99	16	4	Kidney	B	clofibrate	CFB	6	Gavage	29 day	300	mg/kg	High	train	clofibrate_High_29 day
3017727016	103	5	2	Liver	C	allyl alcohol	AA	10	Gavage	4 day	3	mg/kg	Low	test	allyl alcohol_Low_4 day
3017852008	103	5	2	Kidney	A	allyl alcohol	AA	10	Gavage	4 day	3	mg/kg	Low	test	allyl alcohol_Low_4 day
3017727017	103	5	3	Liver	B	allyl alcohol	AA	10	Gavage	4 day	3	mg/kg	Low	test	allyl alcohol_Low_4 day
3017852009	103	5	3	Kidney	A	allyl alcohol	AA	10	Gavage	4 day	3	mg/kg	Low	test	allyl alcohol_Low_4 day
3017727018	103	5	4	Liver	B	allyl alcohol	AA	10	Gavage	4 day	3	mg/kg	Low	test	allyl alcohol_Low_4 day
3017852010	103	5	4	Kidney	A	allyl alcohol	AA	10	Gavage	4 day	3	mg/kg	Low	test	allyl alcohol_Low_4 day
3017727028	103	6	1	Liver	B	allyl alcohol	AA	10	Gavage	8 day	3	mg/kg	Low	test	allyl alcohol_Low_8 day
3017852020	103	6	1	Kidney	A	allyl alcohol	AA	10	Gavage	8 day	3	mg/kg	Low	test	allyl alcohol_Low_8 day
3017727029	103	6	2	Liver	B	allyl alcohol	AA	10	Gavage	8 day	3	mg/kg	Low	test	allyl alcohol_Low_8 day
3017852021	103	6	2	Kidney	A	allyl alcohol	AA	10	Gavage	8 day	3	mg/kg	Low	test	allyl alcohol_Low_8 day
3017727030	103	6	4	Liver	C	allyl alcohol	AA	10	Gavage	8 day	3	mg/kg	Low	test	allyl alcohol_Low_8 day
3017852022	103	6	4	Kidney	A	allyl alcohol	AA	10	Gavage	8 day	3	mg/kg	Low	test	allyl alcohol_Low_8 day
3017725028	103	7	1	Liver	B	allyl alcohol	AA	10	Gavage	15 day	3	mg/kg	Low	test	allyl alcohol_Low_15 day
3017857008	103	7	1	Kidney	A	allyl alcohol	AA	10	Gavage	15 day	3	mg/kg	Low	test	allyl alcohol_Low_15 day
3017725029	103	7	3	Liver	B	allyl alcohol	AA	10	Gavage	15 day	3	mg/kg	Low	test	allyl alcohol_Low_15 day
3017857009	103	7	3	Kidney	A	allyl alcohol	AA	10	Gavage	15 day	3	mg/kg	Low	test	allyl alcohol_Low_15 day
3017725030	103	7	4	Liver	B	allyl alcohol	AA	10	Gavage	15 day	3	mg/kg	Low	test	allyl alcohol_Low_15 day
3017857010	103	7	4	Kidney	A	allyl alcohol	AA	10	Gavage	15 day	3	mg/kg	Low	test	allyl alcohol_Low_15 day
3017726010	103	8	2	Liver	B	allyl alcohol	AA	10	Gavage	29 day	3	mg/kg	Low	test	allyl alcohol_Low_29 day
3017857020	103	8	2	Kidney	A	allyl alcohol	AA	10	Gavage	29 day	3	mg/kg	Low	test	allyl alcohol_Low_29 day
3017726011	103	8	3	Liver	B	allyl alcohol	AA	10	Gavage	29 day	3	mg/kg	Low	test	allyl alcohol_Low_29 day
3017857021	103	8	3	Kidney	A	allyl alcohol	AA	10	Gavage	29 day	3	mg/kg	Low	test	allyl alcohol_Low_29 day
3017726012	103	8	5	Liver	B	allyl alcohol	AA	10	Gavage	29 day	3	mg/kg	Low	test	allyl alcohol_Low_29 day
3017857022	103	8	5	Kidney	A	allyl alcohol	AA	10	Gavage	29 day	3	mg/kg	Low	test	allyl alcohol_Low_29 day
3017727019	103	9	1	Liver	B	allyl alcohol	AA	10	Gavage	4 day	10	mg/kg	Middle	test	allyl alcohol_Middle_4 day
3017852011	103	9	1	Kidney	A	allyl alcohol	AA	10	Gavage	4 day	10	mg/kg	Middle	test	allyl alcohol_Middle_4 day
3017727020	103	9	2	Liver	B	allyl alcohol	AA	10	Gavage	4 day	10	mg/kg	Middle	test	allyl alcohol_Middle_4 day
3017852012	103	9	2	Kidney	A	allyl alcohol	AA	10	Gavage	4 day	10	mg/kg	Middle	test	allyl alcohol_Middle_4 day
3017727021	103	9	3	Liver	C	allyl alcohol	AA	10	Gavage	4 day	10	mg/kg	Middle	test	allyl alcohol_Middle_4 day
3017852013	103	9	3	Kidney	A	allyl alcohol	AA	10	Gavage	4 day	10	mg/kg	Middle	test	allyl alcohol_Middle_4 day
3017728001	103	10	1	Liver	B	allyl alcohol	AA	10	Gavage	8 day	10	mg/kg	Middle	test	allyl alcohol_Middle_8 day
3017852023	103	10	1	Kidney	C	allyl alcohol	AA	10	Gavage	8 day	10	mg/kg	Middle	test	allyl alcohol_Middle_8 day
3017728002	103	10	4	Liver	B	allyl alcohol	AA	10	Gavage	8 day	10	mg/kg	Middle	test	allyl alcohol_Middle_8 day
3017852024	103	10	4	Kidney	A	allyl alcohol	AA	10	Gavage	8 day	10	mg/kg	Middle	test	allyl alcohol_Middle_8 day
3017728003	103	10	5	Liver	B	allyl alcohol	AA	10	Gavage	8 day	10	mg/kg	Middle	test	allyl alcohol_Middle_8 day
3017852025	103	10	5	Kidney	A	allyl alcohol	AA	10	Gavage	8 day	10	mg/kg	Middle	test	allyl alcohol_Middle_8 day
3017726001	103	11	1	Liver	B	allyl alcohol	AA	10	Gavage	15 day	10	mg/kg	Middle	test	allyl alcohol_Middle_15 day
3017857011	103	11	1	Kidney	A	allyl alcohol	AA	10	Gavage	15 day	10	mg/kg	Middle	test	allyl alcohol_Middle_15 day
3017726002	103	11	2	Liver	B	allyl alcohol	AA	10	Gavage	15 day	10	mg/kg	Middle	test	allyl alcohol_Middle_15 day
3017857012	103	11	2	Kidney	A	allyl alcohol	AA	10	Gavage	15 day	10	mg/kg	Middle	test	allyl alcohol_Middle_15 day
3017726003	103	11	5	Liver	B	allyl alcohol	AA	10	Gavage	15 day	10	mg/kg	Middle	test	allyl alcohol_Middle_15 day
3017857013	103	11	5	Kidney	A	allyl alcohol	AA	10	Gavage	15 day	10	mg/kg	Middle	test	allyl alcohol_Middle_15 day
3017726013	103	12	2	Liver	B	allyl alcohol	AA	10	Gavage	29 day	10	mg/kg	Middle	test	allyl alcohol_Middle_29 day
3017857023	103	12	2	Kidney	A	allyl alcohol	AA	10	Gavage	29 day	10	mg/kg	Middle	test	allyl alcohol_Middle_29 day
3017726014	103	12	3	Liver	B	allyl alcohol	AA	10	Gavage	29 day	10	mg/kg	Middle	test	allyl alcohol_Middle_29 day
3017857024	103	12	3	Kidney	B	allyl alcohol	AA	10	Gavage	29 day	10	mg/kg	Middle	test	allyl alcohol_Middle_29 day
3017726015	103	12	5	Liver	B	allyl alcohol	AA	10	Gavage	29 day	10	mg/kg	Middle	test	allyl alcohol_Middle_29 day
3017857025	103	12	5	Kidney	A	allyl alcohol	AA	10	Gavage	29 day	10	mg/kg	Middle	test	allyl alcohol_Middle_29 day
3017727022	103	13	3	Liver	C	allyl alcohol	AA	10	Gavage	4 day	30	mg/kg	High	test	allyl alcohol_High_4 day
3017852014	103	13	3	Kidney	B	allyl alcohol	AA	10	Gavage	4 day	30	mg/kg	High	test	allyl alcohol_High_4 day
3017727023	103	13	4	Liver	B	allyl alcohol	AA	10	Gavage	4 day	30	mg/kg	High	test	allyl alcohol_High_4 day
3017852015	103	13	4	Kidney	B	allyl alcohol	AA	10	Gavage	4 day	30	mg/kg	High	test	allyl alcohol_High_4 day
3017727024	103	13	5	Liver	B	allyl alcohol	AA	10	Gavage	4 day	30	mg/kg	High	test	allyl alcohol_High_4 day
3017852016	103	13	5	Kidney	B	allyl alcohol	AA	10	Gavage	4 day	30	mg/kg	High	test	allyl alcohol_High_4 day
3017728004	103	14	1	Liver	B	allyl alcohol	AA	10	Gavage	8 day	30	mg/kg	High	test	allyl alcohol_High_8 day
3017852026	103	14	1	Kidney	B	allyl alcohol	AA	10	Gavage	8 day	30	mg/kg	High	test	allyl alcohol_High_8 day
3017728005	103	14	2	Liver	B	allyl alcohol	AA	10	Gavage	8 day	30	mg/kg	High	test	allyl alcohol_High_8 day
3017852027	103	14	2	Kidney	A	allyl alcohol	AA	10	Gavage	8 day	30	mg/kg	High	test	allyl alcohol_High_8 day
3017728006	103	14	4	Liver	B	allyl alcohol	AA	10	Gavage	8 day	30	mg/kg	High	test	allyl alcohol_High_8 day
3017852028	103	14	4	Kidney	A	allyl alcohol	AA	10	Gavage	8 day	30	mg/kg	High	test	allyl alcohol_High_8 day
3017726004	103	15	3	Liver	B	allyl alcohol	AA	10	Gavage	15 day	30	mg/kg	High	test	allyl alcohol_High_15 day
3017857014	103	15	3	Kidney	A	allyl alcohol	AA	10	Gavage	15 day	30	mg/kg	High	test	allyl alcohol_High_15 day
3017726005	103	15	4	Liver	B	allyl alcohol	AA	10	Gavage	15 day	30	mg/kg	High	test	allyl alcohol_High_15 day
3017857015	103	15	4	Kidney	B	allyl alcohol	AA	10	Gavage	15 day	30	mg/kg	High	test	allyl alcohol_High_15 day
3017726006	103	15	5	Liver	B	allyl alcohol	AA	10	Gavage	15 day	30	mg/kg	High	test	allyl alcohol_High_15 day
3017857016	103	15	5	Kidney	A	allyl alcohol	AA	10	Gavage	15 day	30	mg/kg	High	test	allyl alcohol_High_15 day
3017726016	103	16	2	Liver	B	allyl alcohol	AA	10	Gavage	29 day	30	mg/kg	High	test	allyl alcohol_High_29 day
3017857026	103	16	2	Kidney	A	allyl alcohol	AA	10	Gavage	29 day	30	mg/kg	High	test	allyl alcohol_High_29 day
3017726017	103	16	3	Liver	B	allyl alcohol	AA	10	Gavage	29 day	30	mg/kg	High	test	allyl alcohol_High_29 day
3017857027	103	16	3	Kidney	A	allyl alcohol	AA	10	Gavage	29 day	30	mg/kg	High	test	allyl alcohol_High_29 day
3017726018	103	16	4	Liver	B	allyl alcohol	AA	10	Gavage	29 day	30	mg/kg	High	test	allyl alcohol_High_29 day
3017857028	103	16	4	Kidney	A	allyl alcohol	AA	10	Gavage	29 day	30	mg/kg	High	test	allyl alcohol_High_29 day
3017706028	113	5	1	Liver	B	indomethacin	IM	15	Gavage	4 day	1	mg/kg	Low	test	indomethacin_Low_4 day
3017280023	113	5	1	Kidney	C	indomethacin	IM	15	Gavage	4 day	1	mg/kg	Low	test	indomethacin_Low_4 day
3017706029	113	5	2	Liver	B	indomethacin	IM	15	Gavage	4 day	1	mg/kg	Low	test	indomethacin_Low_4 day
3017280024	113	5	2	Kidney	A	indomethacin	IM	15	Gavage	4 day	1	mg/kg	Low	test	indomethacin_Low_4 day
3017706030	113	5	5	Liver	B	indomethacin	IM	15	Gavage	4 day	1	mg/kg	Low	test	indomethacin_Low_4 day
3017280025	113	5	5	Kidney	A	indomethacin	IM	15	Gavage	4 day	1	mg/kg	Low	test	indomethacin_Low_4 day
3017707010	113	6	3	Liver	B	indomethacin	IM	15	Gavage	8 day	1	mg/kg	Low	test	indomethacin_Low_8 day
3017281005	113	6	3	Kidney	A	indomethacin	IM	15	Gavage	8 day	1	mg/kg	Low	test	indomethacin_Low_8 day
3017707011	113	6	4	Liver	B	indomethacin	IM	15	Gavage	8 day	1	mg/kg	Low	test	indomethacin_Low_8 day
3017281006	113	6	4	Kidney	B	indomethacin	IM	15	Gavage	8 day	1	mg/kg	Low	test	indomethacin_Low_8 day
3017707012	113	6	5	Liver	B	indomethacin	IM	15	Gavage	8 day	1	mg/kg	Low	test	indomethacin_Low_8 day
3017281007	113	6	5	Kidney	A	indomethacin	IM	15	Gavage	8 day	1	mg/kg	Low	test	indomethacin_Low_8 day
3017708016	113	7	2	Liver	B	indomethacin	IM	15	Gavage	15 day	1	mg/kg	Low	test	indomethacin_Low_15 day
3017288022	113	7	2	Kidney	C	indomethacin	IM	15	Gavage	15 day	1	mg/kg	Low	test	indomethacin_Low_15 day
3017708017	113	7	3	Liver	B	indomethacin	IM	15	Gavage	15 day	1	mg/kg	Low	test	indomethacin_Low_15 day
3017288023	113	7	3	Kidney	A	indomethacin	IM	15	Gavage	15 day	1	mg/kg	Low	test	indomethacin_Low_15 day
3017708018	113	7	5	Liver	B	indomethacin	IM	15	Gavage	15 day	1	mg/kg	Low	test	indomethacin_Low_15 day
3017288024	113	7	5	Kidney	A	indomethacin	IM	15	Gavage	15 day	1	mg/kg	Low	test	indomethacin_Low_15 day
3017708028	113	8	1	Liver	B	indomethacin	IM	15	Gavage	29 day	1	mg/kg	Low	test	indomethacin_Low_29 day
3017296009	113	8	1	Kidney	A	indomethacin	IM	15	Gavage	29 day	1	mg/kg	Low	test	indomethacin_Low_29 day
3017708029	113	8	2	Liver	B	indomethacin	IM	15	Gavage	29 day	1	mg/kg	Low	test	indomethacin_Low_29 day
3017289005	113	8	2	Kidney	B	indomethacin	IM	15	Gavage	29 day	1	mg/kg	Low	test	indomethacin_Low_29 day
3017708030	113	8	4	Liver	B	indomethacin	IM	15	Gavage	29 day	1	mg/kg	Low	test	indomethacin_Low_29 day
3017289006	113	8	4	Kidney	A	indomethacin	IM	15	Gavage	29 day	1	mg/kg	Low	test	indomethacin_Low_29 day
3017707001	113	9	1	Liver	B	indomethacin	IM	15	Gavage	4 day	2	mg/kg	Middle	test	indomethacin_Middle_4 day
3017280026	113	9	1	Kidney	A	indomethacin	IM	15	Gavage	4 day	2	mg/kg	Middle	test	indomethacin_Middle_4 day
3017707002	113	9	3	Liver	B	indomethacin	IM	15	Gavage	4 day	2	mg/kg	Middle	test	indomethacin_Middle_4 day
3017280027	113	9	3	Kidney	A	indomethacin	IM	15	Gavage	4 day	2	mg/kg	Middle	test	indomethacin_Middle_4 day
3017707003	113	9	5	Liver	B	indomethacin	IM	15	Gavage	4 day	2	mg/kg	Middle	test	indomethacin_Middle_4 day
3017280028	113	9	5	Kidney	A	indomethacin	IM	15	Gavage	4 day	2	mg/kg	Middle	test	indomethacin_Middle_4 day
3017707013	113	10	1	Liver	B	indomethacin	IM	15	Gavage	8 day	2	mg/kg	Middle	test	indomethacin_Middle_8 day
3017281008	113	10	1	Kidney	B	indomethacin	IM	15	Gavage	8 day	2	mg/kg	Middle	test	indomethacin_Middle_8 day
3017707014	113	10	2	Liver	B	indomethacin	IM	15	Gavage	8 day	2	mg/kg	Middle	test	indomethacin_Middle_8 day
3017281009	113	10	2	Kidney	A	indomethacin	IM	15	Gavage	8 day	2	mg/kg	Middle	test	indomethacin_Middle_8 day
3017707015	113	10	4	Liver	B	indomethacin	IM	15	Gavage	8 day	2	mg/kg	Middle	test	indomethacin_Middle_8 day
3017281010	113	10	4	Kidney	A	indomethacin	IM	15	Gavage	8 day	2	mg/kg	Middle	test	indomethacin_Middle_8 day
3017708019	113	11	1	Liver	B	indomethacin	IM	15	Gavage	15 day	2	mg/kg	Middle	test	indomethacin_Middle_15 day
3017288025	113	11	1	Kidney	A	indomethacin	IM	15	Gavage	15 day	2	mg/kg	Middle	test	indomethacin_Middle_15 day
3017708020	113	11	2	Liver	B	indomethacin	IM	15	Gavage	15 day	2	mg/kg	Middle	test	indomethacin_Middle_15 day
3017288026	113	11	2	Kidney	A	indomethacin	IM	15	Gavage	15 day	2	mg/kg	Middle	test	indomethacin_Middle_15 day
3017708021	113	11	4	Liver	B	indomethacin	IM	15	Gavage	15 day	2	mg/kg	Middle	test	indomethacin_Middle_15 day
3017288027	113	11	5	Kidney	A	indomethacin	IM	15	Gavage	15 day	2	mg/kg	Middle	test	indomethacin_Middle_15 day
3017709001	113	12	1	Liver	B	indomethacin	IM	15	Gavage	29 day	2	mg/kg	Middle	test	indomethacin_Middle_29 day
3017289007	113	12	2	Kidney	A	indomethacin	IM	15	Gavage	29 day	2	mg/kg	Middle	test	indomethacin_Middle_29 day
3017289008	113	12	3	Kidney	B	indomethacin	IM	15	Gavage	29 day	2	mg/kg	Middle	test	indomethacin_Middle_29 day
3017709002	113	12	4	Liver	B	indomethacin	IM	15	Gavage	29 day	2	mg/kg	Middle	test	indomethacin_Middle_29 day
3017289009	113	12	4	Kidney	A	indomethacin	IM	15	Gavage	29 day	2	mg/kg	Middle	test	indomethacin_Middle_29 day
3017709003	113	12	5	Liver	B	indomethacin	IM	15	Gavage	29 day	2	mg/kg	Middle	test	indomethacin_Middle_29 day
3017707004	113	13	1	Liver	C	indomethacin	IM	15	Gavage	4 day	5	mg/kg	High	test	indomethacin_High_4 day
3017280029	113	13	1	Kidney	B	indomethacin	IM	15	Gavage	4 day	5	mg/kg	High	test	indomethacin_High_4 day
3017707005	113	13	2	Liver	C	indomethacin	IM	15	Gavage	4 day	5	mg/kg	High	test	indomethacin_High_4 day
3017280030	113	13	2	Kidney	B	indomethacin	IM	15	Gavage	4 day	5	mg/kg	High	test	indomethacin_High_4 day
3017281001	113	13	3	Kidney	B	indomethacin	IM	15	Gavage	4 day	5	mg/kg	High	test	indomethacin_High_4 day
3017707006	113	13	4	Liver	B	indomethacin	IM	15	Gavage	4 day	5	mg/kg	High	test	indomethacin_High_4 day
3017707016	113	14	1	Liver	B	indomethacin	IM	15	Gavage	8 day	5	mg/kg	High	test	indomethacin_High_8 day
3017281011	113	14	1	Kidney	A	indomethacin	IM	15	Gavage	8 day	5	mg/kg	High	test	indomethacin_High_8 day
3017707017	113	14	4	Liver	B	indomethacin	IM	15	Gavage	8 day	5	mg/kg	High	test	indomethacin_High_8 day
3017281012	113	14	4	Kidney	A	indomethacin	IM	15	Gavage	8 day	5	mg/kg	High	test	indomethacin_High_8 day
3017707018	113	14	5	Liver	B	indomethacin	IM	15	Gavage	8 day	5	mg/kg	High	test	indomethacin_High_8 day
3017281013	113	14	5	Kidney	B	indomethacin	IM	15	Gavage	8 day	5	mg/kg	High	test	indomethacin_High_8 day
3017288028	113	15	1	Kidney	A	indomethacin	IM	15	Gavage	15 day	5	mg/kg	High	test	indomethacin_High_15 day
3017708022	113	15	4	Liver	B	indomethacin	IM	15	Gavage	15 day	5	mg/kg	High	test	indomethacin_High_15 day
3017288029	113	15	4	Kidney	A	indomethacin	IM	15	Gavage	15 day	5	mg/kg	High	test	indomethacin_High_15 day
3017708023	113	16	1	Liver	B	indomethacin	IM	15	Gavage	15 day	5	mg/kg	High	test	indomethacin_High_15 day
3017708024	113	16	3	Liver	B	indomethacin	IM	15	Gavage	15 day	5	mg/kg	High	test	indomethacin_High_15 day
3017288030	113	16	3	Kidney	B	indomethacin	IM	15	Gavage	15 day	5	mg/kg	High	test	indomethacin_High_15 day
3017664027	117	5	2	Liver	B	thioacetamide	TAA	17	Gavage	4 day	5	mg/kg	Low	test	thioacetamide_Low_4 day
3017451028	117	5	2	Kidney	A	thioacetamide	TAA	17	Gavage	4 day	5	mg/kg	Low	test	thioacetamide_Low_4 day
3017664028	117	5	4	Liver	B	thioacetamide	TAA	17	Gavage	4 day	5	mg/kg	Low	test	thioacetamide_Low_4 day
3017451029	117	5	4	Kidney	C	thioacetamide	TAA	17	Gavage	4 day	5	mg/kg	Low	test	thioacetamide_Low_4 day
3017664029	117	5	5	Liver	B	thioacetamide	TAA	17	Gavage	4 day	5	mg/kg	Low	test	thioacetamide_Low_4 day
3017451030	117	5	5	Kidney	B	thioacetamide	TAA	17	Gavage	4 day	5	mg/kg	Low	test	thioacetamide_Low_4 day
3017665009	117	6	3	Liver	B	thioacetamide	TAA	17	Gavage	8 day	5	mg/kg	Low	test	thioacetamide_Low_8 day
3017452010	117	6	3	Kidney	B	thioacetamide	TAA	17	Gavage	8 day	5	mg/kg	Low	test	thioacetamide_Low_8 day
3017665010	117	6	4	Liver	B	thioacetamide	TAA	17	Gavage	8 day	5	mg/kg	Low	test	thioacetamide_Low_8 day
3017452011	117	6	4	Kidney	B	thioacetamide	TAA	17	Gavage	8 day	5	mg/kg	Low	test	thioacetamide_Low_8 day
3017665011	117	6	5	Liver	B	thioacetamide	TAA	17	Gavage	8 day	5	mg/kg	Low	test	thioacetamide_Low_8 day
3017452012	117	6	5	Kidney	A	thioacetamide	TAA	17	Gavage	8 day	5	mg/kg	Low	test	thioacetamide_Low_8 day
3017674014	117	7	1	Liver	B	thioacetamide	TAA	17	Gavage	15 day	5	mg/kg	Low	test	thioacetamide_Low_15 day
3017451004	117	7	1	Kidney	A	thioacetamide	TAA	17	Gavage	15 day	5	mg/kg	Low	test	thioacetamide_Low_15 day
3017674015	117	7	4	Liver	B	thioacetamide	TAA	17	Gavage	15 day	5	mg/kg	Low	test	thioacetamide_Low_15 day
3017451005	117	7	4	Kidney	A	thioacetamide	TAA	17	Gavage	15 day	5	mg/kg	Low	test	thioacetamide_Low_15 day
3017674016	117	7	5	Liver	B	thioacetamide	TAA	17	Gavage	15 day	5	mg/kg	Low	test	thioacetamide_Low_15 day
3017451006	117	7	5	Kidney	B	thioacetamide	TAA	17	Gavage	15 day	5	mg/kg	Low	test	thioacetamide_Low_15 day
3017674026	117	8	1	Liver	B	thioacetamide	TAA	17	Gavage	29 day	5	mg/kg	Low	test	thioacetamide_Low_29 day
3017451016	117	8	1	Kidney	A	thioacetamide	TAA	17	Gavage	29 day	5	mg/kg	Low	test	thioacetamide_Low_29 day
3017674027	117	8	2	Liver	B	thioacetamide	TAA	17	Gavage	29 day	5	mg/kg	Low	test	thioacetamide_Low_29 day
3017451017	117	8	2	Kidney	A	thioacetamide	TAA	17	Gavage	29 day	5	mg/kg	Low	test	thioacetamide_Low_29 day
3017674028	117	8	3	Liver	B	thioacetamide	TAA	17	Gavage	29 day	5	mg/kg	Low	test	thioacetamide_Low_29 day
3017451018	117	8	3	Kidney	C	thioacetamide	TAA	17	Gavage	29 day	5	mg/kg	Low	test	thioacetamide_Low_29 day
3017664030	117	9	3	Liver	B	thioacetamide	TAA	17	Gavage	4 day	15	mg/kg	Middle	test	thioacetamide_Middle_4 day
3017452001	117	9	3	Kidney	B	thioacetamide	TAA	17	Gavage	4 day	15	mg/kg	Middle	test	thioacetamide_Middle_4 day
3017665001	117	9	4	Liver	B	thioacetamide	TAA	17	Gavage	4 day	15	mg/kg	Middle	test	thioacetamide_Middle_4 day
3017452002	117	9	4	Kidney	B	thioacetamide	TAA	17	Gavage	4 day	15	mg/kg	Middle	test	thioacetamide_Middle_4 day
3017665002	117	9	5	Liver	B	thioacetamide	TAA	17	Gavage	4 day	15	mg/kg	Middle	test	thioacetamide_Middle_4 day
3017452003	117	9	5	Kidney	B	thioacetamide	TAA	17	Gavage	4 day	15	mg/kg	Middle	test	thioacetamide_Middle_4 day
3017665012	117	10	1	Liver	B	thioacetamide	TAA	17	Gavage	8 day	15	mg/kg	Middle	test	thioacetamide_Middle_8 day
3017452013	117	10	1	Kidney	A	thioacetamide	TAA	17	Gavage	8 day	15	mg/kg	Middle	test	thioacetamide_Middle_8 day
3017665013	117	10	2	Liver	B	thioacetamide	TAA	17	Gavage	8 day	15	mg/kg	Middle	test	thioacetamide_Middle_8 day
3017452014	117	10	2	Kidney	A	thioacetamide	TAA	17	Gavage	8 day	15	mg/kg	Middle	test	thioacetamide_Middle_8 day
3017665014	117	10	4	Liver	B	thioacetamide	TAA	17	Gavage	8 day	15	mg/kg	Middle	test	thioacetamide_Middle_8 day
3017452015	117	10	4	Kidney	B	thioacetamide	TAA	17	Gavage	8 day	15	mg/kg	Middle	test	thioacetamide_Middle_8 day
3017674017	117	11	1	Liver	B	thioacetamide	TAA	17	Gavage	15 day	15	mg/kg	Middle	test	thioacetamide_Middle_15 day
3017451007	117	11	1	Kidney	A	thioacetamide	TAA	17	Gavage	15 day	15	mg/kg	Middle	test	thioacetamide_Middle_15 day
3017674018	117	11	3	Liver	B	thioacetamide	TAA	17	Gavage	15 day	15	mg/kg	Middle	test	thioacetamide_Middle_15 day
3017451008	117	11	3	Kidney	A	thioacetamide	TAA	17	Gavage	15 day	15	mg/kg	Middle	test	thioacetamide_Middle_15 day
3017674019	117	11	5	Liver	B	thioacetamide	TAA	17	Gavage	15 day	15	mg/kg	Middle	test	thioacetamide_Middle_15 day
3017451009	117	11	5	Kidney	A	thioacetamide	TAA	17	Gavage	15 day	15	mg/kg	Middle	test	thioacetamide_Middle_15 day
3017674029	117	12	2	Liver	B	thioacetamide	TAA	17	Gavage	29 day	15	mg/kg	Middle	test	thioacetamide_Middle_29 day
3017451019	117	12	2	Kidney	B	thioacetamide	TAA	17	Gavage	29 day	15	mg/kg	Middle	test	thioacetamide_Middle_29 day
3017674030	117	12	3	Liver	B	thioacetamide	TAA	17	Gavage	29 day	15	mg/kg	Middle	test	thioacetamide_Middle_29 day
3017451020	117	12	3	Kidney	A	thioacetamide	TAA	17	Gavage	29 day	15	mg/kg	Middle	test	thioacetamide_Middle_29 day
3017675001	117	12	4	Liver	B	thioacetamide	TAA	17	Gavage	29 day	15	mg/kg	Middle	test	thioacetamide_Middle_29 day
3017451021	117	12	4	Kidney	A	thioacetamide	TAA	17	Gavage	29 day	15	mg/kg	Middle	test	thioacetamide_Middle_29 day
3017665003	117	13	1	Liver	B	thioacetamide	TAA	17	Gavage	4 day	45	mg/kg	High	test	thioacetamide_High_4 day
3017452004	117	13	1	Kidney	B	thioacetamide	TAA	17	Gavage	4 day	45	mg/kg	High	test	thioacetamide_High_4 day
3017665004	117	13	2	Liver	B	thioacetamide	TAA	17	Gavage	4 day	45	mg/kg	High	test	thioacetamide_High_4 day
3017452005	117	13	2	Kidney	B	thioacetamide	TAA	17	Gavage	4 day	45	mg/kg	High	test	thioacetamide_High_4 day
3017665005	117	13	4	Liver	B	thioacetamide	TAA	17	Gavage	4 day	45	mg/kg	High	test	thioacetamide_High_4 day
3017452006	117	13	4	Kidney	A	thioacetamide	TAA	17	Gavage	4 day	45	mg/kg	High	test	thioacetamide_High_4 day
3017665015	117	14	1	Liver	B	thioacetamide	TAA	17	Gavage	8 day	45	mg/kg	High	test	thioacetamide_High_8 day
3017452016	117	14	1	Kidney	B	thioacetamide	TAA	17	Gavage	8 day	45	mg/kg	High	test	thioacetamide_High_8 day
3017665016	117	14	3	Liver	C	thioacetamide	TAA	17	Gavage	8 day	45	mg/kg	High	test	thioacetamide_High_8 day
3017452017	117	14	3	Kidney	B	thioacetamide	TAA	17	Gavage	8 day	45	mg/kg	High	test	thioacetamide_High_8 day
3017665017	117	14	4	Liver	B	thioacetamide	TAA	17	Gavage	8 day	45	mg/kg	High	test	thioacetamide_High_8 day
3017452018	117	14	4	Kidney	A	thioacetamide	TAA	17	Gavage	8 day	45	mg/kg	High	test	thioacetamide_High_8 day
3017674020	117	15	1	Liver	B	thioacetamide	TAA	17	Gavage	15 day	45	mg/kg	High	test	thioacetamide_High_15 day
3017451010	117	15	1	Kidney	A	thioacetamide	TAA	17	Gavage	15 day	45	mg/kg	High	test	thioacetamide_High_15 day
3017674021	117	15	2	Liver	B	thioacetamide	TAA	17	Gavage	15 day	45	mg/kg	High	test	thioacetamide_High_15 day
3017451011	117	15	2	Kidney	B	thioacetamide	TAA	17	Gavage	15 day	45	mg/kg	High	test	thioacetamide_High_15 day
3017674022	117	15	3	Liver	B	thioacetamide	TAA	17	Gavage	15 day	45	mg/kg	High	test	thioacetamide_High_15 day
3017451012	117	15	3	Kidney	A	thioacetamide	TAA	17	Gavage	15 day	45	mg/kg	High	test	thioacetamide_High_15 day
3017675002	117	16	1	Liver	B	thioacetamide	TAA	17	Gavage	29 day	45	mg/kg	High	test	thioacetamide_High_29 day
3017451022	117	16	1	Kidney	B	thioacetamide	TAA	17	Gavage	29 day	45	mg/kg	High	test	thioacetamide_High_29 day
3017675003	117	16	2	Liver	B	thioacetamide	TAA	17	Gavage	29 day	45	mg/kg	High	test	thioacetamide_High_29 day
3017451023	117	16	2	Kidney	A	thioacetamide	TAA	17	Gavage	29 day	45	mg/kg	High	test	thioacetamide_High_29 day
3017675004	117	16	3	Liver	B	thioacetamide	TAA	17	Gavage	29 day	45	mg/kg	High	test	thioacetamide_High_29 day
3017451024	117	16	3	Kidney	A	thioacetamide	TAA	17	Gavage	29 day	45	mg/kg	High	test	thioacetamide_High_29 day
3017698026	124	5	2	Liver	B	omeprazole	OPZ	12	Gavage	4 day	100	mg/kg	Low	test	omeprazole_Low_4 day
3017845003	124	5	2	Kidney	A	omeprazole	OPZ	12	Gavage	4 day	100	mg/kg	Low	test	omeprazole_Low_4 day
3017698027	124	5	3	Liver	B	omeprazole	OPZ	12	Gavage	4 day	100	mg/kg	Low	test	omeprazole_Low_4 day
3017845004	124	5	3	Kidney	C	omeprazole	OPZ	12	Gavage	4 day	100	mg/kg	Low	test	omeprazole_Low_4 day
3017698028	124	5	5	Liver	B	omeprazole	OPZ	12	Gavage	4 day	100	mg/kg	Low	test	omeprazole_Low_4 day
3017845005	124	5	5	Kidney	B	omeprazole	OPZ	12	Gavage	4 day	100	mg/kg	Low	test	omeprazole_Low_4 day
3017699008	124	6	2	Liver	B	omeprazole	OPZ	12	Gavage	8 day	100	mg/kg	Low	test	omeprazole_Low_8 day
3017845015	124	6	2	Kidney	A	omeprazole	OPZ	12	Gavage	8 day	100	mg/kg	Low	test	omeprazole_Low_8 day
3017699009	124	6	4	Liver	B	omeprazole	OPZ	12	Gavage	8 day	100	mg/kg	Low	test	omeprazole_Low_8 day
3017845016	124	6	4	Kidney	A	omeprazole	OPZ	12	Gavage	8 day	100	mg/kg	Low	test	omeprazole_Low_8 day
3017699010	124	6	5	Liver	B	omeprazole	OPZ	12	Gavage	8 day	100	mg/kg	Low	test	omeprazole_Low_8 day
3017845017	124	6	5	Kidney	A	omeprazole	OPZ	12	Gavage	8 day	100	mg/kg	Low	test	omeprazole_Low_8 day
3017667009	124	7	1	Liver	B	omeprazole	OPZ	12	Gavage	15 day	100	mg/kg	Low	test	omeprazole_Low_15 day
3017839014	124	7	1	Kidney	A	omeprazole	OPZ	12	Gavage	15 day	100	mg/kg	Low	test	omeprazole_Low_15 day
3017667010	124	7	3	Liver	B	omeprazole	OPZ	12	Gavage	15 day	100	mg/kg	Low	test	omeprazole_Low_15 day
3017839015	124	7	3	Kidney	C	omeprazole	OPZ	12	Gavage	15 day	100	mg/kg	Low	test	omeprazole_Low_15 day
3017667011	124	7	5	Liver	B	omeprazole	OPZ	12	Gavage	15 day	100	mg/kg	Low	test	omeprazole_Low_15 day
3017839016	124	7	5	Kidney	A	omeprazole	OPZ	12	Gavage	15 day	100	mg/kg	Low	test	omeprazole_Low_15 day
3017677016	124	8	2	Liver	B	omeprazole	OPZ	12	Gavage	29 day	100	mg/kg	Low	test	omeprazole_Low_29 day
3017839026	124	8	2	Kidney	A	omeprazole	OPZ	12	Gavage	29 day	100	mg/kg	Low	test	omeprazole_Low_29 day
3017667021	124	8	3	Liver	B	omeprazole	OPZ	12	Gavage	29 day	100	mg/kg	Low	test	omeprazole_Low_29 day
3017839027	124	8	3	Kidney	A	omeprazole	OPZ	12	Gavage	29 day	100	mg/kg	Low	test	omeprazole_Low_29 day
3017667022	124	8	4	Liver	B	omeprazole	OPZ	12	Gavage	29 day	100	mg/kg	Low	test	omeprazole_Low_29 day
3017839028	124	8	4	Kidney	A	omeprazole	OPZ	12	Gavage	29 day	100	mg/kg	Low	test	omeprazole_Low_29 day
3017698029	124	9	1	Liver	B	omeprazole	OPZ	12	Gavage	4 day	300	mg/kg	Middle	test	omeprazole_Middle_4 day
3017845006	124	9	1	Kidney	A	omeprazole	OPZ	12	Gavage	4 day	300	mg/kg	Middle	test	omeprazole_Middle_4 day
3017698030	124	9	3	Liver	B	omeprazole	OPZ	12	Gavage	4 day	300	mg/kg	Middle	test	omeprazole_Middle_4 day
3017845007	124	9	3	Kidney	C	omeprazole	OPZ	12	Gavage	4 day	300	mg/kg	Middle	test	omeprazole_Middle_4 day
3017699001	124	9	5	Liver	B	omeprazole	OPZ	12	Gavage	4 day	300	mg/kg	Middle	test	omeprazole_Middle_4 day
3017845008	124	9	5	Kidney	A	omeprazole	OPZ	12	Gavage	4 day	300	mg/kg	Middle	test	omeprazole_Middle_4 day
3017699011	124	10	1	Liver	B	omeprazole	OPZ	12	Gavage	8 day	300	mg/kg	Middle	test	omeprazole_Middle_8 day
3017845018	124	10	1	Kidney	A	omeprazole	OPZ	12	Gavage	8 day	300	mg/kg	Middle	test	omeprazole_Middle_8 day
3017699012	124	10	3	Liver	B	omeprazole	OPZ	12	Gavage	8 day	300	mg/kg	Middle	test	omeprazole_Middle_8 day
3017845019	124	10	3	Kidney	A	omeprazole	OPZ	12	Gavage	8 day	300	mg/kg	Middle	test	omeprazole_Middle_8 day
3017699013	124	10	5	Liver	B	omeprazole	OPZ	12	Gavage	8 day	300	mg/kg	Middle	test	omeprazole_Middle_8 day
3017845020	124	10	5	Kidney	A	omeprazole	OPZ	12	Gavage	8 day	300	mg/kg	Middle	test	omeprazole_Middle_8 day
3017667012	124	11	3	Liver	B	omeprazole	OPZ	12	Gavage	15 day	300	mg/kg	Middle	test	omeprazole_Middle_15 day
3017839017	124	11	3	Kidney	A	omeprazole	OPZ	12	Gavage	15 day	300	mg/kg	Middle	test	omeprazole_Middle_15 day
3017667013	124	11	4	Liver	B	omeprazole	OPZ	12	Gavage	15 day	300	mg/kg	Middle	test	omeprazole_Middle_15 day
3017839018	124	11	4	Kidney	A	omeprazole	OPZ	12	Gavage	15 day	300	mg/kg	Middle	test	omeprazole_Middle_15 day
3017667014	124	11	5	Liver	B	omeprazole	OPZ	12	Gavage	15 day	300	mg/kg	Middle	test	omeprazole_Middle_15 day
3017839019	124	11	5	Kidney	A	omeprazole	OPZ	12	Gavage	15 day	300	mg/kg	Middle	test	omeprazole_Middle_15 day
3017667023	124	12	1	Liver	B	omeprazole	OPZ	12	Gavage	29 day	300	mg/kg	Middle	test	omeprazole_Middle_29 day
3017839029	124	12	1	Kidney	B	omeprazole	OPZ	12	Gavage	29 day	300	mg/kg	Middle	test	omeprazole_Middle_29 day
3017667024	124	12	2	Liver	B	omeprazole	OPZ	12	Gavage	29 day	300	mg/kg	Middle	test	omeprazole_Middle_29 day
3017839030	124	12	2	Kidney	A	omeprazole	OPZ	12	Gavage	29 day	300	mg/kg	Middle	test	omeprazole_Middle_29 day
3017667025	124	12	4	Liver	B	omeprazole	OPZ	12	Gavage	29 day	300	mg/kg	Middle	test	omeprazole_Middle_29 day
3017840001	124	12	4	Kidney	B	omeprazole	OPZ	12	Gavage	29 day	300	mg/kg	Middle	test	omeprazole_Middle_29 day
3017699002	124	13	2	Liver	B	omeprazole	OPZ	12	Gavage	4 day	1000	mg/kg	High	test	omeprazole_High_4 day
3017845009	124	13	2	Kidney	A	omeprazole	OPZ	12	Gavage	4 day	1000	mg/kg	High	test	omeprazole_High_4 day
3017699003	124	13	4	Liver	B	omeprazole	OPZ	12	Gavage	4 day	1000	mg/kg	High	test	omeprazole_High_4 day
3017845010	124	13	4	Kidney	B	omeprazole	OPZ	12	Gavage	4 day	1000	mg/kg	High	test	omeprazole_High_4 day
3017699004	124	13	5	Liver	B	omeprazole	OPZ	12	Gavage	4 day	1000	mg/kg	High	test	omeprazole_High_4 day
3017845011	124	13	5	Kidney	C	omeprazole	OPZ	12	Gavage	4 day	1000	mg/kg	High	test	omeprazole_High_4 day
3017699014	124	14	1	Liver	B	omeprazole	OPZ	12	Gavage	8 day	1000	mg/kg	High	test	omeprazole_High_8 day
3017845021	124	14	1	Kidney	A	omeprazole	OPZ	12	Gavage	8 day	1000	mg/kg	High	test	omeprazole_High_8 day
3017699015	124	14	4	Liver	B	omeprazole	OPZ	12	Gavage	8 day	1000	mg/kg	High	test	omeprazole_High_8 day
3017845022	124	14	4	Kidney	B	omeprazole	OPZ	12	Gavage	8 day	1000	mg/kg	High	test	omeprazole_High_8 day
3017699017	124	14	5	Liver	B	omeprazole	OPZ	12	Gavage	8 day	1000	mg/kg	High	test	omeprazole_High_8 day
3017845023	124	14	5	Kidney	A	omeprazole	OPZ	12	Gavage	8 day	1000	mg/kg	High	test	omeprazole_High_8 day
3017667015	124	15	1	Liver	B	omeprazole	OPZ	12	Gavage	15 day	1000	mg/kg	High	test	omeprazole_High_15 day
3017839020	124	15	1	Kidney	A	omeprazole	OPZ	12	Gavage	15 day	1000	mg/kg	High	test	omeprazole_High_15 day
3017667016	124	15	4	Liver	B	omeprazole	OPZ	12	Gavage	15 day	1000	mg/kg	High	test	omeprazole_High_15 day
3017839021	124	15	4	Kidney	A	omeprazole	OPZ	12	Gavage	15 day	1000	mg/kg	High	test	omeprazole_High_15 day
3017667017	124	15	5	Liver	B	omeprazole	OPZ	12	Gavage	15 day	1000	mg/kg	High	test	omeprazole_High_15 day
3017839022	124	15	5	Kidney	A	omeprazole	OPZ	12	Gavage	15 day	1000	mg/kg	High	test	omeprazole_High_15 day
3017667026	124	16	2	Liver	B	omeprazole	OPZ	12	Gavage	29 day	1000	mg/kg	High	test	omeprazole_High_29 day
3017840002	124	16	2	Kidney	B	omeprazole	OPZ	12	Gavage	29 day	1000	mg/kg	High	test	omeprazole_High_29 day
3017667027	124	16	4	Liver	B	omeprazole	OPZ	12	Gavage	29 day	1000	mg/kg	High	test	omeprazole_High_29 day
3017840003	124	16	4	Kidney	A	omeprazole	OPZ	12	Gavage	29 day	1000	mg/kg	High	test	omeprazole_High_29 day
3017667028	124	16	5	Liver	B	omeprazole	OPZ	12	Gavage	29 day	1000	mg/kg	High	test	omeprazole_High_29 day
3017840004	124	16	5	Kidney	A	omeprazole	OPZ	12	Gavage	29 day	1000	mg/kg	High	test	omeprazole_High_29 day
3017655001	126	1	2	Liver	B	ethionine	ET	13	Gavage	4 day	0	mg/kg	Control	train	ethionine_Control_4 day
3017499029	126	1	2	Kidney	A	ethionine	ET	13	Gavage	4 day	0	mg/kg	Control	train	ethionine_Control_4 day
3017655002	126	1	4	Liver	B	ethionine	ET	13	Gavage	4 day	0	mg/kg	Control	train	ethionine_Control_4 day
3017499030	126	1	4	Kidney	A	ethionine	ET	13	Gavage	4 day	0	mg/kg	Control	train	ethionine_Control_4 day
3017655003	126	1	5	Liver	B	ethionine	ET	13	Gavage	4 day	0	mg/kg	Control	train	ethionine_Control_4 day
3017500001	126	1	5	Kidney	A	ethionine	ET	13	Gavage	4 day	0	mg/kg	Control	train	ethionine_Control_4 day
3017655013	126	2	1	Liver	A	ethionine	ET	13	Gavage	8 day	0	mg/kg	Control	train	ethionine_Control_8 day
3017500011	126	2	1	Kidney	B	ethionine	ET	13	Gavage	8 day	0	mg/kg	Control	train	ethionine_Control_8 day
3017655014	126	2	2	Liver	B	ethionine	ET	13	Gavage	8 day	0	mg/kg	Control	train	ethionine_Control_8 day
3017500012	126	2	2	Kidney	B	ethionine	ET	13	Gavage	8 day	0	mg/kg	Control	train	ethionine_Control_8 day
3017655015	126	2	4	Liver	B	ethionine	ET	13	Gavage	8 day	0	mg/kg	Control	train	ethionine_Control_8 day
3017500013	126	2	4	Kidney	A	ethionine	ET	13	Gavage	8 day	0	mg/kg	Control	train	ethionine_Control_8 day
3017656020	126	3	1	Liver	B	ethionine	ET	13	Gavage	15 day	0	mg/kg	Control	train	ethionine_Control_15 day
3017442017	126	3	1	Kidney	A	ethionine	ET	13	Gavage	15 day	0	mg/kg	Control	train	ethionine_Control_15 day
3017656021	126	3	2	Liver	B	ethionine	ET	13	Gavage	15 day	0	mg/kg	Control	train	ethionine_Control_15 day
3017442018	126	3	2	Kidney	A	ethionine	ET	13	Gavage	15 day	0	mg/kg	Control	train	ethionine_Control_15 day
3017656022	126	3	4	Liver	B	ethionine	ET	13	Gavage	15 day	0	mg/kg	Control	train	ethionine_Control_15 day
3017442019	126	3	4	Kidney	A	ethionine	ET	13	Gavage	15 day	0	mg/kg	Control	train	ethionine_Control_15 day
3017657002	126	4	1	Liver	B	ethionine	ET	13	Gavage	29 day	0	mg/kg	Control	train	ethionine_Control_29 day
3017442029	126	4	1	Kidney	A	ethionine	ET	13	Gavage	29 day	0	mg/kg	Control	train	ethionine_Control_29 day
3017657003	126	4	2	Liver	B	ethionine	ET	13	Gavage	29 day	0	mg/kg	Control	train	ethionine_Control_29 day
3017442030	126	4	2	Kidney	A	ethionine	ET	13	Gavage	29 day	0	mg/kg	Control	train	ethionine_Control_29 day
3017657004	126	4	5	Liver	B	ethionine	ET	13	Gavage	29 day	0	mg/kg	Control	train	ethionine_Control_29 day
3017443001	126	4	5	Kidney	A	ethionine	ET	13	Gavage	29 day	0	mg/kg	Control	train	ethionine_Control_29 day
3017655004	126	5	1	Liver	B	ethionine	ET	13	Gavage	4 day	25	mg/kg	Low	train	ethionine_Low_4 day
3017500002	126	5	1	Kidney	A	ethionine	ET	13	Gavage	4 day	25	mg/kg	Low	train	ethionine_Low_4 day
3017655005	126	5	4	Liver	B	ethionine	ET	13	Gavage	4 day	25	mg/kg	Low	train	ethionine_Low_4 day
3017500003	126	5	4	Kidney	A	ethionine	ET	13	Gavage	4 day	25	mg/kg	Low	train	ethionine_Low_4 day
3017655006	126	5	5	Liver	B	ethionine	ET	13	Gavage	4 day	25	mg/kg	Low	train	ethionine_Low_4 day
3017500004	126	5	5	Kidney	A	ethionine	ET	13	Gavage	4 day	25	mg/kg	Low	train	ethionine_Low_4 day
3017655016	126	6	2	Liver	B	ethionine	ET	13	Gavage	8 day	25	mg/kg	Low	train	ethionine_Low_8 day
3017500014	126	6	2	Kidney	A	ethionine	ET	13	Gavage	8 day	25	mg/kg	Low	train	ethionine_Low_8 day
3017655017	126	6	4	Liver	B	ethionine	ET	13	Gavage	8 day	25	mg/kg	Low	train	ethionine_Low_8 day
3017500015	126	6	4	Kidney	B	ethionine	ET	13	Gavage	8 day	25	mg/kg	Low	train	ethionine_Low_8 day
3017655018	126	6	5	Liver	C	ethionine	ET	13	Gavage	8 day	25	mg/kg	Low	train	ethionine_Low_8 day
3017500016	126	6	5	Kidney	A	ethionine	ET	13	Gavage	8 day	25	mg/kg	Low	train	ethionine_Low_8 day
3017656023	126	7	1	Liver	B	ethionine	ET	13	Gavage	15 day	25	mg/kg	Low	train	ethionine_Low_15 day
3017442020	126	7	1	Kidney	A	ethionine	ET	13	Gavage	15 day	25	mg/kg	Low	train	ethionine_Low_15 day
3017656024	126	7	2	Liver	B	ethionine	ET	13	Gavage	15 day	25	mg/kg	Low	train	ethionine_Low_15 day
3017442021	126	7	2	Kidney	A	ethionine	ET	13	Gavage	15 day	25	mg/kg	Low	train	ethionine_Low_15 day
3017656025	126	7	5	Liver	B	ethionine	ET	13	Gavage	15 day	25	mg/kg	Low	train	ethionine_Low_15 day
3017442022	126	7	5	Kidney	A	ethionine	ET	13	Gavage	15 day	25	mg/kg	Low	train	ethionine_Low_15 day
3017657005	126	8	1	Liver	B	ethionine	ET	13	Gavage	29 day	25	mg/kg	Low	train	ethionine_Low_29 day
3017443002	126	8	1	Kidney	C	ethionine	ET	13	Gavage	29 day	25	mg/kg	Low	train	ethionine_Low_29 day
3017657006	126	8	4	Liver	B	ethionine	ET	13	Gavage	29 day	25	mg/kg	Low	train	ethionine_Low_29 day
3017443003	126	8	4	Kidney	A	ethionine	ET	13	Gavage	29 day	25	mg/kg	Low	train	ethionine_Low_29 day
3017657007	126	8	5	Liver	B	ethionine	ET	13	Gavage	29 day	25	mg/kg	Low	train	ethionine_Low_29 day
3017443004	126	8	5	Kidney	C	ethionine	ET	13	Gavage	29 day	25	mg/kg	Low	train	ethionine_Low_29 day
3017655007	126	9	1	Liver	B	ethionine	ET	13	Gavage	4 day	80	mg/kg	Middle	train	ethionine_Middle_4 day
3017500005	126	9	1	Kidney	A	ethionine	ET	13	Gavage	4 day	80	mg/kg	Middle	train	ethionine_Middle_4 day
3017655008	126	9	2	Liver	B	ethionine	ET	13	Gavage	4 day	80	mg/kg	Middle	train	ethionine_Middle_4 day
3017500006	126	9	2	Kidney	A	ethionine	ET	13	Gavage	4 day	80	mg/kg	Middle	train	ethionine_Middle_4 day
3017655009	126	9	3	Liver	B	ethionine	ET	13	Gavage	4 day	80	mg/kg	Middle	train	ethionine_Middle_4 day
3017500007	126	9	3	Kidney	B	ethionine	ET	13	Gavage	4 day	80	mg/kg	Middle	train	ethionine_Middle_4 day
3017655019	126	10	1	Liver	B	ethionine	ET	13	Gavage	8 day	80	mg/kg	Middle	train	ethionine_Middle_8 day
3017500017	126	10	1	Kidney	B	ethionine	ET	13	Gavage	8 day	80	mg/kg	Middle	train	ethionine_Middle_8 day
3017655020	126	10	2	Liver	B	ethionine	ET	13	Gavage	8 day	80	mg/kg	Middle	train	ethionine_Middle_8 day
3017500018	126	10	2	Kidney	A	ethionine	ET	13	Gavage	8 day	80	mg/kg	Middle	train	ethionine_Middle_8 day
3017655021	126	10	5	Liver	C	ethionine	ET	13	Gavage	8 day	80	mg/kg	Middle	train	ethionine_Middle_8 day
3017500019	126	10	5	Kidney	B	ethionine	ET	13	Gavage	8 day	80	mg/kg	Middle	train	ethionine_Middle_8 day
3017656026	126	11	1	Liver	B	ethionine	ET	13	Gavage	15 day	80	mg/kg	Middle	train	ethionine_Middle_15 day
3017442023	126	11	1	Kidney	A	ethionine	ET	13	Gavage	15 day	80	mg/kg	Middle	train	ethionine_Middle_15 day
3017656027	126	11	3	Liver	B	ethionine	ET	13	Gavage	15 day	80	mg/kg	Middle	train	ethionine_Middle_15 day
3017442024	126	11	3	Kidney	A	ethionine	ET	13	Gavage	15 day	80	mg/kg	Middle	train	ethionine_Middle_15 day
3017656028	126	11	4	Liver	B	ethionine	ET	13	Gavage	15 day	80	mg/kg	Middle	train	ethionine_Middle_15 day
3017442025	126	11	4	Kidney	A	ethionine	ET	13	Gavage	15 day	80	mg/kg	Middle	train	ethionine_Middle_15 day
3017657008	126	12	1	Liver	B	ethionine	ET	13	Gavage	29 day	80	mg/kg	Middle	train	ethionine_Middle_29 day
3017443005	126	12	1	Kidney	B	ethionine	ET	13	Gavage	29 day	80	mg/kg	Middle	train	ethionine_Middle_29 day
3017657009	126	12	2	Liver	B	ethionine	ET	13	Gavage	29 day	80	mg/kg	Middle	train	ethionine_Middle_29 day
3017443006	126	12	2	Kidney	C	ethionine	ET	13	Gavage	29 day	80	mg/kg	Middle	train	ethionine_Middle_29 day
3017657010	126	12	4	Liver	B	ethionine	ET	13	Gavage	29 day	80	mg/kg	Middle	train	ethionine_Middle_29 day
3017443007	126	12	4	Kidney	A	ethionine	ET	13	Gavage	29 day	80	mg/kg	Middle	train	ethionine_Middle_29 day
3017655010	126	13	2	Liver	B	ethionine	ET	13	Gavage	4 day	250	mg/kg	High	train	ethionine_High_4 day
3017500008	126	13	2	Kidney	B	ethionine	ET	13	Gavage	4 day	250	mg/kg	High	train	ethionine_High_4 day
3017655011	126	13	4	Liver	B	ethionine	ET	13	Gavage	4 day	250	mg/kg	High	train	ethionine_High_4 day
3017500009	126	13	4	Kidney	A	ethionine	ET	13	Gavage	4 day	250	mg/kg	High	train	ethionine_High_4 day
3017655012	126	13	5	Liver	B	ethionine	ET	13	Gavage	4 day	250	mg/kg	High	train	ethionine_High_4 day
3017500010	126	13	5	Kidney	A	ethionine	ET	13	Gavage	4 day	250	mg/kg	High	train	ethionine_High_4 day
3017655022	126	14	1	Liver	B	ethionine	ET	13	Gavage	8 day	250	mg/kg	High	train	ethionine_High_8 day
3017500020	126	14	1	Kidney	A	ethionine	ET	13	Gavage	8 day	250	mg/kg	High	train	ethionine_High_8 day
3017655023	126	14	4	Liver	C	ethionine	ET	13	Gavage	8 day	250	mg/kg	High	train	ethionine_High_8 day
3017500021	126	14	4	Kidney	A	ethionine	ET	13	Gavage	8 day	250	mg/kg	High	train	ethionine_High_8 day
3017655024	126	14	5	Liver	B	ethionine	ET	13	Gavage	8 day	250	mg/kg	High	train	ethionine_High_8 day
3017500022	126	14	5	Kidney	A	ethionine	ET	13	Gavage	8 day	250	mg/kg	High	train	ethionine_High_8 day
3017656029	126	15	1	Liver	B	ethionine	ET	13	Gavage	15 day	250	mg/kg	High	train	ethionine_High_15 day
3017442026	126	15	1	Kidney	A	ethionine	ET	13	Gavage	15 day	250	mg/kg	High	train	ethionine_High_15 day
3017656030	126	15	3	Liver	B	ethionine	ET	13	Gavage	15 day	250	mg/kg	High	train	ethionine_High_15 day
3017442027	126	15	3	Kidney	B	ethionine	ET	13	Gavage	15 day	250	mg/kg	High	train	ethionine_High_15 day
3017657001	126	15	4	Liver	B	ethionine	ET	13	Gavage	15 day	250	mg/kg	High	train	ethionine_High_15 day
3017442028	126	15	4	Kidney	A	ethionine	ET	13	Gavage	15 day	250	mg/kg	High	train	ethionine_High_15 day
3017657011	126	16	1	Liver	C	ethionine	ET	13	Gavage	29 day	250	mg/kg	High	train	ethionine_High_29 day
3017443008	126	16	1	Kidney	A	ethionine	ET	13	Gavage	29 day	250	mg/kg	High	train	ethionine_High_29 day
3017657012	126	16	3	Liver	B	ethionine	ET	13	Gavage	29 day	250	mg/kg	High	train	ethionine_High_29 day
3017443009	126	16	3	Kidney	A	ethionine	ET	13	Gavage	29 day	250	mg/kg	High	train	ethionine_High_29 day
3017657013	126	16	5	Liver	B	ethionine	ET	13	Gavage	29 day	250	mg/kg	High	train	ethionine_High_29 day
3017443010	126	16	5	Kidney	A	ethionine	ET	13	Gavage	29 day	250	mg/kg	High	train	ethionine_High_29 day
3017744009	151	1	2	Liver	B	nitrofurantoin	NFT	20	Gavage	4 day	0	mg/kg	Control	train	nitrofurantoin_Control_4 day
3017208025	151	1	2	Kidney	A	nitrofurantoin	NFT	20	Gavage	4 day	0	mg/kg	Control	train	nitrofurantoin_Control_4 day
3017744010	151	1	3	Liver	B	nitrofurantoin	NFT	20	Gavage	4 day	0	mg/kg	Control	train	nitrofurantoin_Control_4 day
3017208026	151	1	3	Kidney	B	nitrofurantoin	NFT	20	Gavage	4 day	0	mg/kg	Control	train	nitrofurantoin_Control_4 day
3017744011	151	1	4	Liver	B	nitrofurantoin	NFT	20	Gavage	4 day	0	mg/kg	Control	train	nitrofurantoin_Control_4 day
3017208027	151	1	4	Kidney	A	nitrofurantoin	NFT	20	Gavage	4 day	0	mg/kg	Control	train	nitrofurantoin_Control_4 day
3017744021	151	2	1	Liver	B	nitrofurantoin	NFT	20	Gavage	8 day	0	mg/kg	Control	train	nitrofurantoin_Control_8 day
3017209007	151	2	1	Kidney	B	nitrofurantoin	NFT	20	Gavage	8 day	0	mg/kg	Control	train	nitrofurantoin_Control_8 day
3017744022	151	2	3	Liver	B	nitrofurantoin	NFT	20	Gavage	8 day	0	mg/kg	Control	train	nitrofurantoin_Control_8 day
3017209008	151	2	3	Kidney	A	nitrofurantoin	NFT	20	Gavage	8 day	0	mg/kg	Control	train	nitrofurantoin_Control_8 day
3017744023	151	2	5	Liver	B	nitrofurantoin	NFT	20	Gavage	8 day	0	mg/kg	Control	train	nitrofurantoin_Control_8 day
3017209009	151	2	5	Kidney	A	nitrofurantoin	NFT	20	Gavage	8 day	0	mg/kg	Control	train	nitrofurantoin_Control_8 day
3017745003	151	3	1	Liver	B	nitrofurantoin	NFT	20	Gavage	15 day	0	mg/kg	Control	train	nitrofurantoin_Control_15 day
3017206025	151	3	1	Kidney	A	nitrofurantoin	NFT	20	Gavage	15 day	0	mg/kg	Control	train	nitrofurantoin_Control_15 day
3017745004	151	3	3	Liver	B	nitrofurantoin	NFT	20	Gavage	15 day	0	mg/kg	Control	train	nitrofurantoin_Control_15 day
3017206026	151	3	3	Kidney	A	nitrofurantoin	NFT	20	Gavage	15 day	0	mg/kg	Control	train	nitrofurantoin_Control_15 day
3017745005	151	3	5	Liver	B	nitrofurantoin	NFT	20	Gavage	15 day	0	mg/kg	Control	train	nitrofurantoin_Control_15 day
3017206027	151	3	5	Kidney	A	nitrofurantoin	NFT	20	Gavage	15 day	0	mg/kg	Control	train	nitrofurantoin_Control_15 day
3017745015	151	4	2	Liver	B	nitrofurantoin	NFT	20	Gavage	29 day	0	mg/kg	Control	train	nitrofurantoin_Control_29 day
3017207007	151	4	2	Kidney	A	nitrofurantoin	NFT	20	Gavage	29 day	0	mg/kg	Control	train	nitrofurantoin_Control_29 day
3017745016	151	4	4	Liver	B	nitrofurantoin	NFT	20	Gavage	29 day	0	mg/kg	Control	train	nitrofurantoin_Control_29 day
3017207008	151	4	4	Kidney	A	nitrofurantoin	NFT	20	Gavage	29 day	0	mg/kg	Control	train	nitrofurantoin_Control_29 day
3017745017	151	4	5	Liver	B	nitrofurantoin	NFT	20	Gavage	29 day	0	mg/kg	Control	train	nitrofurantoin_Control_29 day
3017207009	151	4	5	Kidney	C	nitrofurantoin	NFT	20	Gavage	29 day	0	mg/kg	Control	train	nitrofurantoin_Control_29 day
3017744012	151	5	1	Liver	B	nitrofurantoin	NFT	20	Gavage	4 day	10	mg/kg	Low	train	nitrofurantoin_Low_4 day
3017208028	151	5	1	Kidney	A	nitrofurantoin	NFT	20	Gavage	4 day	10	mg/kg	Low	train	nitrofurantoin_Low_4 day
3017744013	151	5	2	Liver	B	nitrofurantoin	NFT	20	Gavage	4 day	10	mg/kg	Low	train	nitrofurantoin_Low_4 day
3017208029	151	5	2	Kidney	A	nitrofurantoin	NFT	20	Gavage	4 day	10	mg/kg	Low	train	nitrofurantoin_Low_4 day
3017744014	151	5	5	Liver	B	nitrofurantoin	NFT	20	Gavage	4 day	10	mg/kg	Low	train	nitrofurantoin_Low_4 day
3017208030	151	5	5	Kidney	C	nitrofurantoin	NFT	20	Gavage	4 day	10	mg/kg	Low	train	nitrofurantoin_Low_4 day
3017744024	151	6	1	Liver	B	nitrofurantoin	NFT	20	Gavage	8 day	10	mg/kg	Low	train	nitrofurantoin_Low_8 day
3017209010	151	6	1	Kidney	A	nitrofurantoin	NFT	20	Gavage	8 day	10	mg/kg	Low	train	nitrofurantoin_Low_8 day
3017744025	151	6	2	Liver	B	nitrofurantoin	NFT	20	Gavage	8 day	10	mg/kg	Low	train	nitrofurantoin_Low_8 day
3017209011	151	6	2	Kidney	C	nitrofurantoin	NFT	20	Gavage	8 day	10	mg/kg	Low	train	nitrofurantoin_Low_8 day
3017744026	151	6	4	Liver	B	nitrofurantoin	NFT	20	Gavage	8 day	10	mg/kg	Low	train	nitrofurantoin_Low_8 day
3017209012	151	6	4	Kidney	A	nitrofurantoin	NFT	20	Gavage	8 day	10	mg/kg	Low	train	nitrofurantoin_Low_8 day
3017745006	151	7	1	Liver	B	nitrofurantoin	NFT	20	Gavage	15 day	10	mg/kg	Low	train	nitrofurantoin_Low_15 day
3017206028	151	7	1	Kidney	C	nitrofurantoin	NFT	20	Gavage	15 day	10	mg/kg	Low	train	nitrofurantoin_Low_15 day
3017745007	151	7	4	Liver	B	nitrofurantoin	NFT	20	Gavage	15 day	10	mg/kg	Low	train	nitrofurantoin_Low_15 day
3017206029	151	7	4	Kidney	A	nitrofurantoin	NFT	20	Gavage	15 day	10	mg/kg	Low	train	nitrofurantoin_Low_15 day
3017745008	151	7	5	Liver	B	nitrofurantoin	NFT	20	Gavage	15 day	10	mg/kg	Low	train	nitrofurantoin_Low_15 day
3017206030	151	7	5	Kidney	A	nitrofurantoin	NFT	20	Gavage	15 day	10	mg/kg	Low	train	nitrofurantoin_Low_15 day
3017745018	151	8	1	Liver	B	nitrofurantoin	NFT	20	Gavage	29 day	10	mg/kg	Low	train	nitrofurantoin_Low_29 day
3017207010	151	8	1	Kidney	A	nitrofurantoin	NFT	20	Gavage	29 day	10	mg/kg	Low	train	nitrofurantoin_Low_29 day
3017745019	151	8	2	Liver	B	nitrofurantoin	NFT	20	Gavage	29 day	10	mg/kg	Low	train	nitrofurantoin_Low_29 day
3017207011	151	8	2	Kidney	A	nitrofurantoin	NFT	20	Gavage	29 day	10	mg/kg	Low	train	nitrofurantoin_Low_29 day
3017745020	151	8	3	Liver	B	nitrofurantoin	NFT	20	Gavage	29 day	10	mg/kg	Low	train	nitrofurantoin_Low_29 day
3017207012	151	8	5	Kidney	A	nitrofurantoin	NFT	20	Gavage	29 day	10	mg/kg	Low	train	nitrofurantoin_Low_29 day
3017744015	151	9	1	Liver	B	nitrofurantoin	NFT	20	Gavage	4 day	30	mg/kg	Middle	train	nitrofurantoin_Middle_4 day
3017209001	151	9	1	Kidney	A	nitrofurantoin	NFT	20	Gavage	4 day	30	mg/kg	Middle	train	nitrofurantoin_Middle_4 day
3017744016	151	9	2	Liver	B	nitrofurantoin	NFT	20	Gavage	4 day	30	mg/kg	Middle	train	nitrofurantoin_Middle_4 day
3017209002	151	9	2	Kidney	A	nitrofurantoin	NFT	20	Gavage	4 day	30	mg/kg	Middle	train	nitrofurantoin_Middle_4 day
3017744017	151	9	5	Liver	B	nitrofurantoin	NFT	20	Gavage	4 day	30	mg/kg	Middle	train	nitrofurantoin_Middle_4 day
3017209003	151	9	5	Kidney	A	nitrofurantoin	NFT	20	Gavage	4 day	30	mg/kg	Middle	train	nitrofurantoin_Middle_4 day
3017744027	151	10	2	Liver	B	nitrofurantoin	NFT	20	Gavage	8 day	30	mg/kg	Middle	train	nitrofurantoin_Middle_8 day
3017209013	151	10	2	Kidney	A	nitrofurantoin	NFT	20	Gavage	8 day	30	mg/kg	Middle	train	nitrofurantoin_Middle_8 day
3017744028	151	10	4	Liver	B	nitrofurantoin	NFT	20	Gavage	8 day	30	mg/kg	Middle	train	nitrofurantoin_Middle_8 day
3017209014	151	10	4	Kidney	A	nitrofurantoin	NFT	20	Gavage	8 day	30	mg/kg	Middle	train	nitrofurantoin_Middle_8 day
3017744029	151	10	5	Liver	B	nitrofurantoin	NFT	20	Gavage	8 day	30	mg/kg	Middle	train	nitrofurantoin_Middle_8 day
3017209015	151	10	5	Kidney	A	nitrofurantoin	NFT	20	Gavage	8 day	30	mg/kg	Middle	train	nitrofurantoin_Middle_8 day
3017745009	151	11	1	Liver	B	nitrofurantoin	NFT	20	Gavage	15 day	30	mg/kg	Middle	train	nitrofurantoin_Middle_15 day
3017207001	151	11	1	Kidney	A	nitrofurantoin	NFT	20	Gavage	15 day	30	mg/kg	Middle	train	nitrofurantoin_Middle_15 day
3017745010	151	11	3	Liver	B	nitrofurantoin	NFT	20	Gavage	15 day	30	mg/kg	Middle	train	nitrofurantoin_Middle_15 day
3017207002	151	11	3	Kidney	A	nitrofurantoin	NFT	20	Gavage	15 day	30	mg/kg	Middle	train	nitrofurantoin_Middle_15 day
3017745011	151	11	4	Liver	B	nitrofurantoin	NFT	20	Gavage	15 day	30	mg/kg	Middle	train	nitrofurantoin_Middle_15 day
3017207003	151	11	4	Kidney	A	nitrofurantoin	NFT	20	Gavage	15 day	30	mg/kg	Middle	train	nitrofurantoin_Middle_15 day
3017745021	151	12	1	Liver	B	nitrofurantoin	NFT	20	Gavage	29 day	30	mg/kg	Middle	train	nitrofurantoin_Middle_29 day
3017207013	151	12	1	Kidney	A	nitrofurantoin	NFT	20	Gavage	29 day	30	mg/kg	Middle	train	nitrofurantoin_Middle_29 day
3017745022	151	12	3	Liver	B	nitrofurantoin	NFT	20	Gavage	29 day	30	mg/kg	Middle	train	nitrofurantoin_Middle_29 day
3017207014	151	12	3	Kidney	A	nitrofurantoin	NFT	20	Gavage	29 day	30	mg/kg	Middle	train	nitrofurantoin_Middle_29 day
3017745023	151	12	5	Liver	B	nitrofurantoin	NFT	20	Gavage	29 day	30	mg/kg	Middle	train	nitrofurantoin_Middle_29 day
3017207015	151	12	5	Kidney	A	nitrofurantoin	NFT	20	Gavage	29 day	30	mg/kg	Middle	train	nitrofurantoin_Middle_29 day
3017744018	151	13	1	Liver	B	nitrofurantoin	NFT	20	Gavage	4 day	100	mg/kg	High	train	nitrofurantoin_High_4 day
3017209004	151	13	1	Kidney	A	nitrofurantoin	NFT	20	Gavage	4 day	100	mg/kg	High	train	nitrofurantoin_High_4 day
3017744019	151	13	2	Liver	B	nitrofurantoin	NFT	20	Gavage	4 day	100	mg/kg	High	train	nitrofurantoin_High_4 day
3017209005	151	13	2	Kidney	C	nitrofurantoin	NFT	20	Gavage	4 day	100	mg/kg	High	train	nitrofurantoin_High_4 day
3017744020	151	13	4	Liver	B	nitrofurantoin	NFT	20	Gavage	4 day	100	mg/kg	High	train	nitrofurantoin_High_4 day
3017209006	151	13	4	Kidney	C	nitrofurantoin	NFT	20	Gavage	4 day	100	mg/kg	High	train	nitrofurantoin_High_4 day
3017744030	151	14	1	Liver	C	nitrofurantoin	NFT	20	Gavage	8 day	100	mg/kg	High	train	nitrofurantoin_High_8 day
3017209016	151	14	1	Kidney	A	nitrofurantoin	NFT	20	Gavage	8 day	100	mg/kg	High	train	nitrofurantoin_High_8 day
3017745001	151	14	3	Liver	B	nitrofurantoin	NFT	20	Gavage	8 day	100	mg/kg	High	train	nitrofurantoin_High_8 day
3017745002	151	14	4	Liver	B	nitrofurantoin	NFT	20	Gavage	8 day	100	mg/kg	High	train	nitrofurantoin_High_8 day
3017209017	151	14	4	Kidney	A	nitrofurantoin	NFT	20	Gavage	8 day	100	mg/kg	High	train	nitrofurantoin_High_8 day
3017209018	151	14	5	Kidney	A	nitrofurantoin	NFT	20	Gavage	8 day	100	mg/kg	High	train	nitrofurantoin_High_8 day
3017207004	151	15	1	Kidney	A	nitrofurantoin	NFT	20	Gavage	15 day	100	mg/kg	High	train	nitrofurantoin_High_15 day
3017745012	151	15	3	Liver	B	nitrofurantoin	NFT	20	Gavage	15 day	100	mg/kg	High	train	nitrofurantoin_High_15 day
3017745013	151	15	4	Liver	B	nitrofurantoin	NFT	20	Gavage	15 day	100	mg/kg	High	train	nitrofurantoin_High_15 day
3017207005	151	15	4	Kidney	A	nitrofurantoin	NFT	20	Gavage	15 day	100	mg/kg	High	train	nitrofurantoin_High_15 day
3017745014	151	15	5	Liver	B	nitrofurantoin	NFT	20	Gavage	15 day	100	mg/kg	High	train	nitrofurantoin_High_15 day
3017207006	151	15	5	Kidney	A	nitrofurantoin	NFT	20	Gavage	15 day	100	mg/kg	High	train	nitrofurantoin_High_15 day
3017745024	151	16	1	Liver	B	nitrofurantoin	NFT	20	Gavage	29 day	100	mg/kg	High	train	nitrofurantoin_High_29 day
3017207016	151	16	1	Kidney	A	nitrofurantoin	NFT	20	Gavage	29 day	100	mg/kg	High	train	nitrofurantoin_High_29 day
3017745025	151	16	3	Liver	B	nitrofurantoin	NFT	20	Gavage	29 day	100	mg/kg	High	train	nitrofurantoin_High_29 day
3017207017	151	16	3	Kidney	A	nitrofurantoin	NFT	20	Gavage	29 day	100	mg/kg	High	train	nitrofurantoin_High_29 day
3017745026	151	16	4	Liver	B	nitrofurantoin	NFT	20	Gavage	29 day	100	mg/kg	High	train	nitrofurantoin_High_29 day
3017207018	151	16	4	Kidney	A	nitrofurantoin	NFT	20	Gavage	29 day	100	mg/kg	High	train	nitrofurantoin_High_29 day
3017718023	157	1	2	Liver	B	hexachlorobenzene	HCB	22	Gavage	4 day	0	mg/kg	Control	train	hexachlorobenzene_Control_4 day
3017819007	157	1	2	Kidney	A	hexachlorobenzene	HCB	22	Gavage	4 day	0	mg/kg	Control	train	hexachlorobenzene_Control_4 day
3017718024	157	1	4	Liver	B	hexachlorobenzene	HCB	22	Gavage	4 day	0	mg/kg	Control	train	hexachlorobenzene_Control_4 day
3017819008	157	1	4	Kidney	B	hexachlorobenzene	HCB	22	Gavage	4 day	0	mg/kg	Control	train	hexachlorobenzene_Control_4 day
3017718025	157	1	5	Liver	B	hexachlorobenzene	HCB	22	Gavage	4 day	0	mg/kg	Control	train	hexachlorobenzene_Control_4 day
3017819009	157	1	5	Kidney	C	hexachlorobenzene	HCB	22	Gavage	4 day	0	mg/kg	Control	train	hexachlorobenzene_Control_4 day
3017719005	157	2	1	Liver	B	hexachlorobenzene	HCB	22	Gavage	8 day	0	mg/kg	Control	train	hexachlorobenzene_Control_8 day
3017819019	157	2	1	Kidney	B	hexachlorobenzene	HCB	22	Gavage	8 day	0	mg/kg	Control	train	hexachlorobenzene_Control_8 day
3017719006	157	2	4	Liver	B	hexachlorobenzene	HCB	22	Gavage	8 day	0	mg/kg	Control	train	hexachlorobenzene_Control_8 day
3017819020	157	2	4	Kidney	A	hexachlorobenzene	HCB	22	Gavage	8 day	0	mg/kg	Control	train	hexachlorobenzene_Control_8 day
3017719007	157	2	5	Liver	B	hexachlorobenzene	HCB	22	Gavage	8 day	0	mg/kg	Control	train	hexachlorobenzene_Control_8 day
3017819021	157	2	5	Kidney	B	hexachlorobenzene	HCB	22	Gavage	8 day	0	mg/kg	Control	train	hexachlorobenzene_Control_8 day
3017717029	157	3	2	Liver	B	hexachlorobenzene	HCB	22	Gavage	15 day	0	mg/kg	Control	train	hexachlorobenzene_Control_15 day
3017820013	157	3	2	Kidney	A	hexachlorobenzene	HCB	22	Gavage	15 day	0	mg/kg	Control	train	hexachlorobenzene_Control_15 day
3017717030	157	3	3	Liver	B	hexachlorobenzene	HCB	22	Gavage	15 day	0	mg/kg	Control	train	hexachlorobenzene_Control_15 day
3017820014	157	3	3	Kidney	A	hexachlorobenzene	HCB	22	Gavage	15 day	0	mg/kg	Control	train	hexachlorobenzene_Control_15 day
3017718001	157	3	4	Liver	B	hexachlorobenzene	HCB	22	Gavage	15 day	0	mg/kg	Control	train	hexachlorobenzene_Control_15 day
3017820015	157	3	4	Kidney	A	hexachlorobenzene	HCB	22	Gavage	15 day	0	mg/kg	Control	train	hexachlorobenzene_Control_15 day
3017718011	157	4	1	Liver	B	hexachlorobenzene	HCB	22	Gavage	29 day	0	mg/kg	Control	train	hexachlorobenzene_Control_29 day
3017820025	157	4	1	Kidney	A	hexachlorobenzene	HCB	22	Gavage	29 day	0	mg/kg	Control	train	hexachlorobenzene_Control_29 day
3017718012	157	4	2	Liver	B	hexachlorobenzene	HCB	22	Gavage	29 day	0	mg/kg	Control	train	hexachlorobenzene_Control_29 day
3017820026	157	4	2	Kidney	A	hexachlorobenzene	HCB	22	Gavage	29 day	0	mg/kg	Control	train	hexachlorobenzene_Control_29 day
3017718013	157	4	5	Liver	B	hexachlorobenzene	HCB	22	Gavage	29 day	0	mg/kg	Control	train	hexachlorobenzene_Control_29 day
3017820027	157	4	5	Kidney	A	hexachlorobenzene	HCB	22	Gavage	29 day	0	mg/kg	Control	train	hexachlorobenzene_Control_29 day
3017718026	157	5	3	Liver	B	hexachlorobenzene	HCB	22	Gavage	4 day	30	mg/kg	Low	train	hexachlorobenzene_Low_4 day
3017819010	157	5	3	Kidney	A	hexachlorobenzene	HCB	22	Gavage	4 day	30	mg/kg	Low	train	hexachlorobenzene_Low_4 day
3017718027	157	5	4	Liver	B	hexachlorobenzene	HCB	22	Gavage	4 day	30	mg/kg	Low	train	hexachlorobenzene_Low_4 day
3017819011	157	5	4	Kidney	A	hexachlorobenzene	HCB	22	Gavage	4 day	30	mg/kg	Low	train	hexachlorobenzene_Low_4 day
3017718028	157	5	5	Liver	B	hexachlorobenzene	HCB	22	Gavage	4 day	30	mg/kg	Low	train	hexachlorobenzene_Low_4 day
3017819012	157	5	5	Kidney	B	hexachlorobenzene	HCB	22	Gavage	4 day	30	mg/kg	Low	train	hexachlorobenzene_Low_4 day
3017719008	157	6	1	Liver	B	hexachlorobenzene	HCB	22	Gavage	8 day	30	mg/kg	Low	train	hexachlorobenzene_Low_8 day
3017819022	157	6	1	Kidney	A	hexachlorobenzene	HCB	22	Gavage	8 day	30	mg/kg	Low	train	hexachlorobenzene_Low_8 day
3017719009	157	6	4	Liver	B	hexachlorobenzene	HCB	22	Gavage	8 day	30	mg/kg	Low	train	hexachlorobenzene_Low_8 day
3017819023	157	6	4	Kidney	A	hexachlorobenzene	HCB	22	Gavage	8 day	30	mg/kg	Low	train	hexachlorobenzene_Low_8 day
3017719010	157	6	5	Liver	B	hexachlorobenzene	HCB	22	Gavage	8 day	30	mg/kg	Low	train	hexachlorobenzene_Low_8 day
3017819024	157	6	5	Kidney	A	hexachlorobenzene	HCB	22	Gavage	8 day	30	mg/kg	Low	train	hexachlorobenzene_Low_8 day
3017718002	157	7	3	Liver	B	hexachlorobenzene	HCB	22	Gavage	15 day	30	mg/kg	Low	train	hexachlorobenzene_Low_15 day
3017820016	157	7	3	Kidney	A	hexachlorobenzene	HCB	22	Gavage	15 day	30	mg/kg	Low	train	hexachlorobenzene_Low_15 day
3017718003	157	7	4	Liver	B	hexachlorobenzene	HCB	22	Gavage	15 day	30	mg/kg	Low	train	hexachlorobenzene_Low_15 day
3017820017	157	7	4	Kidney	A	hexachlorobenzene	HCB	22	Gavage	15 day	30	mg/kg	Low	train	hexachlorobenzene_Low_15 day
3017718004	157	7	5	Liver	B	hexachlorobenzene	HCB	22	Gavage	15 day	30	mg/kg	Low	train	hexachlorobenzene_Low_15 day
3017820018	157	7	5	Kidney	A	hexachlorobenzene	HCB	22	Gavage	15 day	30	mg/kg	Low	train	hexachlorobenzene_Low_15 day
3017718014	157	8	1	Liver	B	hexachlorobenzene	HCB	22	Gavage	29 day	30	mg/kg	Low	train	hexachlorobenzene_Low_29 day
3017820028	157	8	1	Kidney	A	hexachlorobenzene	HCB	22	Gavage	29 day	30	mg/kg	Low	train	hexachlorobenzene_Low_29 day
3017718015	157	8	4	Liver	B	hexachlorobenzene	HCB	22	Gavage	29 day	30	mg/kg	Low	train	hexachlorobenzene_Low_29 day
3017820029	157	8	4	Kidney	A	hexachlorobenzene	HCB	22	Gavage	29 day	30	mg/kg	Low	train	hexachlorobenzene_Low_29 day
3017718016	157	8	5	Liver	B	hexachlorobenzene	HCB	22	Gavage	29 day	30	mg/kg	Low	train	hexachlorobenzene_Low_29 day
3017820030	157	8	5	Kidney	A	hexachlorobenzene	HCB	22	Gavage	29 day	30	mg/kg	Low	train	hexachlorobenzene_Low_29 day
3017718029	157	9	1	Liver	B	hexachlorobenzene	HCB	22	Gavage	4 day	100	mg/kg	Middle	train	hexachlorobenzene_Middle_4 day
3017819013	157	9	1	Kidney	B	hexachlorobenzene	HCB	22	Gavage	4 day	100	mg/kg	Middle	train	hexachlorobenzene_Middle_4 day
3017718030	157	9	4	Liver	B	hexachlorobenzene	HCB	22	Gavage	4 day	100	mg/kg	Middle	train	hexachlorobenzene_Middle_4 day
3017819014	157	9	4	Kidney	B	hexachlorobenzene	HCB	22	Gavage	4 day	100	mg/kg	Middle	train	hexachlorobenzene_Middle_4 day
3017719001	157	9	5	Liver	B	hexachlorobenzene	HCB	22	Gavage	4 day	100	mg/kg	Middle	train	hexachlorobenzene_Middle_4 day
3017819015	157	9	5	Kidney	A	hexachlorobenzene	HCB	22	Gavage	4 day	100	mg/kg	Middle	train	hexachlorobenzene_Middle_4 day
3017719011	157	10	1	Liver	B	hexachlorobenzene	HCB	22	Gavage	8 day	100	mg/kg	Middle	train	hexachlorobenzene_Middle_8 day
3017819025	157	10	1	Kidney	A	hexachlorobenzene	HCB	22	Gavage	8 day	100	mg/kg	Middle	train	hexachlorobenzene_Middle_8 day
3017719012	157	10	3	Liver	B	hexachlorobenzene	HCB	22	Gavage	8 day	100	mg/kg	Middle	train	hexachlorobenzene_Middle_8 day
3017819026	157	10	3	Kidney	C	hexachlorobenzene	HCB	22	Gavage	8 day	100	mg/kg	Middle	train	hexachlorobenzene_Middle_8 day
3017719013	157	10	5	Liver	B	hexachlorobenzene	HCB	22	Gavage	8 day	100	mg/kg	Middle	train	hexachlorobenzene_Middle_8 day
3017819027	157	10	5	Kidney	B	hexachlorobenzene	HCB	22	Gavage	8 day	100	mg/kg	Middle	train	hexachlorobenzene_Middle_8 day
3017718005	157	11	1	Liver	B	hexachlorobenzene	HCB	22	Gavage	15 day	100	mg/kg	Middle	train	hexachlorobenzene_Middle_15 day
3017820019	157	11	1	Kidney	A	hexachlorobenzene	HCB	22	Gavage	15 day	100	mg/kg	Middle	train	hexachlorobenzene_Middle_15 day
3017718006	157	11	2	Liver	B	hexachlorobenzene	HCB	22	Gavage	15 day	100	mg/kg	Middle	train	hexachlorobenzene_Middle_15 day
3017820020	157	11	2	Kidney	A	hexachlorobenzene	HCB	22	Gavage	15 day	100	mg/kg	Middle	train	hexachlorobenzene_Middle_15 day
3017718007	157	11	3	Liver	B	hexachlorobenzene	HCB	22	Gavage	15 day	100	mg/kg	Middle	train	hexachlorobenzene_Middle_15 day
3017820021	157	11	3	Kidney	A	hexachlorobenzene	HCB	22	Gavage	15 day	100	mg/kg	Middle	train	hexachlorobenzene_Middle_15 day
3017718017	157	12	1	Liver	B	hexachlorobenzene	HCB	22	Gavage	29 day	100	mg/kg	Middle	train	hexachlorobenzene_Middle_29 day
3017821001	157	12	1	Kidney	A	hexachlorobenzene	HCB	22	Gavage	29 day	100	mg/kg	Middle	train	hexachlorobenzene_Middle_29 day
3017718018	157	12	3	Liver	B	hexachlorobenzene	HCB	22	Gavage	29 day	100	mg/kg	Middle	train	hexachlorobenzene_Middle_29 day
3017821002	157	12	3	Kidney	A	hexachlorobenzene	HCB	22	Gavage	29 day	100	mg/kg	Middle	train	hexachlorobenzene_Middle_29 day
3017718019	157	12	4	Liver	B	hexachlorobenzene	HCB	22	Gavage	29 day	100	mg/kg	Middle	train	hexachlorobenzene_Middle_29 day
3017821003	157	12	4	Kidney	A	hexachlorobenzene	HCB	22	Gavage	29 day	100	mg/kg	Middle	train	hexachlorobenzene_Middle_29 day
3017719002	157	13	1	Liver	B	hexachlorobenzene	HCB	22	Gavage	4 day	300	mg/kg	High	train	hexachlorobenzene_High_4 day
3017819016	157	13	1	Kidney	A	hexachlorobenzene	HCB	22	Gavage	4 day	300	mg/kg	High	train	hexachlorobenzene_High_4 day
3017719003	157	13	2	Liver	B	hexachlorobenzene	HCB	22	Gavage	4 day	300	mg/kg	High	train	hexachlorobenzene_High_4 day
3017819017	157	13	2	Kidney	C	hexachlorobenzene	HCB	22	Gavage	4 day	300	mg/kg	High	train	hexachlorobenzene_High_4 day
3017719004	157	13	5	Liver	B	hexachlorobenzene	HCB	22	Gavage	4 day	300	mg/kg	High	train	hexachlorobenzene_High_4 day
3017819018	157	13	5	Kidney	A	hexachlorobenzene	HCB	22	Gavage	4 day	300	mg/kg	High	train	hexachlorobenzene_High_4 day
3017719014	157	14	1	Liver	B	hexachlorobenzene	HCB	22	Gavage	8 day	300	mg/kg	High	train	hexachlorobenzene_High_8 day
3017819028	157	14	1	Kidney	C	hexachlorobenzene	HCB	22	Gavage	8 day	300	mg/kg	High	train	hexachlorobenzene_High_8 day
3017719015	157	14	2	Liver	B	hexachlorobenzene	HCB	22	Gavage	8 day	300	mg/kg	High	train	hexachlorobenzene_High_8 day
3017819029	157	14	2	Kidney	B	hexachlorobenzene	HCB	22	Gavage	8 day	300	mg/kg	High	train	hexachlorobenzene_High_8 day
3017719016	157	14	3	Liver	B	hexachlorobenzene	HCB	22	Gavage	8 day	300	mg/kg	High	train	hexachlorobenzene_High_8 day
3017819030	157	14	3	Kidney	C	hexachlorobenzene	HCB	22	Gavage	8 day	300	mg/kg	High	train	hexachlorobenzene_High_8 day
3017718008	157	15	1	Liver	B	hexachlorobenzene	HCB	22	Gavage	15 day	300	mg/kg	High	train	hexachlorobenzene_High_15 day
3017820022	157	15	1	Kidney	A	hexachlorobenzene	HCB	22	Gavage	15 day	300	mg/kg	High	train	hexachlorobenzene_High_15 day
3017718009	157	15	2	Liver	B	hexachlorobenzene	HCB	22	Gavage	15 day	300	mg/kg	High	train	hexachlorobenzene_High_15 day
3017820023	157	15	2	Kidney	A	hexachlorobenzene	HCB	22	Gavage	15 day	300	mg/kg	High	train	hexachlorobenzene_High_15 day
3017718010	157	15	4	Liver	B	hexachlorobenzene	HCB	22	Gavage	15 day	300	mg/kg	High	train	hexachlorobenzene_High_15 day
3017820024	157	15	4	Kidney	A	hexachlorobenzene	HCB	22	Gavage	15 day	300	mg/kg	High	train	hexachlorobenzene_High_15 day
3017718020	157	16	2	Liver	B	hexachlorobenzene	HCB	22	Gavage	29 day	300	mg/kg	High	train	hexachlorobenzene_High_29 day
3017821004	157	16	2	Kidney	A	hexachlorobenzene	HCB	22	Gavage	29 day	300	mg/kg	High	train	hexachlorobenzene_High_29 day
3017718021	157	16	3	Liver	A	hexachlorobenzene	HCB	22	Gavage	29 day	300	mg/kg	High	train	hexachlorobenzene_High_29 day
3017821005	157	16	3	Kidney	A	hexachlorobenzene	HCB	22	Gavage	29 day	300	mg/kg	High	train	hexachlorobenzene_High_29 day
3017718022	157	16	5	Liver	B	hexachlorobenzene	HCB	22	Gavage	29 day	300	mg/kg	High	train	hexachlorobenzene_High_29 day
3017821006	157	16	5	Kidney	A	hexachlorobenzene	HCB	22	Gavage	29 day	300	mg/kg	High	train	hexachlorobenzene_High_29 day
3017745027	172	1	2	Liver	B	cyclophosphamide	CPA	24	Gavage	4 day	0	mg/kg	Control	train	cyclophosphamide_Control_4 day
3017238007	172	1	2	Kidney	B	cyclophosphamide	CPA	24	Gavage	4 day	0	mg/kg	Control	train	cyclophosphamide_Control_4 day
3017745028	172	1	3	Liver	B	cyclophosphamide	CPA	24	Gavage	4 day	0	mg/kg	Control	train	cyclophosphamide_Control_4 day
3017238008	172	1	3	Kidney	A	cyclophosphamide	CPA	24	Gavage	4 day	0	mg/kg	Control	train	cyclophosphamide_Control_4 day
3017745029	172	1	5	Liver	B	cyclophosphamide	CPA	24	Gavage	4 day	0	mg/kg	Control	train	cyclophosphamide_Control_4 day
3017238009	172	1	5	Kidney	A	cyclophosphamide	CPA	24	Gavage	4 day	0	mg/kg	Control	train	cyclophosphamide_Control_4 day
3017746009	172	2	3	Liver	B	cyclophosphamide	CPA	24	Gavage	8 day	0	mg/kg	Control	train	cyclophosphamide_Control_8 day
3017238019	172	2	3	Kidney	A	cyclophosphamide	CPA	24	Gavage	8 day	0	mg/kg	Control	train	cyclophosphamide_Control_8 day
3017746010	172	2	4	Liver	B	cyclophosphamide	CPA	24	Gavage	8 day	0	mg/kg	Control	train	cyclophosphamide_Control_8 day
3017238020	172	2	4	Kidney	A	cyclophosphamide	CPA	24	Gavage	8 day	0	mg/kg	Control	train	cyclophosphamide_Control_8 day
3017746011	172	2	5	Liver	B	cyclophosphamide	CPA	24	Gavage	8 day	0	mg/kg	Control	train	cyclophosphamide_Control_8 day
3017238021	172	2	5	Kidney	A	cyclophosphamide	CPA	24	Gavage	8 day	0	mg/kg	Control	train	cyclophosphamide_Control_8 day
3017746021	172	3	1	Liver	B	cyclophosphamide	CPA	24	Gavage	15 day	0	mg/kg	Control	train	cyclophosphamide_Control_15 day
3017233002	172	3	1	Kidney	A	cyclophosphamide	CPA	24	Gavage	15 day	0	mg/kg	Control	train	cyclophosphamide_Control_15 day
3017746022	172	3	2	Liver	B	cyclophosphamide	CPA	24	Gavage	15 day	0	mg/kg	Control	train	cyclophosphamide_Control_15 day
3017233003	172	3	2	Kidney	A	cyclophosphamide	CPA	24	Gavage	15 day	0	mg/kg	Control	train	cyclophosphamide_Control_15 day
3017746023	172	3	5	Liver	B	cyclophosphamide	CPA	24	Gavage	15 day	0	mg/kg	Control	train	cyclophosphamide_Control_15 day
3017233004	172	3	5	Kidney	A	cyclophosphamide	CPA	24	Gavage	15 day	0	mg/kg	Control	train	cyclophosphamide_Control_15 day
3017747003	172	4	1	Liver	B	cyclophosphamide	CPA	24	Gavage	29 day	0	mg/kg	Control	train	cyclophosphamide_Control_29 day
3017233014	172	4	1	Kidney	A	cyclophosphamide	CPA	24	Gavage	29 day	0	mg/kg	Control	train	cyclophosphamide_Control_29 day
3017747004	172	4	3	Liver	B	cyclophosphamide	CPA	24	Gavage	29 day	0	mg/kg	Control	train	cyclophosphamide_Control_29 day
3017233015	172	4	3	Kidney	B	cyclophosphamide	CPA	24	Gavage	29 day	0	mg/kg	Control	train	cyclophosphamide_Control_29 day
3017747005	172	4	4	Liver	B	cyclophosphamide	CPA	24	Gavage	29 day	0	mg/kg	Control	train	cyclophosphamide_Control_29 day
3017233016	172	4	4	Kidney	A	cyclophosphamide	CPA	24	Gavage	29 day	0	mg/kg	Control	train	cyclophosphamide_Control_29 day
3017745030	172	5	1	Liver	B	cyclophosphamide	CPA	24	Gavage	4 day	2	mg/kg	Low	train	cyclophosphamide_Low_4 day
3017238010	172	5	1	Kidney	A	cyclophosphamide	CPA	24	Gavage	4 day	2	mg/kg	Low	train	cyclophosphamide_Low_4 day
3017746001	172	5	3	Liver	B	cyclophosphamide	CPA	24	Gavage	4 day	2	mg/kg	Low	train	cyclophosphamide_Low_4 day
3017238011	172	5	3	Kidney	B	cyclophosphamide	CPA	24	Gavage	4 day	2	mg/kg	Low	train	cyclophosphamide_Low_4 day
3017746002	172	5	5	Liver	B	cyclophosphamide	CPA	24	Gavage	4 day	2	mg/kg	Low	train	cyclophosphamide_Low_4 day
3017238012	172	5	5	Kidney	A	cyclophosphamide	CPA	24	Gavage	4 day	2	mg/kg	Low	train	cyclophosphamide_Low_4 day
3017746012	172	6	3	Liver	B	cyclophosphamide	CPA	24	Gavage	8 day	2	mg/kg	Low	train	cyclophosphamide_Low_8 day
3017238022	172	6	3	Kidney	A	cyclophosphamide	CPA	24	Gavage	8 day	2	mg/kg	Low	train	cyclophosphamide_Low_8 day
3017746013	172	6	4	Liver	B	cyclophosphamide	CPA	24	Gavage	8 day	2	mg/kg	Low	train	cyclophosphamide_Low_8 day
3017238023	172	6	4	Kidney	A	cyclophosphamide	CPA	24	Gavage	8 day	2	mg/kg	Low	train	cyclophosphamide_Low_8 day
3017746014	172	6	5	Liver	B	cyclophosphamide	CPA	24	Gavage	8 day	2	mg/kg	Low	train	cyclophosphamide_Low_8 day
3017238024	172	6	5	Kidney	A	cyclophosphamide	CPA	24	Gavage	8 day	2	mg/kg	Low	train	cyclophosphamide_Low_8 day
3017746024	172	7	1	Liver	B	cyclophosphamide	CPA	24	Gavage	15 day	2	mg/kg	Low	train	cyclophosphamide_Low_15 day
3017233005	172	7	1	Kidney	A	cyclophosphamide	CPA	24	Gavage	15 day	2	mg/kg	Low	train	cyclophosphamide_Low_15 day
3017746025	172	7	4	Liver	B	cyclophosphamide	CPA	24	Gavage	15 day	2	mg/kg	Low	train	cyclophosphamide_Low_15 day
3017233006	172	7	4	Kidney	A	cyclophosphamide	CPA	24	Gavage	15 day	2	mg/kg	Low	train	cyclophosphamide_Low_15 day
3017746026	172	7	5	Liver	B	cyclophosphamide	CPA	24	Gavage	15 day	2	mg/kg	Low	train	cyclophosphamide_Low_15 day
3017233007	172	7	5	Kidney	A	cyclophosphamide	CPA	24	Gavage	15 day	2	mg/kg	Low	train	cyclophosphamide_Low_15 day
3017747006	172	8	1	Liver	B	cyclophosphamide	CPA	24	Gavage	29 day	2	mg/kg	Low	train	cyclophosphamide_Low_29 day
3017233017	172	8	1	Kidney	A	cyclophosphamide	CPA	24	Gavage	29 day	2	mg/kg	Low	train	cyclophosphamide_Low_29 day
3017747007	172	8	2	Liver	B	cyclophosphamide	CPA	24	Gavage	29 day	2	mg/kg	Low	train	cyclophosphamide_Low_29 day
3017233018	172	8	2	Kidney	A	cyclophosphamide	CPA	24	Gavage	29 day	2	mg/kg	Low	train	cyclophosphamide_Low_29 day
3017747008	172	8	5	Liver	B	cyclophosphamide	CPA	24	Gavage	29 day	2	mg/kg	Low	train	cyclophosphamide_Low_29 day
3017233019	172	8	5	Kidney	A	cyclophosphamide	CPA	24	Gavage	29 day	2	mg/kg	Low	train	cyclophosphamide_Low_29 day
3017746003	172	9	3	Liver	B	cyclophosphamide	CPA	24	Gavage	4 day	5	mg/kg	Middle	train	cyclophosphamide_Middle_4 day
3017238013	172	9	3	Kidney	A	cyclophosphamide	CPA	24	Gavage	4 day	5	mg/kg	Middle	train	cyclophosphamide_Middle_4 day
3017746004	172	9	4	Liver	B	cyclophosphamide	CPA	24	Gavage	4 day	5	mg/kg	Middle	train	cyclophosphamide_Middle_4 day
3017238014	172	9	4	Kidney	A	cyclophosphamide	CPA	24	Gavage	4 day	5	mg/kg	Middle	train	cyclophosphamide_Middle_4 day
3017746005	172	9	5	Liver	C	cyclophosphamide	CPA	24	Gavage	4 day	5	mg/kg	Middle	train	cyclophosphamide_Middle_4 day
3017238015	172	9	5	Kidney	A	cyclophosphamide	CPA	24	Gavage	4 day	5	mg/kg	Middle	train	cyclophosphamide_Middle_4 day
3017746015	172	10	1	Liver	B	cyclophosphamide	CPA	24	Gavage	8 day	5	mg/kg	Middle	train	cyclophosphamide_Middle_8 day
3017238025	172	10	1	Kidney	A	cyclophosphamide	CPA	24	Gavage	8 day	5	mg/kg	Middle	train	cyclophosphamide_Middle_8 day
3017746016	172	10	4	Liver	B	cyclophosphamide	CPA	24	Gavage	8 day	5	mg/kg	Middle	train	cyclophosphamide_Middle_8 day
3017238026	172	10	4	Kidney	A	cyclophosphamide	CPA	24	Gavage	8 day	5	mg/kg	Middle	train	cyclophosphamide_Middle_8 day
3017746017	172	10	5	Liver	B	cyclophosphamide	CPA	24	Gavage	8 day	5	mg/kg	Middle	train	cyclophosphamide_Middle_8 day
3017238027	172	10	5	Kidney	A	cyclophosphamide	CPA	24	Gavage	8 day	5	mg/kg	Middle	train	cyclophosphamide_Middle_8 day
3017746027	172	11	1	Liver	B	cyclophosphamide	CPA	24	Gavage	15 day	5	mg/kg	Middle	train	cyclophosphamide_Middle_15 day
3017296014	172	11	1	Kidney	B	cyclophosphamide	CPA	24	Gavage	15 day	5	mg/kg	Middle	train	cyclophosphamide_Middle_15 day
3017746028	172	11	2	Liver	B	cyclophosphamide	CPA	24	Gavage	15 day	5	mg/kg	Middle	train	cyclophosphamide_Middle_15 day
3017233009	172	11	2	Kidney	A	cyclophosphamide	CPA	24	Gavage	15 day	5	mg/kg	Middle	train	cyclophosphamide_Middle_15 day
3017746029	172	11	4	Liver	C	cyclophosphamide	CPA	24	Gavage	15 day	5	mg/kg	Middle	train	cyclophosphamide_Middle_15 day
3017233010	172	11	4	Kidney	A	cyclophosphamide	CPA	24	Gavage	15 day	5	mg/kg	Middle	train	cyclophosphamide_Middle_15 day
3017747009	172	12	1	Liver	B	cyclophosphamide	CPA	24	Gavage	29 day	5	mg/kg	Middle	train	cyclophosphamide_Middle_29 day
3017233020	172	12	1	Kidney	A	cyclophosphamide	CPA	24	Gavage	29 day	5	mg/kg	Middle	train	cyclophosphamide_Middle_29 day
3017747010	172	12	2	Liver	B	cyclophosphamide	CPA	24	Gavage	29 day	5	mg/kg	Middle	train	cyclophosphamide_Middle_29 day
3017233021	172	12	2	Kidney	A	cyclophosphamide	CPA	24	Gavage	29 day	5	mg/kg	Middle	train	cyclophosphamide_Middle_29 day
3017747011	172	12	4	Liver	C	cyclophosphamide	CPA	24	Gavage	29 day	5	mg/kg	Middle	train	cyclophosphamide_Middle_29 day
3017233022	172	12	4	Kidney	A	cyclophosphamide	CPA	24	Gavage	29 day	5	mg/kg	Middle	train	cyclophosphamide_Middle_29 day
3017746006	172	13	3	Liver	B	cyclophosphamide	CPA	24	Gavage	4 day	15	mg/kg	High	train	cyclophosphamide_High_4 day
3017238016	172	13	3	Kidney	A	cyclophosphamide	CPA	24	Gavage	4 day	15	mg/kg	High	train	cyclophosphamide_High_4 day
3017746007	172	13	4	Liver	B	cyclophosphamide	CPA	24	Gavage	4 day	15	mg/kg	High	train	cyclophosphamide_High_4 day
3017238017	172	13	4	Kidney	A	cyclophosphamide	CPA	24	Gavage	4 day	15	mg/kg	High	train	cyclophosphamide_High_4 day
3017746008	172	13	5	Liver	B	cyclophosphamide	CPA	24	Gavage	4 day	15	mg/kg	High	train	cyclophosphamide_High_4 day
3017238018	172	13	5	Kidney	A	cyclophosphamide	CPA	24	Gavage	4 day	15	mg/kg	High	train	cyclophosphamide_High_4 day
3017746018	172	14	3	Liver	B	cyclophosphamide	CPA	24	Gavage	8 day	15	mg/kg	High	train	cyclophosphamide_High_8 day
3017238028	172	14	3	Kidney	A	cyclophosphamide	CPA	24	Gavage	8 day	15	mg/kg	High	train	cyclophosphamide_High_8 day
3017746019	172	14	4	Liver	B	cyclophosphamide	CPA	24	Gavage	8 day	15	mg/kg	High	train	cyclophosphamide_High_8 day
3017238029	172	14	4	Kidney	A	cyclophosphamide	CPA	24	Gavage	8 day	15	mg/kg	High	train	cyclophosphamide_High_8 day
3017746020	172	14	5	Liver	B	cyclophosphamide	CPA	24	Gavage	8 day	15	mg/kg	High	train	cyclophosphamide_High_8 day
3017238030	172	14	5	Kidney	A	cyclophosphamide	CPA	24	Gavage	8 day	15	mg/kg	High	train	cyclophosphamide_High_8 day
3017746030	172	15	2	Liver	B	cyclophosphamide	CPA	24	Gavage	15 day	15	mg/kg	High	train	cyclophosphamide_High_15 day
3017233011	172	15	2	Kidney	A	cyclophosphamide	CPA	24	Gavage	15 day	15	mg/kg	High	train	cyclophosphamide_High_15 day
3017747001	172	15	3	Liver	B	cyclophosphamide	CPA	24	Gavage	15 day	15	mg/kg	High	train	cyclophosphamide_High_15 day
3017233012	172	15	3	Kidney	A	cyclophosphamide	CPA	24	Gavage	15 day	15	mg/kg	High	train	cyclophosphamide_High_15 day
3017747002	172	15	5	Liver	B	cyclophosphamide	CPA	24	Gavage	15 day	15	mg/kg	High	train	cyclophosphamide_High_15 day
3017233013	172	15	5	Kidney	A	cyclophosphamide	CPA	24	Gavage	15 day	15	mg/kg	High	train	cyclophosphamide_High_15 day
3017747012	172	16	1	Liver	B	cyclophosphamide	CPA	24	Gavage	29 day	15	mg/kg	High	train	cyclophosphamide_High_29 day
3017233023	172	16	1	Kidney	A	cyclophosphamide	CPA	24	Gavage	29 day	15	mg/kg	High	train	cyclophosphamide_High_29 day
3017747013	172	16	3	Liver	C	cyclophosphamide	CPA	24	Gavage	29 day	15	mg/kg	High	train	cyclophosphamide_High_29 day
3017233024	172	16	3	Kidney	A	cyclophosphamide	CPA	24	Gavage	29 day	15	mg/kg	High	train	cyclophosphamide_High_29 day
3017747014	172	16	5	Liver	C	cyclophosphamide	CPA	24	Gavage	29 day	15	mg/kg	High	train	cyclophosphamide_High_29 day
3017233025	172	16	5	Kidney	A	cyclophosphamide	CPA	24	Gavage	29 day	15	mg/kg	High	train	cyclophosphamide_High_29 day
3017751015	186	1	1	Liver	B	bromobenzene	BBZ	32	Gavage	4 day	0	mg/kg	Control	train	bromobenzene_Control_4 day
3017853026	186	1	1	Kidney	A	bromobenzene	BBZ	32	Gavage	4 day	0	mg/kg	Control	train	bromobenzene_Control_4 day
3017751016	186	1	2	Liver	B	bromobenzene	BBZ	32	Gavage	4 day	0	mg/kg	Control	train	bromobenzene_Control_4 day
3017853027	186	1	4	Kidney	A	bromobenzene	BBZ	32	Gavage	4 day	0	mg/kg	Control	train	bromobenzene_Control_4 day
3017751017	186	1	5	Liver	B	bromobenzene	BBZ	32	Gavage	4 day	0	mg/kg	Control	train	bromobenzene_Control_4 day
3017853028	186	1	5	Kidney	A	bromobenzene	BBZ	32	Gavage	4 day	0	mg/kg	Control	train	bromobenzene_Control_4 day
3017751027	186	2	2	Liver	B	bromobenzene	BBZ	32	Gavage	8 day	0	mg/kg	Control	train	bromobenzene_Control_8 day
3017854008	186	2	2	Kidney	A	bromobenzene	BBZ	32	Gavage	8 day	0	mg/kg	Control	train	bromobenzene_Control_8 day
3017751028	186	2	3	Liver	B	bromobenzene	BBZ	32	Gavage	8 day	0	mg/kg	Control	train	bromobenzene_Control_8 day
3017854009	186	2	3	Kidney	A	bromobenzene	BBZ	32	Gavage	8 day	0	mg/kg	Control	train	bromobenzene_Control_8 day
3017751029	186	2	5	Liver	B	bromobenzene	BBZ	32	Gavage	8 day	0	mg/kg	Control	train	bromobenzene_Control_8 day
3017854010	186	2	5	Kidney	A	bromobenzene	BBZ	32	Gavage	8 day	0	mg/kg	Control	train	bromobenzene_Control_8 day
3017749003	186	3	1	Liver	B	bromobenzene	BBZ	32	Gavage	15 day	0	mg/kg	Control	train	bromobenzene_Control_15 day
3017851011	186	3	1	Kidney	A	bromobenzene	BBZ	32	Gavage	15 day	0	mg/kg	Control	train	bromobenzene_Control_15 day
3017851012	186	3	2	Kidney	A	bromobenzene	BBZ	32	Gavage	15 day	0	mg/kg	Control	train	bromobenzene_Control_15 day
3017749004	186	3	3	Liver	B	bromobenzene	BBZ	32	Gavage	15 day	0	mg/kg	Control	train	bromobenzene_Control_15 day
3017851013	186	3	3	Kidney	A	bromobenzene	BBZ	32	Gavage	15 day	0	mg/kg	Control	train	bromobenzene_Control_15 day
3017749005	186	3	5	Liver	B	bromobenzene	BBZ	32	Gavage	15 day	0	mg/kg	Control	train	bromobenzene_Control_15 day
3017749015	186	4	1	Liver	B	bromobenzene	BBZ	32	Gavage	29 day	0	mg/kg	Control	train	bromobenzene_Control_29 day
3017851023	186	4	1	Kidney	A	bromobenzene	BBZ	32	Gavage	29 day	0	mg/kg	Control	train	bromobenzene_Control_29 day
3017749016	186	4	3	Liver	A	bromobenzene	BBZ	32	Gavage	29 day	0	mg/kg	Control	train	bromobenzene_Control_29 day
3017851024	186	4	3	Kidney	A	bromobenzene	BBZ	32	Gavage	29 day	0	mg/kg	Control	train	bromobenzene_Control_29 day
3017749017	186	4	4	Liver	B	bromobenzene	BBZ	32	Gavage	29 day	0	mg/kg	Control	train	bromobenzene_Control_29 day
3017851025	186	4	4	Kidney	A	bromobenzene	BBZ	32	Gavage	29 day	0	mg/kg	Control	train	bromobenzene_Control_29 day
3017751018	186	5	1	Liver	B	bromobenzene	BBZ	32	Gavage	4 day	30	mg/kg	Low	train	bromobenzene_Low_4 day
3017853029	186	5	1	Kidney	A	bromobenzene	BBZ	32	Gavage	4 day	30	mg/kg	Low	train	bromobenzene_Low_4 day
3017751019	186	5	2	Liver	B	bromobenzene	BBZ	32	Gavage	4 day	30	mg/kg	Low	train	bromobenzene_Low_4 day
3017853030	186	5	2	Kidney	A	bromobenzene	BBZ	32	Gavage	4 day	30	mg/kg	Low	train	bromobenzene_Low_4 day
3017751020	186	5	5	Liver	B	bromobenzene	BBZ	32	Gavage	4 day	30	mg/kg	Low	train	bromobenzene_Low_4 day
3017854001	186	5	5	Kidney	A	bromobenzene	BBZ	32	Gavage	4 day	30	mg/kg	Low	train	bromobenzene_Low_4 day
3017751030	186	6	1	Liver	B	bromobenzene	BBZ	32	Gavage	8 day	30	mg/kg	Low	train	bromobenzene_Low_8 day
3017854011	186	6	1	Kidney	A	bromobenzene	BBZ	32	Gavage	8 day	30	mg/kg	Low	train	bromobenzene_Low_8 day
3017752001	186	6	4	Liver	B	bromobenzene	BBZ	32	Gavage	8 day	30	mg/kg	Low	train	bromobenzene_Low_8 day
3017854012	186	6	4	Kidney	A	bromobenzene	BBZ	32	Gavage	8 day	30	mg/kg	Low	train	bromobenzene_Low_8 day
3017752002	186	6	5	Liver	B	bromobenzene	BBZ	32	Gavage	8 day	30	mg/kg	Low	train	bromobenzene_Low_8 day
3017854013	186	6	5	Kidney	A	bromobenzene	BBZ	32	Gavage	8 day	30	mg/kg	Low	train	bromobenzene_Low_8 day
3017749006	186	7	1	Liver	B	bromobenzene	BBZ	32	Gavage	15 day	30	mg/kg	Low	train	bromobenzene_Low_15 day
3017851014	186	7	1	Kidney	A	bromobenzene	BBZ	32	Gavage	15 day	30	mg/kg	Low	train	bromobenzene_Low_15 day
3017749007	186	7	2	Liver	A	bromobenzene	BBZ	32	Gavage	15 day	30	mg/kg	Low	train	bromobenzene_Low_15 day
3017851015	186	7	2	Kidney	A	bromobenzene	BBZ	32	Gavage	15 day	30	mg/kg	Low	train	bromobenzene_Low_15 day
3017749008	186	7	4	Liver	B	bromobenzene	BBZ	32	Gavage	15 day	30	mg/kg	Low	train	bromobenzene_Low_15 day
3017851016	186	7	4	Kidney	A	bromobenzene	BBZ	32	Gavage	15 day	30	mg/kg	Low	train	bromobenzene_Low_15 day
3017749018	186	8	2	Liver	B	bromobenzene	BBZ	32	Gavage	29 day	30	mg/kg	Low	train	bromobenzene_Low_29 day
3017851026	186	8	2	Kidney	A	bromobenzene	BBZ	32	Gavage	29 day	30	mg/kg	Low	train	bromobenzene_Low_29 day
3017749019	186	8	3	Liver	B	bromobenzene	BBZ	32	Gavage	29 day	30	mg/kg	Low	train	bromobenzene_Low_29 day
3017851027	186	8	3	Kidney	A	bromobenzene	BBZ	32	Gavage	29 day	30	mg/kg	Low	train	bromobenzene_Low_29 day
3017749020	186	8	4	Liver	B	bromobenzene	BBZ	32	Gavage	29 day	30	mg/kg	Low	train	bromobenzene_Low_29 day
3017851028	186	8	4	Kidney	A	bromobenzene	BBZ	32	Gavage	29 day	30	mg/kg	Low	train	bromobenzene_Low_29 day
3017751021	186	9	2	Liver	B	bromobenzene	BBZ	32	Gavage	4 day	100	mg/kg	Middle	train	bromobenzene_Middle_4 day
3017854003	186	9	2	Kidney	A	bromobenzene	BBZ	32	Gavage	4 day	100	mg/kg	Middle	train	bromobenzene_Middle_4 day
3017751022	186	9	3	Liver	B	bromobenzene	BBZ	32	Gavage	4 day	100	mg/kg	Middle	train	bromobenzene_Middle_4 day
3017854004	186	9	3	Kidney	A	bromobenzene	BBZ	32	Gavage	4 day	100	mg/kg	Middle	train	bromobenzene_Middle_4 day
3017751023	186	9	5	Liver	B	bromobenzene	BBZ	32	Gavage	4 day	100	mg/kg	Middle	train	bromobenzene_Middle_4 day
3017854002	186	9	5	Kidney	A	bromobenzene	BBZ	32	Gavage	4 day	100	mg/kg	Middle	train	bromobenzene_Middle_4 day
3017752003	186	10	1	Liver	B	bromobenzene	BBZ	32	Gavage	8 day	100	mg/kg	Middle	train	bromobenzene_Middle_8 day
3017854014	186	10	1	Kidney	A	bromobenzene	BBZ	32	Gavage	8 day	100	mg/kg	Middle	train	bromobenzene_Middle_8 day
3017854015	186	10	2	Kidney	A	bromobenzene	BBZ	32	Gavage	8 day	100	mg/kg	Middle	train	bromobenzene_Middle_8 day
3017752004	186	10	4	Liver	B	bromobenzene	BBZ	32	Gavage	8 day	100	mg/kg	Middle	train	bromobenzene_Middle_8 day
3017752005	186	10	5	Liver	B	bromobenzene	BBZ	32	Gavage	8 day	100	mg/kg	Middle	train	bromobenzene_Middle_8 day
3017854016	186	10	5	Kidney	A	bromobenzene	BBZ	32	Gavage	8 day	100	mg/kg	Middle	train	bromobenzene_Middle_8 day
3017749009	186	11	1	Liver	B	bromobenzene	BBZ	32	Gavage	15 day	100	mg/kg	Middle	train	bromobenzene_Middle_15 day
3017851017	186	11	1	Kidney	A	bromobenzene	BBZ	32	Gavage	15 day	100	mg/kg	Middle	train	bromobenzene_Middle_15 day
3017749010	186	11	2	Liver	B	bromobenzene	BBZ	32	Gavage	15 day	100	mg/kg	Middle	train	bromobenzene_Middle_15 day
3017851018	186	11	2	Kidney	A	bromobenzene	BBZ	32	Gavage	15 day	100	mg/kg	Middle	train	bromobenzene_Middle_15 day
3017749011	186	11	3	Liver	B	bromobenzene	BBZ	32	Gavage	15 day	100	mg/kg	Middle	train	bromobenzene_Middle_15 day
3017851019	186	11	3	Kidney	A	bromobenzene	BBZ	32	Gavage	15 day	100	mg/kg	Middle	train	bromobenzene_Middle_15 day
3017749021	186	12	1	Liver	B	bromobenzene	BBZ	32	Gavage	29 day	100	mg/kg	Middle	train	bromobenzene_Middle_29 day
3017851029	186	12	1	Kidney	A	bromobenzene	BBZ	32	Gavage	29 day	100	mg/kg	Middle	train	bromobenzene_Middle_29 day
3017749022	186	12	4	Liver	B	bromobenzene	BBZ	32	Gavage	29 day	100	mg/kg	Middle	train	bromobenzene_Middle_29 day
3017851030	186	12	4	Kidney	B	bromobenzene	BBZ	32	Gavage	29 day	100	mg/kg	Middle	train	bromobenzene_Middle_29 day
3017749023	186	12	5	Liver	B	bromobenzene	BBZ	32	Gavage	29 day	100	mg/kg	Middle	train	bromobenzene_Middle_29 day
3017852001	186	12	5	Kidney	A	bromobenzene	BBZ	32	Gavage	29 day	100	mg/kg	Middle	train	bromobenzene_Middle_29 day
3017751024	186	13	1	Liver	B	bromobenzene	BBZ	32	Gavage	4 day	300	mg/kg	High	train	bromobenzene_High_4 day
3017854005	186	13	1	Kidney	A	bromobenzene	BBZ	32	Gavage	4 day	300	mg/kg	High	train	bromobenzene_High_4 day
3017751025	186	13	2	Liver	B	bromobenzene	BBZ	32	Gavage	4 day	300	mg/kg	High	train	bromobenzene_High_4 day
3017854006	186	13	2	Kidney	A	bromobenzene	BBZ	32	Gavage	4 day	300	mg/kg	High	train	bromobenzene_High_4 day
3017751026	186	13	5	Liver	B	bromobenzene	BBZ	32	Gavage	4 day	300	mg/kg	High	train	bromobenzene_High_4 day
3017854007	186	13	5	Kidney	A	bromobenzene	BBZ	32	Gavage	4 day	300	mg/kg	High	train	bromobenzene_High_4 day
3017752006	186	14	1	Liver	B	bromobenzene	BBZ	32	Gavage	8 day	300	mg/kg	High	train	bromobenzene_High_8 day
3017854017	186	14	1	Kidney	A	bromobenzene	BBZ	32	Gavage	8 day	300	mg/kg	High	train	bromobenzene_High_8 day
3017752007	186	14	2	Liver	B	bromobenzene	BBZ	32	Gavage	8 day	300	mg/kg	High	train	bromobenzene_High_8 day
3017854018	186	14	2	Kidney	A	bromobenzene	BBZ	32	Gavage	8 day	300	mg/kg	High	train	bromobenzene_High_8 day
3017752008	186	14	4	Liver	B	bromobenzene	BBZ	32	Gavage	8 day	300	mg/kg	High	train	bromobenzene_High_8 day
3017854019	186	14	4	Kidney	A	bromobenzene	BBZ	32	Gavage	8 day	300	mg/kg	High	train	bromobenzene_High_8 day
3017749012	186	15	2	Liver	B	bromobenzene	BBZ	32	Gavage	15 day	300	mg/kg	High	train	bromobenzene_High_15 day
3017851020	186	15	2	Kidney	A	bromobenzene	BBZ	32	Gavage	15 day	300	mg/kg	High	train	bromobenzene_High_15 day
3017749013	186	15	4	Liver	B	bromobenzene	BBZ	32	Gavage	15 day	300	mg/kg	High	train	bromobenzene_High_15 day
3017851021	186	15	4	Kidney	A	bromobenzene	BBZ	32	Gavage	15 day	300	mg/kg	High	train	bromobenzene_High_15 day
3017749014	186	15	5	Liver	B	bromobenzene	BBZ	32	Gavage	15 day	300	mg/kg	High	train	bromobenzene_High_15 day
3017851022	186	15	5	Kidney	A	bromobenzene	BBZ	32	Gavage	15 day	300	mg/kg	High	train	bromobenzene_High_15 day
3017749024	186	16	2	Liver	B	bromobenzene	BBZ	32	Gavage	29 day	300	mg/kg	High	train	bromobenzene_High_29 day
3017852002	186	16	2	Kidney	A	bromobenzene	BBZ	32	Gavage	29 day	300	mg/kg	High	train	bromobenzene_High_29 day
3017749025	186	16	3	Liver	B	bromobenzene	BBZ	32	Gavage	29 day	300	mg/kg	High	train	bromobenzene_High_29 day
3017852003	186	16	3	Kidney	A	bromobenzene	BBZ	32	Gavage	29 day	300	mg/kg	High	train	bromobenzene_High_29 day
3017749026	186	16	4	Liver	B	bromobenzene	BBZ	32	Gavage	29 day	300	mg/kg	High	train	bromobenzene_High_29 day
3017852004	186	16	4	Kidney	A	bromobenzene	BBZ	32	Gavage	29 day	300	mg/kg	High	train	bromobenzene_High_29 day
3017748012	199	5	1	Liver	B	allopurinol	APL	28	Gavage	4 day	15	mg/kg	Low	test	allopurinol_Low_4 day
3017825022	199	5	1	Kidney	A	allopurinol	APL	28	Gavage	4 day	15	mg/kg	Low	test	allopurinol_Low_4 day
3017748013	199	5	2	Liver	B	allopurinol	APL	28	Gavage	4 day	15	mg/kg	Low	test	allopurinol_Low_4 day
3017825023	199	5	2	Kidney	A	allopurinol	APL	28	Gavage	4 day	15	mg/kg	Low	test	allopurinol_Low_4 day
3017748014	199	5	3	Liver	B	allopurinol	APL	28	Gavage	4 day	15	mg/kg	Low	test	allopurinol_Low_4 day
3017825024	199	5	3	Kidney	A	allopurinol	APL	28	Gavage	4 day	15	mg/kg	Low	test	allopurinol_Low_4 day
3017748024	199	6	3	Liver	B	allopurinol	APL	28	Gavage	8 day	15	mg/kg	Low	test	allopurinol_Low_8 day
3017826004	199	6	3	Kidney	B	allopurinol	APL	28	Gavage	8 day	15	mg/kg	Low	test	allopurinol_Low_8 day
3017748025	199	6	4	Liver	B	allopurinol	APL	28	Gavage	8 day	15	mg/kg	Low	test	allopurinol_Low_8 day
3017826005	199	6	4	Kidney	A	allopurinol	APL	28	Gavage	8 day	15	mg/kg	Low	test	allopurinol_Low_8 day
3017748026	199	6	5	Liver	B	allopurinol	APL	28	Gavage	8 day	15	mg/kg	Low	test	allopurinol_Low_8 day
3017826006	199	6	5	Kidney	A	allopurinol	APL	28	Gavage	8 day	15	mg/kg	Low	test	allopurinol_Low_8 day
3017750024	199	7	3	Liver	C	allopurinol	APL	28	Gavage	15 day	15	mg/kg	Low	test	allopurinol_Low_15 day
3017827010	199	7	3	Kidney	B	allopurinol	APL	28	Gavage	15 day	15	mg/kg	Low	test	allopurinol_Low_15 day
3017750025	199	7	4	Liver	B	allopurinol	APL	28	Gavage	15 day	15	mg/kg	Low	test	allopurinol_Low_15 day
3017827011	199	7	4	Kidney	B	allopurinol	APL	28	Gavage	15 day	15	mg/kg	Low	test	allopurinol_Low_15 day
3017750026	199	7	5	Liver	B	allopurinol	APL	28	Gavage	15 day	15	mg/kg	Low	test	allopurinol_Low_15 day
3017827012	199	7	5	Kidney	A	allopurinol	APL	28	Gavage	15 day	15	mg/kg	Low	test	allopurinol_Low_15 day
3017751006	199	8	2	Liver	B	allopurinol	APL	28	Gavage	29 day	15	mg/kg	Low	test	allopurinol_Low_29 day
3017827022	199	8	2	Kidney	A	allopurinol	APL	28	Gavage	29 day	15	mg/kg	Low	test	allopurinol_Low_29 day
3017751007	199	8	3	Liver	B	allopurinol	APL	28	Gavage	29 day	15	mg/kg	Low	test	allopurinol_Low_29 day
3017827023	199	8	3	Kidney	A	allopurinol	APL	28	Gavage	29 day	15	mg/kg	Low	test	allopurinol_Low_29 day
3017751008	199	8	5	Liver	B	allopurinol	APL	28	Gavage	29 day	15	mg/kg	Low	test	allopurinol_Low_29 day
3017827024	199	8	5	Kidney	A	allopurinol	APL	28	Gavage	29 day	15	mg/kg	Low	test	allopurinol_Low_29 day
3017748015	199	9	2	Liver	B	allopurinol	APL	28	Gavage	4 day	50	mg/kg	Middle	test	allopurinol_Middle_4 day
3017825025	199	9	2	Kidney	B	allopurinol	APL	28	Gavage	4 day	50	mg/kg	Middle	test	allopurinol_Middle_4 day
3017748016	199	9	4	Liver	B	allopurinol	APL	28	Gavage	4 day	50	mg/kg	Middle	test	allopurinol_Middle_4 day
3017825026	199	9	4	Kidney	A	allopurinol	APL	28	Gavage	4 day	50	mg/kg	Middle	test	allopurinol_Middle_4 day
3017748017	199	9	5	Liver	B	allopurinol	APL	28	Gavage	4 day	50	mg/kg	Middle	test	allopurinol_Middle_4 day
3017825027	199	9	5	Kidney	B	allopurinol	APL	28	Gavage	4 day	50	mg/kg	Middle	test	allopurinol_Middle_4 day
3017748027	199	10	2	Liver	B	allopurinol	APL	28	Gavage	8 day	50	mg/kg	Middle	test	allopurinol_Middle_8 day
3017826007	199	10	2	Kidney	B	allopurinol	APL	28	Gavage	8 day	50	mg/kg	Middle	test	allopurinol_Middle_8 day
3017748028	199	10	4	Liver	B	allopurinol	APL	28	Gavage	8 day	50	mg/kg	Middle	test	allopurinol_Middle_8 day
3017826008	199	10	4	Kidney	A	allopurinol	APL	28	Gavage	8 day	50	mg/kg	Middle	test	allopurinol_Middle_8 day
3017748029	199	10	5	Liver	B	allopurinol	APL	28	Gavage	8 day	50	mg/kg	Middle	test	allopurinol_Middle_8 day
3017826009	199	10	5	Kidney	A	allopurinol	APL	28	Gavage	8 day	50	mg/kg	Middle	test	allopurinol_Middle_8 day
3017750027	199	11	3	Liver	B	allopurinol	APL	28	Gavage	15 day	50	mg/kg	Middle	test	allopurinol_Middle_15 day
3017827013	199	11	3	Kidney	A	allopurinol	APL	28	Gavage	15 day	50	mg/kg	Middle	test	allopurinol_Middle_15 day
3017750028	199	11	4	Liver	B	allopurinol	APL	28	Gavage	15 day	50	mg/kg	Middle	test	allopurinol_Middle_15 day
3017827014	199	11	4	Kidney	A	allopurinol	APL	28	Gavage	15 day	50	mg/kg	Middle	test	allopurinol_Middle_15 day
3017750029	199	11	5	Liver	B	allopurinol	APL	28	Gavage	15 day	50	mg/kg	Middle	test	allopurinol_Middle_15 day
3017827015	199	11	5	Kidney	A	allopurinol	APL	28	Gavage	15 day	50	mg/kg	Middle	test	allopurinol_Middle_15 day
3017751009	199	12	2	Liver	B	allopurinol	APL	28	Gavage	29 day	50	mg/kg	Middle	test	allopurinol_Middle_29 day
3017827025	199	12	2	Kidney	A	allopurinol	APL	28	Gavage	29 day	50	mg/kg	Middle	test	allopurinol_Middle_29 day
3017751010	199	12	4	Liver	B	allopurinol	APL	28	Gavage	29 day	50	mg/kg	Middle	test	allopurinol_Middle_29 day
3017827026	199	12	4	Kidney	A	allopurinol	APL	28	Gavage	29 day	50	mg/kg	Middle	test	allopurinol_Middle_29 day
3017751011	199	12	5	Liver	B	allopurinol	APL	28	Gavage	29 day	50	mg/kg	Middle	test	allopurinol_Middle_29 day
3017827027	199	12	5	Kidney	A	allopurinol	APL	28	Gavage	29 day	50	mg/kg	Middle	test	allopurinol_Middle_29 day
3017748018	199	13	2	Liver	B	allopurinol	APL	28	Gavage	4 day	150	mg/kg	High	test	allopurinol_High_4 day
3017825028	199	13	2	Kidney	A	allopurinol	APL	28	Gavage	4 day	150	mg/kg	High	test	allopurinol_High_4 day
3017748019	199	13	4	Liver	B	allopurinol	APL	28	Gavage	4 day	150	mg/kg	High	test	allopurinol_High_4 day
3017825029	199	13	4	Kidney	A	allopurinol	APL	28	Gavage	4 day	150	mg/kg	High	test	allopurinol_High_4 day
3017748020	199	13	5	Liver	B	allopurinol	APL	28	Gavage	4 day	150	mg/kg	High	test	allopurinol_High_4 day
3017825030	199	13	5	Kidney	A	allopurinol	APL	28	Gavage	4 day	150	mg/kg	High	test	allopurinol_High_4 day
3017748030	199	14	3	Liver	B	allopurinol	APL	28	Gavage	8 day	150	mg/kg	High	test	allopurinol_High_8 day
3017826010	199	14	3	Kidney	A	allopurinol	APL	28	Gavage	8 day	150	mg/kg	High	test	allopurinol_High_8 day
3017749001	199	14	4	Liver	B	allopurinol	APL	28	Gavage	8 day	150	mg/kg	High	test	allopurinol_High_8 day
3017826011	199	14	4	Kidney	A	allopurinol	APL	28	Gavage	8 day	150	mg/kg	High	test	allopurinol_High_8 day
3017749002	199	14	5	Liver	B	allopurinol	APL	28	Gavage	8 day	150	mg/kg	High	test	allopurinol_High_8 day
3017826012	199	14	5	Kidney	A	allopurinol	APL	28	Gavage	8 day	150	mg/kg	High	test	allopurinol_High_8 day
3017750030	199	15	2	Liver	C	allopurinol	APL	28	Gavage	15 day	150	mg/kg	High	test	allopurinol_High_15 day
3017827016	199	15	2	Kidney	A	allopurinol	APL	28	Gavage	15 day	150	mg/kg	High	test	allopurinol_High_15 day
3017751001	199	15	3	Liver	B	allopurinol	APL	28	Gavage	15 day	150	mg/kg	High	test	allopurinol_High_15 day
3017827017	199	15	3	Kidney	A	allopurinol	APL	28	Gavage	15 day	150	mg/kg	High	test	allopurinol_High_15 day
3017751002	199	15	5	Liver	B	allopurinol	APL	28	Gavage	15 day	150	mg/kg	High	test	allopurinol_High_15 day
3017827018	199	15	5	Kidney	A	allopurinol	APL	28	Gavage	15 day	150	mg/kg	High	test	allopurinol_High_15 day
3017751012	199	16	1	Liver	B	allopurinol	APL	28	Gavage	29 day	150	mg/kg	High	test	allopurinol_High_29 day
3017827028	199	16	1	Kidney	A	allopurinol	APL	28	Gavage	29 day	150	mg/kg	High	test	allopurinol_High_29 day
3017751013	199	16	3	Liver	B	allopurinol	APL	28	Gavage	29 day	150	mg/kg	High	test	allopurinol_High_29 day
3017827029	199	16	3	Kidney	A	allopurinol	APL	28	Gavage	29 day	150	mg/kg	High	test	allopurinol_High_29 day
3017751014	199	16	4	Liver	B	allopurinol	APL	28	Gavage	29 day	150	mg/kg	High	test	allopurinol_High_29 day
3017827030	199	16	4	Kidney	A	allopurinol	APL	28	Gavage	29 day	150	mg/kg	High	test	allopurinol_High_29 day
3017033010	231	5	1	Liver	A	ketoconazole	KC	47	Gavage	4 day	10	mg/kg	Low	test	ketoconazole_Low_4 day
3017838020	231	5	1	Kidney	A	ketoconazole	KC	47	Gavage	4 day	10	mg/kg	Low	test	ketoconazole_Low_4 day
3017033011	231	5	3	Liver	A	ketoconazole	KC	47	Gavage	4 day	10	mg/kg	Low	test	ketoconazole_Low_4 day
3017838021	231	5	3	Kidney	A	ketoconazole	KC	47	Gavage	4 day	10	mg/kg	Low	test	ketoconazole_Low_4 day
3017033012	231	5	4	Liver	A	ketoconazole	KC	47	Gavage	4 day	10	mg/kg	Low	test	ketoconazole_Low_4 day
3017838022	231	5	4	Kidney	A	ketoconazole	KC	47	Gavage	4 day	10	mg/kg	Low	test	ketoconazole_Low_4 day
3017033022	231	6	1	Liver	A	ketoconazole	KC	47	Gavage	8 day	10	mg/kg	Low	test	ketoconazole_Low_8 day
3017839002	231	6	1	Kidney	A	ketoconazole	KC	47	Gavage	8 day	10	mg/kg	Low	test	ketoconazole_Low_8 day
3017033023	231	6	3	Liver	A	ketoconazole	KC	47	Gavage	8 day	10	mg/kg	Low	test	ketoconazole_Low_8 day
3017839003	231	6	3	Kidney	A	ketoconazole	KC	47	Gavage	8 day	10	mg/kg	Low	test	ketoconazole_Low_8 day
3017033024	231	6	4	Liver	A	ketoconazole	KC	47	Gavage	8 day	10	mg/kg	Low	test	ketoconazole_Low_8 day
3017839004	231	6	4	Kidney	A	ketoconazole	KC	47	Gavage	8 day	10	mg/kg	Low	test	ketoconazole_Low_8 day
3017017010	231	7	1	Liver	A	ketoconazole	KC	47	Gavage	15 day	10	mg/kg	Low	test	ketoconazole_Low_15 day
3017829022	231	7	1	Kidney	A	ketoconazole	KC	47	Gavage	15 day	10	mg/kg	Low	test	ketoconazole_Low_15 day
3017017011	231	7	4	Liver	A	ketoconazole	KC	47	Gavage	15 day	10	mg/kg	Low	test	ketoconazole_Low_15 day
3017829023	231	7	4	Kidney	A	ketoconazole	KC	47	Gavage	15 day	10	mg/kg	Low	test	ketoconazole_Low_15 day
3017017012	231	7	5	Liver	A	ketoconazole	KC	47	Gavage	15 day	10	mg/kg	Low	test	ketoconazole_Low_15 day
3017829024	231	7	5	Kidney	A	ketoconazole	KC	47	Gavage	15 day	10	mg/kg	Low	test	ketoconazole_Low_15 day
3017017022	231	8	3	Liver	A	ketoconazole	KC	47	Gavage	29 day	10	mg/kg	Low	test	ketoconazole_Low_29 day
3017830004	231	8	3	Kidney	A	ketoconazole	KC	47	Gavage	29 day	10	mg/kg	Low	test	ketoconazole_Low_29 day
3017017023	231	8	4	Liver	A	ketoconazole	KC	47	Gavage	29 day	10	mg/kg	Low	test	ketoconazole_Low_29 day
3017830005	231	8	4	Kidney	A	ketoconazole	KC	47	Gavage	29 day	10	mg/kg	Low	test	ketoconazole_Low_29 day
3017017024	231	8	5	Liver	A	ketoconazole	KC	47	Gavage	29 day	10	mg/kg	Low	test	ketoconazole_Low_29 day
3017830006	231	8	5	Kidney	A	ketoconazole	KC	47	Gavage	29 day	10	mg/kg	Low	test	ketoconazole_Low_29 day
3017033013	231	9	1	Liver	A	ketoconazole	KC	47	Gavage	4 day	30	mg/kg	Middle	test	ketoconazole_Middle_4 day
3017838023	231	9	1	Kidney	A	ketoconazole	KC	47	Gavage	4 day	30	mg/kg	Middle	test	ketoconazole_Middle_4 day
3017033014	231	9	4	Liver	A	ketoconazole	KC	47	Gavage	4 day	30	mg/kg	Middle	test	ketoconazole_Middle_4 day
3017838024	231	9	4	Kidney	A	ketoconazole	KC	47	Gavage	4 day	30	mg/kg	Middle	test	ketoconazole_Middle_4 day
3017033015	231	9	5	Liver	A	ketoconazole	KC	47	Gavage	4 day	30	mg/kg	Middle	test	ketoconazole_Middle_4 day
3017838025	231	9	5	Kidney	A	ketoconazole	KC	47	Gavage	4 day	30	mg/kg	Middle	test	ketoconazole_Middle_4 day
3017033025	231	10	1	Liver	A	ketoconazole	KC	47	Gavage	8 day	30	mg/kg	Middle	test	ketoconazole_Middle_8 day
3017839005	231	10	1	Kidney	A	ketoconazole	KC	47	Gavage	8 day	30	mg/kg	Middle	test	ketoconazole_Middle_8 day
3017033026	231	10	2	Liver	A	ketoconazole	KC	47	Gavage	8 day	30	mg/kg	Middle	test	ketoconazole_Middle_8 day
3017839006	231	10	2	Kidney	A	ketoconazole	KC	47	Gavage	8 day	30	mg/kg	Middle	test	ketoconazole_Middle_8 day
3017033027	231	10	5	Liver	A	ketoconazole	KC	47	Gavage	8 day	30	mg/kg	Middle	test	ketoconazole_Middle_8 day
3017839007	231	10	5	Kidney	A	ketoconazole	KC	47	Gavage	8 day	30	mg/kg	Middle	test	ketoconazole_Middle_8 day
3017017013	231	11	2	Liver	A	ketoconazole	KC	47	Gavage	15 day	30	mg/kg	Middle	test	ketoconazole_Middle_15 day
3017829025	231	11	2	Kidney	A	ketoconazole	KC	47	Gavage	15 day	30	mg/kg	Middle	test	ketoconazole_Middle_15 day
3017017014	231	11	3	Liver	A	ketoconazole	KC	47	Gavage	15 day	30	mg/kg	Middle	test	ketoconazole_Middle_15 day
3017829026	231	11	3	Kidney	A	ketoconazole	KC	47	Gavage	15 day	30	mg/kg	Middle	test	ketoconazole_Middle_15 day
3017017015	231	11	4	Liver	A	ketoconazole	KC	47	Gavage	15 day	30	mg/kg	Middle	test	ketoconazole_Middle_15 day
3017829027	231	11	4	Kidney	A	ketoconazole	KC	47	Gavage	15 day	30	mg/kg	Middle	test	ketoconazole_Middle_15 day
3017017025	231	12	3	Liver	A	ketoconazole	KC	47	Gavage	29 day	30	mg/kg	Middle	test	ketoconazole_Middle_29 day
3017830007	231	12	3	Kidney	A	ketoconazole	KC	47	Gavage	29 day	30	mg/kg	Middle	test	ketoconazole_Middle_29 day
3017017026	231	12	4	Liver	A	ketoconazole	KC	47	Gavage	29 day	30	mg/kg	Middle	test	ketoconazole_Middle_29 day
3017830008	231	12	4	Kidney	A	ketoconazole	KC	47	Gavage	29 day	30	mg/kg	Middle	test	ketoconazole_Middle_29 day
3017017027	231	12	5	Liver	A	ketoconazole	KC	47	Gavage	29 day	30	mg/kg	Middle	test	ketoconazole_Middle_29 day
3017830009	231	12	5	Kidney	A	ketoconazole	KC	47	Gavage	29 day	30	mg/kg	Middle	test	ketoconazole_Middle_29 day
3017033016	231	13	2	Liver	B	ketoconazole	KC	47	Gavage	4 day	100	mg/kg	High	test	ketoconazole_High_4 day
3017838026	231	13	2	Kidney	A	ketoconazole	KC	47	Gavage	4 day	100	mg/kg	High	test	ketoconazole_High_4 day
3017033017	231	13	4	Liver	A	ketoconazole	KC	47	Gavage	4 day	100	mg/kg	High	test	ketoconazole_High_4 day
3017838027	231	13	4	Kidney	A	ketoconazole	KC	47	Gavage	4 day	100	mg/kg	High	test	ketoconazole_High_4 day
3017033018	231	13	5	Liver	A	ketoconazole	KC	47	Gavage	4 day	100	mg/kg	High	test	ketoconazole_High_4 day
3017838028	231	13	5	Kidney	A	ketoconazole	KC	47	Gavage	4 day	100	mg/kg	High	test	ketoconazole_High_4 day
3017033028	231	14	2	Liver	A	ketoconazole	KC	47	Gavage	8 day	100	mg/kg	High	test	ketoconazole_High_8 day
3017839008	231	14	2	Kidney	A	ketoconazole	KC	47	Gavage	8 day	100	mg/kg	High	test	ketoconazole_High_8 day
3017033029	231	14	3	Liver	A	ketoconazole	KC	47	Gavage	8 day	100	mg/kg	High	test	ketoconazole_High_8 day
3017839009	231	14	3	Kidney	A	ketoconazole	KC	47	Gavage	8 day	100	mg/kg	High	test	ketoconazole_High_8 day
3017033030	231	14	5	Liver	C	ketoconazole	KC	47	Gavage	8 day	100	mg/kg	High	test	ketoconazole_High_8 day
3017839010	231	14	5	Kidney	A	ketoconazole	KC	47	Gavage	8 day	100	mg/kg	High	test	ketoconazole_High_8 day
3017017016	231	15	1	Liver	A	ketoconazole	KC	47	Gavage	15 day	100	mg/kg	High	test	ketoconazole_High_15 day
3017829028	231	15	1	Kidney	A	ketoconazole	KC	47	Gavage	15 day	100	mg/kg	High	test	ketoconazole_High_15 day
3017017017	231	15	3	Liver	A	ketoconazole	KC	47	Gavage	15 day	100	mg/kg	High	test	ketoconazole_High_15 day
3017829029	231	15	3	Kidney	A	ketoconazole	KC	47	Gavage	15 day	100	mg/kg	High	test	ketoconazole_High_15 day
3017017018	231	15	5	Liver	A	ketoconazole	KC	47	Gavage	15 day	100	mg/kg	High	test	ketoconazole_High_15 day
3017829030	231	15	5	Kidney	B	ketoconazole	KC	47	Gavage	15 day	100	mg/kg	High	test	ketoconazole_High_15 day
3017017028	231	16	3	Liver	A	ketoconazole	KC	47	Gavage	29 day	100	mg/kg	High	test	ketoconazole_High_29 day
3017830010	231	16	3	Kidney	A	ketoconazole	KC	47	Gavage	29 day	100	mg/kg	High	test	ketoconazole_High_29 day
3017017029	231	16	4	Liver	B	ketoconazole	KC	47	Gavage	29 day	100	mg/kg	High	test	ketoconazole_High_29 day
3017830011	231	16	4	Kidney	A	ketoconazole	KC	47	Gavage	29 day	100	mg/kg	High	test	ketoconazole_High_29 day
3017017030	231	16	5	Liver	A	ketoconazole	KC	47	Gavage	29 day	100	mg/kg	High	test	ketoconazole_High_29 day
3017830012	231	16	5	Kidney	A	ketoconazole	KC	47	Gavage	29 day	100	mg/kg	High	test	ketoconazole_High_29 day
3017013028	242	1	1	Liver	A	methyltestosterone	MTS	41	Gavage	4 day	0	mg/kg	Control	train	methyltestosterone_Control_4 day
3017204015	242	1	1	Kidney	A	methyltestosterone	MTS	41	Gavage	4 day	0	mg/kg	Control	train	methyltestosterone_Control_4 day
3017013029	242	1	2	Liver	A	methyltestosterone	MTS	41	Gavage	4 day	0	mg/kg	Control	train	methyltestosterone_Control_4 day
3017204016	242	1	2	Kidney	A	methyltestosterone	MTS	41	Gavage	4 day	0	mg/kg	Control	train	methyltestosterone_Control_4 day
3017013030	242	1	3	Liver	A	methyltestosterone	MTS	41	Gavage	4 day	0	mg/kg	Control	train	methyltestosterone_Control_4 day
3017204017	242	1	3	Kidney	A	methyltestosterone	MTS	41	Gavage	4 day	0	mg/kg	Control	train	methyltestosterone_Control_4 day
3017014010	242	2	2	Liver	A	methyltestosterone	MTS	41	Gavage	8 day	0	mg/kg	Control	train	methyltestosterone_Control_8 day
3017204027	242	2	2	Kidney	A	methyltestosterone	MTS	41	Gavage	8 day	0	mg/kg	Control	train	methyltestosterone_Control_8 day
3017014011	242	2	3	Liver	A	methyltestosterone	MTS	41	Gavage	8 day	0	mg/kg	Control	train	methyltestosterone_Control_8 day
3017204028	242	2	3	Kidney	A	methyltestosterone	MTS	41	Gavage	8 day	0	mg/kg	Control	train	methyltestosterone_Control_8 day
3017054004	242	2	4	Liver	A	methyltestosterone	MTS	41	Gavage	8 day	0	mg/kg	Control	train	methyltestosterone_Control_8 day
3017204029	242	2	4	Kidney	A	methyltestosterone	MTS	41	Gavage	8 day	0	mg/kg	Control	train	methyltestosterone_Control_8 day
3017016013	242	3	2	Liver	A	methyltestosterone	MTS	41	Gavage	15 day	0	mg/kg	Control	train	methyltestosterone_Control_15 day
3017207020	242	3	2	Kidney	A	methyltestosterone	MTS	41	Gavage	15 day	0	mg/kg	Control	train	methyltestosterone_Control_15 day
3017016014	242	3	3	Liver	A	methyltestosterone	MTS	41	Gavage	15 day	0	mg/kg	Control	train	methyltestosterone_Control_15 day
3017207021	242	3	3	Kidney	A	methyltestosterone	MTS	41	Gavage	15 day	0	mg/kg	Control	train	methyltestosterone_Control_15 day
3017016015	242	3	5	Liver	A	methyltestosterone	MTS	41	Gavage	15 day	0	mg/kg	Control	train	methyltestosterone_Control_15 day
3017207022	242	3	5	Kidney	A	methyltestosterone	MTS	41	Gavage	15 day	0	mg/kg	Control	train	methyltestosterone_Control_15 day
3017016025	242	4	1	Liver	A	methyltestosterone	MTS	41	Gavage	29 day	0	mg/kg	Control	train	methyltestosterone_Control_29 day
3017204003	242	4	1	Kidney	A	methyltestosterone	MTS	41	Gavage	29 day	0	mg/kg	Control	train	methyltestosterone_Control_29 day
3017016026	242	4	2	Liver	A	methyltestosterone	MTS	41	Gavage	29 day	0	mg/kg	Control	train	methyltestosterone_Control_29 day
3017204004	242	4	2	Kidney	A	methyltestosterone	MTS	41	Gavage	29 day	0	mg/kg	Control	train	methyltestosterone_Control_29 day
3017016027	242	4	5	Liver	A	methyltestosterone	MTS	41	Gavage	29 day	0	mg/kg	Control	train	methyltestosterone_Control_29 day
3017204005	242	4	5	Kidney	A	methyltestosterone	MTS	41	Gavage	29 day	0	mg/kg	Control	train	methyltestosterone_Control_29 day
3017014001	242	5	1	Liver	A	methyltestosterone	MTS	41	Gavage	4 day	30	mg/kg	Low	train	methyltestosterone_Low_4 day
3017204018	242	5	1	Kidney	A	methyltestosterone	MTS	41	Gavage	4 day	30	mg/kg	Low	train	methyltestosterone_Low_4 day
3017014002	242	5	2	Liver	A	methyltestosterone	MTS	41	Gavage	4 day	30	mg/kg	Low	train	methyltestosterone_Low_4 day
3017204019	242	5	2	Kidney	A	methyltestosterone	MTS	41	Gavage	4 day	30	mg/kg	Low	train	methyltestosterone_Low_4 day
3017014003	242	5	5	Liver	A	methyltestosterone	MTS	41	Gavage	4 day	30	mg/kg	Low	train	methyltestosterone_Low_4 day
3017204020	242	5	5	Kidney	A	methyltestosterone	MTS	41	Gavage	4 day	30	mg/kg	Low	train	methyltestosterone_Low_4 day
3017014013	242	6	1	Liver	A	methyltestosterone	MTS	41	Gavage	8 day	30	mg/kg	Low	train	methyltestosterone_Low_8 day
3017204030	242	6	1	Kidney	A	methyltestosterone	MTS	41	Gavage	8 day	30	mg/kg	Low	train	methyltestosterone_Low_8 day
3017014014	242	6	2	Liver	A	methyltestosterone	MTS	41	Gavage	8 day	30	mg/kg	Low	train	methyltestosterone_Low_8 day
3017205001	242	6	2	Kidney	A	methyltestosterone	MTS	41	Gavage	8 day	30	mg/kg	Low	train	methyltestosterone_Low_8 day
3017014015	242	6	4	Liver	A	methyltestosterone	MTS	41	Gavage	8 day	30	mg/kg	Low	train	methyltestosterone_Low_8 day
3017205002	242	6	4	Kidney	A	methyltestosterone	MTS	41	Gavage	8 day	30	mg/kg	Low	train	methyltestosterone_Low_8 day
3017016016	242	7	2	Liver	A	methyltestosterone	MTS	41	Gavage	15 day	30	mg/kg	Low	train	methyltestosterone_Low_15 day
3017207023	242	7	2	Kidney	A	methyltestosterone	MTS	41	Gavage	15 day	30	mg/kg	Low	train	methyltestosterone_Low_15 day
3017016017	242	7	3	Liver	A	methyltestosterone	MTS	41	Gavage	15 day	30	mg/kg	Low	train	methyltestosterone_Low_15 day
3017207024	242	7	3	Kidney	A	methyltestosterone	MTS	41	Gavage	15 day	30	mg/kg	Low	train	methyltestosterone_Low_15 day
3017016018	242	7	5	Liver	A	methyltestosterone	MTS	41	Gavage	15 day	30	mg/kg	Low	train	methyltestosterone_Low_15 day
3017207025	242	7	5	Kidney	A	methyltestosterone	MTS	41	Gavage	15 day	30	mg/kg	Low	train	methyltestosterone_Low_15 day
3017016028	242	8	1	Liver	A	methyltestosterone	MTS	41	Gavage	29 day	30	mg/kg	Low	train	methyltestosterone_Low_29 day
3017204006	242	8	1	Kidney	A	methyltestosterone	MTS	41	Gavage	29 day	30	mg/kg	Low	train	methyltestosterone_Low_29 day
3017016029	242	8	3	Liver	A	methyltestosterone	MTS	41	Gavage	29 day	30	mg/kg	Low	train	methyltestosterone_Low_29 day
3017204007	242	8	3	Kidney	A	methyltestosterone	MTS	41	Gavage	29 day	30	mg/kg	Low	train	methyltestosterone_Low_29 day
3017016030	242	8	4	Liver	A	methyltestosterone	MTS	41	Gavage	29 day	30	mg/kg	Low	train	methyltestosterone_Low_29 day
3017204008	242	8	4	Kidney	A	methyltestosterone	MTS	41	Gavage	29 day	30	mg/kg	Low	train	methyltestosterone_Low_29 day
3017014004	242	9	1	Liver	A	methyltestosterone	MTS	41	Gavage	4 day	100	mg/kg	Middle	train	methyltestosterone_Middle_4 day
3017204021	242	9	1	Kidney	A	methyltestosterone	MTS	41	Gavage	4 day	100	mg/kg	Middle	train	methyltestosterone_Middle_4 day
3017014005	242	9	4	Liver	A	methyltestosterone	MTS	41	Gavage	4 day	100	mg/kg	Middle	train	methyltestosterone_Middle_4 day
3017204022	242	9	4	Kidney	A	methyltestosterone	MTS	41	Gavage	4 day	100	mg/kg	Middle	train	methyltestosterone_Middle_4 day
3017014006	242	9	5	Liver	A	methyltestosterone	MTS	41	Gavage	4 day	100	mg/kg	Middle	train	methyltestosterone_Middle_4 day
3017204023	242	9	5	Kidney	A	methyltestosterone	MTS	41	Gavage	4 day	100	mg/kg	Middle	train	methyltestosterone_Middle_4 day
3017014016	242	10	1	Liver	A	methyltestosterone	MTS	41	Gavage	8 day	100	mg/kg	Middle	train	methyltestosterone_Middle_8 day
3017205003	242	10	1	Kidney	A	methyltestosterone	MTS	41	Gavage	8 day	100	mg/kg	Middle	train	methyltestosterone_Middle_8 day
3017014017	242	10	3	Liver	A	methyltestosterone	MTS	41	Gavage	8 day	100	mg/kg	Middle	train	methyltestosterone_Middle_8 day
3017205004	242	10	3	Kidney	A	methyltestosterone	MTS	41	Gavage	8 day	100	mg/kg	Middle	train	methyltestosterone_Middle_8 day
3017014018	242	10	5	Liver	A	methyltestosterone	MTS	41	Gavage	8 day	100	mg/kg	Middle	train	methyltestosterone_Middle_8 day
3017205005	242	10	5	Kidney	A	methyltestosterone	MTS	41	Gavage	8 day	100	mg/kg	Middle	train	methyltestosterone_Middle_8 day
3017016019	242	11	1	Liver	A	methyltestosterone	MTS	41	Gavage	15 day	100	mg/kg	Middle	train	methyltestosterone_Middle_15 day
3017207026	242	11	1	Kidney	A	methyltestosterone	MTS	41	Gavage	15 day	100	mg/kg	Middle	train	methyltestosterone_Middle_15 day
3017032018	242	11	3	Liver	B	methyltestosterone	MTS	41	Gavage	15 day	100	mg/kg	Middle	train	methyltestosterone_Middle_15 day
3017207027	242	11	3	Kidney	A	methyltestosterone	MTS	41	Gavage	15 day	100	mg/kg	Middle	train	methyltestosterone_Middle_15 day
3017016021	242	11	5	Liver	C	methyltestosterone	MTS	41	Gavage	15 day	100	mg/kg	Middle	train	methyltestosterone_Middle_15 day
3017203029	242	11	5	Kidney	A	methyltestosterone	MTS	41	Gavage	15 day	100	mg/kg	Middle	train	methyltestosterone_Middle_15 day
3017037004	242	12	1	Liver	B	methyltestosterone	MTS	41	Gavage	29 day	100	mg/kg	Middle	train	methyltestosterone_Middle_29 day
3017204009	242	12	1	Kidney	A	methyltestosterone	MTS	41	Gavage	29 day	100	mg/kg	Middle	train	methyltestosterone_Middle_29 day
3017017002	242	12	2	Liver	A	methyltestosterone	MTS	41	Gavage	29 day	100	mg/kg	Middle	train	methyltestosterone_Middle_29 day
3017204010	242	12	2	Kidney	A	methyltestosterone	MTS	41	Gavage	29 day	100	mg/kg	Middle	train	methyltestosterone_Middle_29 day
3017204011	242	12	3	Kidney	A	methyltestosterone	MTS	41	Gavage	29 day	100	mg/kg	Middle	train	methyltestosterone_Middle_29 day
3017017003	242	12	4	Liver	B	methyltestosterone	MTS	41	Gavage	29 day	100	mg/kg	Middle	train	methyltestosterone_Middle_29 day
3017014007	242	13	1	Liver	A	methyltestosterone	MTS	41	Gavage	4 day	300	mg/kg	High	train	methyltestosterone_High_4 day
3017204024	242	13	1	Kidney	B	methyltestosterone	MTS	41	Gavage	4 day	300	mg/kg	High	train	methyltestosterone_High_4 day
3017014008	242	13	2	Liver	A	methyltestosterone	MTS	41	Gavage	4 day	300	mg/kg	High	train	methyltestosterone_High_4 day
3017204025	242	13	2	Kidney	A	methyltestosterone	MTS	41	Gavage	4 day	300	mg/kg	High	train	methyltestosterone_High_4 day
3017014009	242	13	4	Liver	B	methyltestosterone	MTS	41	Gavage	4 day	300	mg/kg	High	train	methyltestosterone_High_4 day
3017204026	242	13	4	Kidney	A	methyltestosterone	MTS	41	Gavage	4 day	300	mg/kg	High	train	methyltestosterone_High_4 day
3017014019	242	14	2	Liver	A	methyltestosterone	MTS	41	Gavage	8 day	300	mg/kg	High	train	methyltestosterone_High_8 day
3017205006	242	14	2	Kidney	A	methyltestosterone	MTS	41	Gavage	8 day	300	mg/kg	High	train	methyltestosterone_High_8 day
3017054005	242	14	3	Liver	A	methyltestosterone	MTS	41	Gavage	8 day	300	mg/kg	High	train	methyltestosterone_High_8 day
3017205007	242	14	3	Kidney	A	methyltestosterone	MTS	41	Gavage	8 day	300	mg/kg	High	train	methyltestosterone_High_8 day
3017037003	242	14	5	Liver	B	methyltestosterone	MTS	41	Gavage	8 day	300	mg/kg	High	train	methyltestosterone_High_8 day
3017205008	242	14	5	Kidney	A	methyltestosterone	MTS	41	Gavage	8 day	300	mg/kg	High	train	methyltestosterone_High_8 day
3017207028	242	15	1	Kidney	A	methyltestosterone	MTS	41	Gavage	15 day	300	mg/kg	High	train	methyltestosterone_High_15 day
3017016022	242	15	2	Liver	B	methyltestosterone	MTS	41	Gavage	15 day	300	mg/kg	High	train	methyltestosterone_High_15 day
3017207029	242	15	2	Kidney	A	methyltestosterone	MTS	41	Gavage	15 day	300	mg/kg	High	train	methyltestosterone_High_15 day
3017016023	242	15	3	Liver	A	methyltestosterone	MTS	41	Gavage	15 day	300	mg/kg	High	train	methyltestosterone_High_15 day
3017207030	242	15	4	Kidney	A	methyltestosterone	MTS	41	Gavage	15 day	300	mg/kg	High	train	methyltestosterone_High_15 day
3017018001	242	15	5	Liver	A	methyltestosterone	MTS	41	Gavage	15 day	300	mg/kg	High	train	methyltestosterone_High_15 day
3017017004	242	16	2	Liver	A	methyltestosterone	MTS	41	Gavage	29 day	300	mg/kg	High	train	methyltestosterone_High_29 day
3017204012	242	16	2	Kidney	A	methyltestosterone	MTS	41	Gavage	29 day	300	mg/kg	High	train	methyltestosterone_High_29 day
3017017005	242	16	3	Liver	A	methyltestosterone	MTS	41	Gavage	29 day	300	mg/kg	High	train	methyltestosterone_High_29 day
3017204013	242	16	3	Kidney	A	methyltestosterone	MTS	41	Gavage	29 day	300	mg/kg	High	train	methyltestosterone_High_29 day
3017017006	242	16	4	Liver	A	methyltestosterone	MTS	41	Gavage	29 day	300	mg/kg	High	train	methyltestosterone_High_29 day
3017204014	242	16	4	Kidney	A	methyltestosterone	MTS	41	Gavage	29 day	300	mg/kg	High	train	methyltestosterone_High_29 day
3017095004	280	5	3	Liver	A	monocrotaline	MCT	58	Gavage	4 day	3	mg/kg	Low	test	monocrotaline_Low_4 day
3017251011	280	5	3	Kidney	A	monocrotaline	MCT	58	Gavage	4 day	3	mg/kg	Low	test	monocrotaline_Low_4 day
3017095005	280	5	4	Liver	A	monocrotaline	MCT	58	Gavage	4 day	3	mg/kg	Low	test	monocrotaline_Low_4 day
3017251012	280	5	4	Kidney	A	monocrotaline	MCT	58	Gavage	4 day	3	mg/kg	Low	test	monocrotaline_Low_4 day
3017095006	280	5	5	Liver	A	monocrotaline	MCT	58	Gavage	4 day	3	mg/kg	Low	test	monocrotaline_Low_4 day
3017251013	280	5	5	Kidney	A	monocrotaline	MCT	58	Gavage	4 day	3	mg/kg	Low	test	monocrotaline_Low_4 day
3017095016	280	6	1	Liver	A	monocrotaline	MCT	58	Gavage	8 day	3	mg/kg	Low	test	monocrotaline_Low_8 day
3017251023	280	6	1	Kidney	A	monocrotaline	MCT	58	Gavage	8 day	3	mg/kg	Low	test	monocrotaline_Low_8 day
3017095017	280	6	2	Liver	A	monocrotaline	MCT	58	Gavage	8 day	3	mg/kg	Low	test	monocrotaline_Low_8 day
3017251024	280	6	2	Kidney	A	monocrotaline	MCT	58	Gavage	8 day	3	mg/kg	Low	test	monocrotaline_Low_8 day
3017095018	280	6	3	Liver	A	monocrotaline	MCT	58	Gavage	8 day	3	mg/kg	Low	test	monocrotaline_Low_8 day
3017251025	280	6	3	Kidney	A	monocrotaline	MCT	58	Gavage	8 day	3	mg/kg	Low	test	monocrotaline_Low_8 day
3017093023	280	7	1	Liver	A	monocrotaline	MCT	58	Gavage	15 day	3	mg/kg	Low	test	monocrotaline_Low_15 day
3017271004	280	7	1	Kidney	A	monocrotaline	MCT	58	Gavage	15 day	3	mg/kg	Low	test	monocrotaline_Low_15 day
3017093024	280	7	3	Liver	A	monocrotaline	MCT	58	Gavage	15 day	3	mg/kg	Low	test	monocrotaline_Low_15 day
3017271005	280	7	3	Kidney	A	monocrotaline	MCT	58	Gavage	15 day	3	mg/kg	Low	test	monocrotaline_Low_15 day
3017093025	280	7	5	Liver	A	monocrotaline	MCT	58	Gavage	15 day	3	mg/kg	Low	test	monocrotaline_Low_15 day
3017271006	280	7	5	Kidney	A	monocrotaline	MCT	58	Gavage	15 day	3	mg/kg	Low	test	monocrotaline_Low_15 day
3017094029	280	8	2	Liver	A	monocrotaline	MCT	58	Gavage	29 day	3	mg/kg	Low	test	monocrotaline_Low_29 day
3017271016	280	8	2	Kidney	A	monocrotaline	MCT	58	Gavage	29 day	3	mg/kg	Low	test	monocrotaline_Low_29 day
3017094030	280	8	3	Liver	A	monocrotaline	MCT	58	Gavage	29 day	3	mg/kg	Low	test	monocrotaline_Low_29 day
3017271017	280	8	3	Kidney	A	monocrotaline	MCT	58	Gavage	29 day	3	mg/kg	Low	test	monocrotaline_Low_29 day
3017095025	280	8	5	Liver	A	monocrotaline	MCT	58	Gavage	29 day	3	mg/kg	Low	test	monocrotaline_Low_29 day
3017271019	280	8	5	Kidney	A	monocrotaline	MCT	58	Gavage	29 day	3	mg/kg	Low	test	monocrotaline_Low_29 day
3017095007	280	9	2	Liver	A	monocrotaline	MCT	58	Gavage	4 day	10	mg/kg	Middle	test	monocrotaline_Middle_4 day
3017251014	280	9	2	Kidney	A	monocrotaline	MCT	58	Gavage	4 day	10	mg/kg	Middle	test	monocrotaline_Middle_4 day
3017095008	280	9	4	Liver	A	monocrotaline	MCT	58	Gavage	4 day	10	mg/kg	Middle	test	monocrotaline_Middle_4 day
3017251015	280	9	4	Kidney	A	monocrotaline	MCT	58	Gavage	4 day	10	mg/kg	Middle	test	monocrotaline_Middle_4 day
3017095009	280	9	5	Liver	A	monocrotaline	MCT	58	Gavage	4 day	10	mg/kg	Middle	test	monocrotaline_Middle_4 day
3017251016	280	9	5	Kidney	A	monocrotaline	MCT	58	Gavage	4 day	10	mg/kg	Middle	test	monocrotaline_Middle_4 day
3017095019	280	10	1	Liver	A	monocrotaline	MCT	58	Gavage	8 day	10	mg/kg	Middle	test	monocrotaline_Middle_8 day
3017251026	280	10	1	Kidney	A	monocrotaline	MCT	58	Gavage	8 day	10	mg/kg	Middle	test	monocrotaline_Middle_8 day
3017095020	280	10	2	Liver	A	monocrotaline	MCT	58	Gavage	8 day	10	mg/kg	Middle	test	monocrotaline_Middle_8 day
3017251027	280	10	2	Kidney	A	monocrotaline	MCT	58	Gavage	8 day	10	mg/kg	Middle	test	monocrotaline_Middle_8 day
3017095021	280	10	4	Liver	A	monocrotaline	MCT	58	Gavage	8 day	10	mg/kg	Middle	test	monocrotaline_Middle_8 day
3017251028	280	10	4	Kidney	A	monocrotaline	MCT	58	Gavage	8 day	10	mg/kg	Middle	test	monocrotaline_Middle_8 day
3017093026	280	11	1	Liver	A	monocrotaline	MCT	58	Gavage	15 day	10	mg/kg	Middle	test	monocrotaline_Middle_15 day
3017271007	280	11	1	Kidney	A	monocrotaline	MCT	58	Gavage	15 day	10	mg/kg	Middle	test	monocrotaline_Middle_15 day
3017093027	280	11	2	Liver	A	monocrotaline	MCT	58	Gavage	15 day	10	mg/kg	Middle	test	monocrotaline_Middle_15 day
3017271008	280	11	2	Kidney	A	monocrotaline	MCT	58	Gavage	15 day	10	mg/kg	Middle	test	monocrotaline_Middle_15 day
3017093028	280	11	3	Liver	A	monocrotaline	MCT	58	Gavage	15 day	10	mg/kg	Middle	test	monocrotaline_Middle_15 day
3017271009	280	11	3	Kidney	A	monocrotaline	MCT	58	Gavage	15 day	10	mg/kg	Middle	test	monocrotaline_Middle_15 day
3017095026	280	12	2	Liver	A	monocrotaline	MCT	58	Gavage	29 day	10	mg/kg	Middle	test	monocrotaline_Middle_29 day
3017271020	280	12	2	Kidney	A	monocrotaline	MCT	58	Gavage	29 day	10	mg/kg	Middle	test	monocrotaline_Middle_29 day
3017095027	280	12	4	Liver	A	monocrotaline	MCT	58	Gavage	29 day	10	mg/kg	Middle	test	monocrotaline_Middle_29 day
3017271021	280	12	4	Kidney	A	monocrotaline	MCT	58	Gavage	29 day	10	mg/kg	Middle	test	monocrotaline_Middle_29 day
3017095028	280	12	5	Liver	B	monocrotaline	MCT	58	Gavage	29 day	10	mg/kg	Middle	test	monocrotaline_Middle_29 day
3017271022	280	12	5	Kidney	A	monocrotaline	MCT	58	Gavage	29 day	10	mg/kg	Middle	test	monocrotaline_Middle_29 day
3017095010	280	13	2	Liver	A	monocrotaline	MCT	58	Gavage	4 day	30	mg/kg	High	test	monocrotaline_High_4 day
3017251017	280	13	2	Kidney	A	monocrotaline	MCT	58	Gavage	4 day	30	mg/kg	High	test	monocrotaline_High_4 day
3017095011	280	13	4	Liver	A	monocrotaline	MCT	58	Gavage	4 day	30	mg/kg	High	test	monocrotaline_High_4 day
3017251018	280	13	4	Kidney	A	monocrotaline	MCT	58	Gavage	4 day	30	mg/kg	High	test	monocrotaline_High_4 day
3017095012	280	13	5	Liver	A	monocrotaline	MCT	58	Gavage	4 day	30	mg/kg	High	test	monocrotaline_High_4 day
3017251019	280	13	5	Kidney	A	monocrotaline	MCT	58	Gavage	4 day	30	mg/kg	High	test	monocrotaline_High_4 day
3017095022	280	14	1	Liver	A	monocrotaline	MCT	58	Gavage	8 day	30	mg/kg	High	test	monocrotaline_High_8 day
3017251029	280	14	1	Kidney	A	monocrotaline	MCT	58	Gavage	8 day	30	mg/kg	High	test	monocrotaline_High_8 day
3017095023	280	14	3	Liver	A	monocrotaline	MCT	58	Gavage	8 day	30	mg/kg	High	test	monocrotaline_High_8 day
3017251030	280	14	3	Kidney	A	monocrotaline	MCT	58	Gavage	8 day	30	mg/kg	High	test	monocrotaline_High_8 day
3017095024	280	14	5	Liver	A	monocrotaline	MCT	58	Gavage	8 day	30	mg/kg	High	test	monocrotaline_High_8 day
3017252001	280	14	5	Kidney	A	monocrotaline	MCT	58	Gavage	8 day	30	mg/kg	High	test	monocrotaline_High_8 day
3017093029	280	15	2	Liver	A	monocrotaline	MCT	58	Gavage	15 day	30	mg/kg	High	test	monocrotaline_High_15 day
3017271010	280	15	2	Kidney	A	monocrotaline	MCT	58	Gavage	15 day	30	mg/kg	High	test	monocrotaline_High_15 day
3017093030	280	16	3	Liver	A	monocrotaline	MCT	58	Gavage	15 day	30	mg/kg	High	test	monocrotaline_High_15 day
3017271011	280	16	3	Kidney	A	monocrotaline	MCT	58	Gavage	15 day	30	mg/kg	High	test	monocrotaline_High_15 day
3017094025	280	16	4	Liver	A	monocrotaline	MCT	58	Gavage	15 day	30	mg/kg	High	test	monocrotaline_High_15 day
3017271012	280	16	4	Kidney	A	monocrotaline	MCT	58	Gavage	15 day	30	mg/kg	High	test	monocrotaline_High_15 day
3017096014	305	1	1	Liver	A	ethinylestradiol	EE	55	Gavage	4 day	0	mg/kg	Control	train	ethinylestradiol_Control_4 day
3017446017	305	1	1	Kidney	A	ethinylestradiol	EE	55	Gavage	4 day	0	mg/kg	Control	train	ethinylestradiol_Control_4 day
3017096015	305	1	4	Liver	A	ethinylestradiol	EE	55	Gavage	4 day	0	mg/kg	Control	train	ethinylestradiol_Control_4 day
3017446018	305	1	4	Kidney	A	ethinylestradiol	EE	55	Gavage	4 day	0	mg/kg	Control	train	ethinylestradiol_Control_4 day
3017096016	305	1	5	Liver	A	ethinylestradiol	EE	55	Gavage	4 day	0	mg/kg	Control	train	ethinylestradiol_Control_4 day
3017446019	305	1	5	Kidney	A	ethinylestradiol	EE	55	Gavage	4 day	0	mg/kg	Control	train	ethinylestradiol_Control_4 day
3017099015	305	2	1	Liver	A	ethinylestradiol	EE	55	Gavage	8 day	0	mg/kg	Control	train	ethinylestradiol_Control_8 day
3017446029	305	2	1	Kidney	A	ethinylestradiol	EE	55	Gavage	8 day	0	mg/kg	Control	train	ethinylestradiol_Control_8 day
3017099016	305	2	4	Liver	A	ethinylestradiol	EE	55	Gavage	8 day	0	mg/kg	Control	train	ethinylestradiol_Control_8 day
3017446030	305	2	4	Kidney	A	ethinylestradiol	EE	55	Gavage	8 day	0	mg/kg	Control	train	ethinylestradiol_Control_8 day
3017099017	305	2	5	Liver	A	ethinylestradiol	EE	55	Gavage	8 day	0	mg/kg	Control	train	ethinylestradiol_Control_8 day
3017447001	305	2	5	Kidney	A	ethinylestradiol	EE	55	Gavage	8 day	0	mg/kg	Control	train	ethinylestradiol_Control_8 day
3017083018	305	3	2	Liver	A	ethinylestradiol	EE	55	Gavage	15 day	0	mg/kg	Control	train	ethinylestradiol_Control_15 day
3017474030	305	3	2	Kidney	A	ethinylestradiol	EE	55	Gavage	15 day	0	mg/kg	Control	train	ethinylestradiol_Control_15 day
3017083019	305	3	4	Liver	A	ethinylestradiol	EE	55	Gavage	15 day	0	mg/kg	Control	train	ethinylestradiol_Control_15 day
3017475001	305	3	4	Kidney	A	ethinylestradiol	EE	55	Gavage	15 day	0	mg/kg	Control	train	ethinylestradiol_Control_15 day
3017083020	305	3	5	Liver	A	ethinylestradiol	EE	55	Gavage	15 day	0	mg/kg	Control	train	ethinylestradiol_Control_15 day
3017475002	305	3	5	Kidney	A	ethinylestradiol	EE	55	Gavage	15 day	0	mg/kg	Control	train	ethinylestradiol_Control_15 day
3017085005	305	4	1	Liver	A	ethinylestradiol	EE	55	Gavage	29 day	0	mg/kg	Control	train	ethinylestradiol_Control_29 day
3017475012	305	4	1	Kidney	A	ethinylestradiol	EE	55	Gavage	29 day	0	mg/kg	Control	train	ethinylestradiol_Control_29 day
3017085006	305	4	2	Liver	A	ethinylestradiol	EE	55	Gavage	29 day	0	mg/kg	Control	train	ethinylestradiol_Control_29 day
3017475013	305	4	2	Kidney	A	ethinylestradiol	EE	55	Gavage	29 day	0	mg/kg	Control	train	ethinylestradiol_Control_29 day
3017086001	305	4	3	Liver	A	ethinylestradiol	EE	55	Gavage	29 day	0	mg/kg	Control	train	ethinylestradiol_Control_29 day
3017475014	305	4	3	Kidney	A	ethinylestradiol	EE	55	Gavage	29 day	0	mg/kg	Control	train	ethinylestradiol_Control_29 day
3017096017	305	5	1	Liver	A	ethinylestradiol	EE	55	Gavage	4 day	1	mg/kg	Low	train	ethinylestradiol_Low_4 day
3017446020	305	5	1	Kidney	A	ethinylestradiol	EE	55	Gavage	4 day	1	mg/kg	Low	train	ethinylestradiol_Low_4 day
3017096018	305	5	2	Liver	A	ethinylestradiol	EE	55	Gavage	4 day	1	mg/kg	Low	train	ethinylestradiol_Low_4 day
3017446021	305	5	2	Kidney	A	ethinylestradiol	EE	55	Gavage	4 day	1	mg/kg	Low	train	ethinylestradiol_Low_4 day
3017096019	305	5	4	Liver	A	ethinylestradiol	EE	55	Gavage	4 day	1	mg/kg	Low	train	ethinylestradiol_Low_4 day
3017446022	305	5	4	Kidney	A	ethinylestradiol	EE	55	Gavage	4 day	1	mg/kg	Low	train	ethinylestradiol_Low_4 day
3017099018	305	6	1	Liver	A	ethinylestradiol	EE	55	Gavage	8 day	1	mg/kg	Low	train	ethinylestradiol_Low_8 day
3017447002	305	6	1	Kidney	A	ethinylestradiol	EE	55	Gavage	8 day	1	mg/kg	Low	train	ethinylestradiol_Low_8 day
3017099019	305	6	2	Liver	A	ethinylestradiol	EE	55	Gavage	8 day	1	mg/kg	Low	train	ethinylestradiol_Low_8 day
3017447003	305	6	3	Kidney	A	ethinylestradiol	EE	55	Gavage	8 day	1	mg/kg	Low	train	ethinylestradiol_Low_8 day
3017099020	305	6	4	Liver	A	ethinylestradiol	EE	55	Gavage	8 day	1	mg/kg	Low	train	ethinylestradiol_Low_8 day
3017447004	305	6	4	Kidney	A	ethinylestradiol	EE	55	Gavage	8 day	1	mg/kg	Low	train	ethinylestradiol_Low_8 day
3017083021	305	7	2	Liver	A	ethinylestradiol	EE	55	Gavage	15 day	1	mg/kg	Low	train	ethinylestradiol_Low_15 day
3017475003	305	7	2	Kidney	A	ethinylestradiol	EE	55	Gavage	15 day	1	mg/kg	Low	train	ethinylestradiol_Low_15 day
3017083022	305	7	3	Liver	A	ethinylestradiol	EE	55	Gavage	15 day	1	mg/kg	Low	train	ethinylestradiol_Low_15 day
3017475004	305	7	3	Kidney	A	ethinylestradiol	EE	55	Gavage	15 day	1	mg/kg	Low	train	ethinylestradiol_Low_15 day
3017083023	305	7	4	Liver	A	ethinylestradiol	EE	55	Gavage	15 day	1	mg/kg	Low	train	ethinylestradiol_Low_15 day
3017475005	305	7	4	Kidney	A	ethinylestradiol	EE	55	Gavage	15 day	1	mg/kg	Low	train	ethinylestradiol_Low_15 day
3017086002	305	8	1	Liver	B	ethinylestradiol	EE	55	Gavage	29 day	1	mg/kg	Low	train	ethinylestradiol_Low_29 day
3017475015	305	8	1	Kidney	A	ethinylestradiol	EE	55	Gavage	29 day	1	mg/kg	Low	train	ethinylestradiol_Low_29 day
3017086003	305	8	4	Liver	A	ethinylestradiol	EE	55	Gavage	29 day	1	mg/kg	Low	train	ethinylestradiol_Low_29 day
3017475016	305	8	4	Kidney	A	ethinylestradiol	EE	55	Gavage	29 day	1	mg/kg	Low	train	ethinylestradiol_Low_29 day
3017086004	305	8	5	Liver	B	ethinylestradiol	EE	55	Gavage	29 day	1	mg/kg	Low	train	ethinylestradiol_Low_29 day
3017475017	305	8	5	Kidney	A	ethinylestradiol	EE	55	Gavage	29 day	1	mg/kg	Low	train	ethinylestradiol_Low_29 day
3017096020	305	9	1	Liver	A	ethinylestradiol	EE	55	Gavage	4 day	3	mg/kg	Middle	train	ethinylestradiol_Middle_4 day
3017446023	305	9	1	Kidney	A	ethinylestradiol	EE	55	Gavage	4 day	3	mg/kg	Middle	train	ethinylestradiol_Middle_4 day
3017096021	305	9	2	Liver	A	ethinylestradiol	EE	55	Gavage	4 day	3	mg/kg	Middle	train	ethinylestradiol_Middle_4 day
3017446024	305	9	2	Kidney	A	ethinylestradiol	EE	55	Gavage	4 day	3	mg/kg	Middle	train	ethinylestradiol_Middle_4 day
3017096022	305	9	3	Liver	A	ethinylestradiol	EE	55	Gavage	4 day	3	mg/kg	Middle	train	ethinylestradiol_Middle_4 day
3017446025	305	9	3	Kidney	A	ethinylestradiol	EE	55	Gavage	4 day	3	mg/kg	Middle	train	ethinylestradiol_Middle_4 day
3017099021	305	10	1	Liver	A	ethinylestradiol	EE	55	Gavage	8 day	3	mg/kg	Middle	train	ethinylestradiol_Middle_8 day
3017099022	305	10	2	Liver	A	ethinylestradiol	EE	55	Gavage	8 day	3	mg/kg	Middle	train	ethinylestradiol_Middle_8 day
3017447005	305	10	2	Kidney	A	ethinylestradiol	EE	55	Gavage	8 day	3	mg/kg	Middle	train	ethinylestradiol_Middle_8 day
3017099023	305	10	3	Liver	A	ethinylestradiol	EE	55	Gavage	8 day	3	mg/kg	Middle	train	ethinylestradiol_Middle_8 day
3017447006	305	10	3	Kidney	A	ethinylestradiol	EE	55	Gavage	8 day	3	mg/kg	Middle	train	ethinylestradiol_Middle_8 day
3017447007	305	10	5	Kidney	A	ethinylestradiol	EE	55	Gavage	8 day	3	mg/kg	Middle	train	ethinylestradiol_Middle_8 day
3017475006	305	11	1	Kidney	A	ethinylestradiol	EE	55	Gavage	15 day	3	mg/kg	Middle	train	ethinylestradiol_Middle_15 day
3017083024	305	11	2	Liver	B	ethinylestradiol	EE	55	Gavage	15 day	3	mg/kg	Middle	train	ethinylestradiol_Middle_15 day
3017475007	305	11	2	Kidney	A	ethinylestradiol	EE	55	Gavage	15 day	3	mg/kg	Middle	train	ethinylestradiol_Middle_15 day
3017083025	305	11	4	Liver	A	ethinylestradiol	EE	55	Gavage	15 day	3	mg/kg	Middle	train	ethinylestradiol_Middle_15 day
3017083026	305	11	5	Liver	A	ethinylestradiol	EE	55	Gavage	15 day	3	mg/kg	Middle	train	ethinylestradiol_Middle_15 day
3017475008	305	11	5	Kidney	A	ethinylestradiol	EE	55	Gavage	15 day	3	mg/kg	Middle	train	ethinylestradiol_Middle_15 day
3017086005	305	12	2	Liver	A	ethinylestradiol	EE	55	Gavage	29 day	3	mg/kg	Middle	train	ethinylestradiol_Middle_29 day
3017475018	305	12	2	Kidney	A	ethinylestradiol	EE	55	Gavage	29 day	3	mg/kg	Middle	train	ethinylestradiol_Middle_29 day
3017086006	305	12	3	Liver	A	ethinylestradiol	EE	55	Gavage	29 day	3	mg/kg	Middle	train	ethinylestradiol_Middle_29 day
3017086007	305	12	4	Liver	A	ethinylestradiol	EE	55	Gavage	29 day	3	mg/kg	Middle	train	ethinylestradiol_Middle_29 day
3017475019	305	12	4	Kidney	A	ethinylestradiol	EE	55	Gavage	29 day	3	mg/kg	Middle	train	ethinylestradiol_Middle_29 day
3017475020	305	12	5	Kidney	A	ethinylestradiol	EE	55	Gavage	29 day	3	mg/kg	Middle	train	ethinylestradiol_Middle_29 day
3017096023	305	13	2	Liver	A	ethinylestradiol	EE	55	Gavage	4 day	10	mg/kg	High	train	ethinylestradiol_High_4 day
3017446026	305	13	2	Kidney	A	ethinylestradiol	EE	55	Gavage	4 day	10	mg/kg	High	train	ethinylestradiol_High_4 day
3017096024	305	13	3	Liver	A	ethinylestradiol	EE	55	Gavage	4 day	10	mg/kg	High	train	ethinylestradiol_High_4 day
3017446027	305	13	3	Kidney	A	ethinylestradiol	EE	55	Gavage	4 day	10	mg/kg	High	train	ethinylestradiol_High_4 day
3017096025	305	13	4	Liver	A	ethinylestradiol	EE	55	Gavage	4 day	10	mg/kg	High	train	ethinylestradiol_High_4 day
3017446028	305	13	4	Kidney	A	ethinylestradiol	EE	55	Gavage	4 day	10	mg/kg	High	train	ethinylestradiol_High_4 day
3017099024	305	14	2	Liver	A	ethinylestradiol	EE	55	Gavage	8 day	10	mg/kg	High	train	ethinylestradiol_High_8 day
3017447008	305	14	2	Kidney	A	ethinylestradiol	EE	55	Gavage	8 day	10	mg/kg	High	train	ethinylestradiol_High_8 day
3017099025	305	14	3	Liver	A	ethinylestradiol	EE	55	Gavage	8 day	10	mg/kg	High	train	ethinylestradiol_High_8 day
3017447009	305	14	3	Kidney	A	ethinylestradiol	EE	55	Gavage	8 day	10	mg/kg	High	train	ethinylestradiol_High_8 day
3017099026	305	14	4	Liver	A	ethinylestradiol	EE	55	Gavage	8 day	10	mg/kg	High	train	ethinylestradiol_High_8 day
3017447010	305	14	4	Kidney	A	ethinylestradiol	EE	55	Gavage	8 day	10	mg/kg	High	train	ethinylestradiol_High_8 day
3017083027	305	15	2	Liver	A	ethinylestradiol	EE	55	Gavage	15 day	10	mg/kg	High	train	ethinylestradiol_High_15 day
3017475009	305	15	2	Kidney	A	ethinylestradiol	EE	55	Gavage	15 day	10	mg/kg	High	train	ethinylestradiol_High_15 day
3017083028	305	15	3	Liver	A	ethinylestradiol	EE	55	Gavage	15 day	10	mg/kg	High	train	ethinylestradiol_High_15 day
3017475010	305	15	3	Kidney	A	ethinylestradiol	EE	55	Gavage	15 day	10	mg/kg	High	train	ethinylestradiol_High_15 day
3017475011	305	15	4	Kidney	B	ethinylestradiol	EE	55	Gavage	15 day	10	mg/kg	High	train	ethinylestradiol_High_15 day
3017083029	305	15	5	Liver	A	ethinylestradiol	EE	55	Gavage	15 day	10	mg/kg	High	train	ethinylestradiol_High_15 day
3017475021	305	16	1	Kidney	A	ethinylestradiol	EE	55	Gavage	29 day	10	mg/kg	High	train	ethinylestradiol_High_29 day
3017086008	305	16	2	Liver	A	ethinylestradiol	EE	55	Gavage	29 day	10	mg/kg	High	train	ethinylestradiol_High_29 day
3017475022	305	16	2	Kidney	A	ethinylestradiol	EE	55	Gavage	29 day	10	mg/kg	High	train	ethinylestradiol_High_29 day
3017475023	305	16	3	Kidney	A	ethinylestradiol	EE	55	Gavage	29 day	10	mg/kg	High	train	ethinylestradiol_High_29 day
3017086009	305	16	4	Liver	A	ethinylestradiol	EE	55	Gavage	29 day	10	mg/kg	High	train	ethinylestradiol_High_29 day
3017086010	305	16	5	Liver	A	ethinylestradiol	EE	55	Gavage	29 day	10	mg/kg	High	train	ethinylestradiol_High_29 day
3017104002	311	1	1	Liver	A	lomustine	LS	49	Gavage	4 day	0	mg/kg	Control	train	lomustine_Control_4 day
3017448005	311	1	1	Kidney	B	lomustine	LS	49	Gavage	4 day	0	mg/kg	Control	train	lomustine_Control_4 day
3017104003	311	1	4	Liver	A	lomustine	LS	49	Gavage	4 day	0	mg/kg	Control	train	lomustine_Control_4 day
3017448006	311	1	4	Kidney	B	lomustine	LS	49	Gavage	4 day	0	mg/kg	Control	train	lomustine_Control_4 day
3017104004	311	1	5	Liver	A	lomustine	LS	49	Gavage	4 day	0	mg/kg	Control	train	lomustine_Control_4 day
3017448007	311	1	5	Kidney	A	lomustine	LS	49	Gavage	4 day	0	mg/kg	Control	train	lomustine_Control_4 day
3017104014	311	2	1	Liver	A	lomustine	LS	49	Gavage	8 day	0	mg/kg	Control	train	lomustine_Control_8 day
3017448017	311	2	1	Kidney	B	lomustine	LS	49	Gavage	8 day	0	mg/kg	Control	train	lomustine_Control_8 day
3017104015	311	2	2	Liver	A	lomustine	LS	49	Gavage	8 day	0	mg/kg	Control	train	lomustine_Control_8 day
3017448018	311	2	2	Kidney	B	lomustine	LS	49	Gavage	8 day	0	mg/kg	Control	train	lomustine_Control_8 day
3017104016	311	2	5	Liver	A	lomustine	LS	49	Gavage	8 day	0	mg/kg	Control	train	lomustine_Control_8 day
3017448019	311	2	5	Kidney	A	lomustine	LS	49	Gavage	8 day	0	mg/kg	Control	train	lomustine_Control_8 day
3017104026	311	3	1	Liver	A	lomustine	LS	49	Gavage	15 day	0	mg/kg	Control	train	lomustine_Control_15 day
3017455007	311	3	1	Kidney	A	lomustine	LS	49	Gavage	15 day	0	mg/kg	Control	train	lomustine_Control_15 day
3017104027	311	3	3	Liver	A	lomustine	LS	49	Gavage	15 day	0	mg/kg	Control	train	lomustine_Control_15 day
3017455008	311	3	3	Kidney	A	lomustine	LS	49	Gavage	15 day	0	mg/kg	Control	train	lomustine_Control_15 day
3017104028	311	3	4	Liver	A	lomustine	LS	49	Gavage	15 day	0	mg/kg	Control	train	lomustine_Control_15 day
3017455009	311	3	4	Kidney	A	lomustine	LS	49	Gavage	15 day	0	mg/kg	Control	train	lomustine_Control_15 day
3017105008	311	4	2	Liver	A	lomustine	LS	49	Gavage	29 day	0	mg/kg	Control	train	lomustine_Control_29 day
3017455019	311	4	2	Kidney	A	lomustine	LS	49	Gavage	29 day	0	mg/kg	Control	train	lomustine_Control_29 day
3017216017	311	4	3	Liver	B	lomustine	LS	49	Gavage	29 day	0	mg/kg	Control	train	lomustine_Control_29 day
3017455020	311	4	3	Kidney	A	lomustine	LS	49	Gavage	29 day	0	mg/kg	Control	train	lomustine_Control_29 day
3017105010	311	4	5	Liver	A	lomustine	LS	49	Gavage	29 day	0	mg/kg	Control	train	lomustine_Control_29 day
3017455021	311	4	5	Kidney	A	lomustine	LS	49	Gavage	29 day	0	mg/kg	Control	train	lomustine_Control_29 day
3017104005	311	5	1	Liver	A	lomustine	LS	49	Gavage	4 day	1	mg/kg	Low	train	lomustine_Low_4 day
3017448008	311	5	1	Kidney	A	lomustine	LS	49	Gavage	4 day	1	mg/kg	Low	train	lomustine_Low_4 day
3017104006	311	5	2	Liver	A	lomustine	LS	49	Gavage	4 day	1	mg/kg	Low	train	lomustine_Low_4 day
3017448009	311	5	2	Kidney	A	lomustine	LS	49	Gavage	4 day	1	mg/kg	Low	train	lomustine_Low_4 day
3017104007	311	5	3	Liver	A	lomustine	LS	49	Gavage	4 day	1	mg/kg	Low	train	lomustine_Low_4 day
3017448010	311	5	3	Kidney	A	lomustine	LS	49	Gavage	4 day	1	mg/kg	Low	train	lomustine_Low_4 day
3017104017	311	6	3	Liver	A	lomustine	LS	49	Gavage	8 day	1	mg/kg	Low	train	lomustine_Low_8 day
3017448020	311	6	3	Kidney	B	lomustine	LS	49	Gavage	8 day	1	mg/kg	Low	train	lomustine_Low_8 day
3017104018	311	6	4	Liver	A	lomustine	LS	49	Gavage	8 day	1	mg/kg	Low	train	lomustine_Low_8 day
3017448021	311	6	4	Kidney	B	lomustine	LS	49	Gavage	8 day	1	mg/kg	Low	train	lomustine_Low_8 day
3017104019	311	6	5	Liver	A	lomustine	LS	49	Gavage	8 day	1	mg/kg	Low	train	lomustine_Low_8 day
3017448022	311	6	5	Kidney	A	lomustine	LS	49	Gavage	8 day	1	mg/kg	Low	train	lomustine_Low_8 day
3017104029	311	7	1	Liver	A	lomustine	LS	49	Gavage	15 day	1	mg/kg	Low	train	lomustine_Low_15 day
3017455010	311	7	1	Kidney	A	lomustine	LS	49	Gavage	15 day	1	mg/kg	Low	train	lomustine_Low_15 day
3017104030	311	7	2	Liver	A	lomustine	LS	49	Gavage	15 day	1	mg/kg	Low	train	lomustine_Low_15 day
3017455011	311	7	2	Kidney	A	lomustine	LS	49	Gavage	15 day	1	mg/kg	Low	train	lomustine_Low_15 day
3017105001	311	7	4	Liver	A	lomustine	LS	49	Gavage	15 day	1	mg/kg	Low	train	lomustine_Low_15 day
3017455012	311	7	4	Kidney	A	lomustine	LS	49	Gavage	15 day	1	mg/kg	Low	train	lomustine_Low_15 day
3017105011	311	8	2	Liver	A	lomustine	LS	49	Gavage	29 day	1	mg/kg	Low	train	lomustine_Low_29 day
3017512002	311	8	2	Kidney	B	lomustine	LS	49	Gavage	29 day	1	mg/kg	Low	train	lomustine_Low_29 day
3017105012	311	8	3	Liver	A	lomustine	LS	49	Gavage	29 day	1	mg/kg	Low	train	lomustine_Low_29 day
3017455023	311	8	3	Kidney	A	lomustine	LS	49	Gavage	29 day	1	mg/kg	Low	train	lomustine_Low_29 day
3017216018	311	8	4	Liver	B	lomustine	LS	49	Gavage	29 day	1	mg/kg	Low	train	lomustine_Low_29 day
3017455024	311	8	4	Kidney	A	lomustine	LS	49	Gavage	29 day	1	mg/kg	Low	train	lomustine_Low_29 day
3017104008	311	9	1	Liver	A	lomustine	LS	49	Gavage	4 day	2	mg/kg	Middle	train	lomustine_Middle_4 day
3017448011	311	9	1	Kidney	A	lomustine	LS	49	Gavage	4 day	2	mg/kg	Middle	train	lomustine_Middle_4 day
3017104009	311	9	3	Liver	A	lomustine	LS	49	Gavage	4 day	2	mg/kg	Middle	train	lomustine_Middle_4 day
3017448012	311	9	3	Kidney	A	lomustine	LS	49	Gavage	4 day	2	mg/kg	Middle	train	lomustine_Middle_4 day
3017104010	311	9	5	Liver	A	lomustine	LS	49	Gavage	4 day	2	mg/kg	Middle	train	lomustine_Middle_4 day
3017448013	311	9	5	Kidney	A	lomustine	LS	49	Gavage	4 day	2	mg/kg	Middle	train	lomustine_Middle_4 day
3017104020	311	10	1	Liver	A	lomustine	LS	49	Gavage	8 day	2	mg/kg	Middle	train	lomustine_Middle_8 day
3017448023	311	10	1	Kidney	B	lomustine	LS	49	Gavage	8 day	2	mg/kg	Middle	train	lomustine_Middle_8 day
3017104021	311	10	2	Liver	A	lomustine	LS	49	Gavage	8 day	2	mg/kg	Middle	train	lomustine_Middle_8 day
3017448024	311	10	2	Kidney	B	lomustine	LS	49	Gavage	8 day	2	mg/kg	Middle	train	lomustine_Middle_8 day
3017104022	311	10	3	Liver	A	lomustine	LS	49	Gavage	8 day	2	mg/kg	Middle	train	lomustine_Middle_8 day
3017448025	311	10	3	Kidney	A	lomustine	LS	49	Gavage	8 day	2	mg/kg	Middle	train	lomustine_Middle_8 day
3017105002	311	11	1	Liver	B	lomustine	LS	49	Gavage	15 day	2	mg/kg	Middle	train	lomustine_Middle_15 day
3017455013	311	11	1	Kidney	A	lomustine	LS	49	Gavage	15 day	2	mg/kg	Middle	train	lomustine_Middle_15 day
3017105003	311	11	3	Liver	A	lomustine	LS	49	Gavage	15 day	2	mg/kg	Middle	train	lomustine_Middle_15 day
3017455014	311	11	3	Kidney	A	lomustine	LS	49	Gavage	15 day	2	mg/kg	Middle	train	lomustine_Middle_15 day
3017105004	311	11	4	Liver	A	lomustine	LS	49	Gavage	15 day	2	mg/kg	Middle	train	lomustine_Middle_15 day
3017455015	311	11	4	Kidney	A	lomustine	LS	49	Gavage	15 day	2	mg/kg	Middle	train	lomustine_Middle_15 day
3017105014	311	12	1	Liver	A	lomustine	LS	49	Gavage	29 day	2	mg/kg	Middle	train	lomustine_Middle_29 day
3017455025	311	12	1	Kidney	A	lomustine	LS	49	Gavage	29 day	2	mg/kg	Middle	train	lomustine_Middle_29 day
3017105015	311	12	2	Liver	A	lomustine	LS	49	Gavage	29 day	2	mg/kg	Middle	train	lomustine_Middle_29 day
3017455026	311	12	2	Kidney	A	lomustine	LS	49	Gavage	29 day	2	mg/kg	Middle	train	lomustine_Middle_29 day
3017105016	311	12	3	Liver	A	lomustine	LS	49	Gavage	29 day	2	mg/kg	Middle	train	lomustine_Middle_29 day
3017455027	311	12	3	Kidney	A	lomustine	LS	49	Gavage	29 day	2	mg/kg	Middle	train	lomustine_Middle_29 day
3017104011	311	13	1	Liver	A	lomustine	LS	49	Gavage	4 day	6	mg/kg	High	train	lomustine_High_4 day
3017448014	311	13	1	Kidney	A	lomustine	LS	49	Gavage	4 day	6	mg/kg	High	train	lomustine_High_4 day
3017104012	311	13	4	Liver	A	lomustine	LS	49	Gavage	4 day	6	mg/kg	High	train	lomustine_High_4 day
3017448015	311	13	4	Kidney	B	lomustine	LS	49	Gavage	4 day	6	mg/kg	High	train	lomustine_High_4 day
3017104013	311	13	5	Liver	A	lomustine	LS	49	Gavage	4 day	6	mg/kg	High	train	lomustine_High_4 day
3017448016	311	13	5	Kidney	C	lomustine	LS	49	Gavage	4 day	6	mg/kg	High	train	lomustine_High_4 day
3017104023	311	14	1	Liver	A	lomustine	LS	49	Gavage	8 day	6	mg/kg	High	train	lomustine_High_8 day
3017448026	311	14	1	Kidney	A	lomustine	LS	49	Gavage	8 day	6	mg/kg	High	train	lomustine_High_8 day
3017104024	311	14	3	Liver	A	lomustine	LS	49	Gavage	8 day	6	mg/kg	High	train	lomustine_High_8 day
3017448027	311	14	3	Kidney	B	lomustine	LS	49	Gavage	8 day	6	mg/kg	High	train	lomustine_High_8 day
3017104025	311	14	5	Liver	A	lomustine	LS	49	Gavage	8 day	6	mg/kg	High	train	lomustine_High_8 day
3017448028	311	14	5	Kidney	A	lomustine	LS	49	Gavage	8 day	6	mg/kg	High	train	lomustine_High_8 day
3017105005	311	15	1	Liver	A	lomustine	LS	49	Gavage	15 day	6	mg/kg	High	train	lomustine_High_15 day
3017455016	311	15	1	Kidney	B	lomustine	LS	49	Gavage	15 day	6	mg/kg	High	train	lomustine_High_15 day
3017105006	311	15	2	Liver	A	lomustine	LS	49	Gavage	15 day	6	mg/kg	High	train	lomustine_High_15 day
3017455017	311	15	2	Kidney	A	lomustine	LS	49	Gavage	15 day	6	mg/kg	High	train	lomustine_High_15 day
3017105007	311	15	3	Liver	A	lomustine	LS	49	Gavage	15 day	6	mg/kg	High	train	lomustine_High_15 day
3017455018	311	15	3	Kidney	B	lomustine	LS	49	Gavage	15 day	6	mg/kg	High	train	lomustine_High_15 day
3017105017	311	16	1	Liver	A	lomustine	LS	49	Gavage	29 day	6	mg/kg	High	train	lomustine_High_29 day
3017455028	311	16	1	Kidney	A	lomustine	LS	49	Gavage	29 day	6	mg/kg	High	train	lomustine_High_29 day
3017105018	311	16	2	Liver	A	lomustine	LS	49	Gavage	29 day	6	mg/kg	High	train	lomustine_High_29 day
3017455029	311	16	2	Kidney	A	lomustine	LS	49	Gavage	29 day	6	mg/kg	High	train	lomustine_High_29 day
3017105019	311	16	3	Liver	A	lomustine	LS	49	Gavage	29 day	6	mg/kg	High	train	lomustine_High_29 day
3017455030	311	16	3	Kidney	A	lomustine	LS	49	Gavage	29 day	6	mg/kg	High	train	lomustine_High_29 day
3017109012	313	1	2	Liver	A	ciprofloxacin	CPX	50	Gavage	4 day	0	mg/kg	Control	train	ciprofloxacin_Control_4 day
3017849023	313	1	2	Kidney	B	ciprofloxacin	CPX	50	Gavage	4 day	0	mg/kg	Control	train	ciprofloxacin_Control_4 day
3017109013	313	1	3	Liver	A	ciprofloxacin	CPX	50	Gavage	4 day	0	mg/kg	Control	train	ciprofloxacin_Control_4 day
3017849024	313	1	3	Kidney	B	ciprofloxacin	CPX	50	Gavage	4 day	0	mg/kg	Control	train	ciprofloxacin_Control_4 day
3017109014	313	1	4	Liver	A	ciprofloxacin	CPX	50	Gavage	4 day	0	mg/kg	Control	train	ciprofloxacin_Control_4 day
3017849025	313	1	4	Kidney	A	ciprofloxacin	CPX	50	Gavage	4 day	0	mg/kg	Control	train	ciprofloxacin_Control_4 day
3017109024	313	2	1	Liver	A	ciprofloxacin	CPX	50	Gavage	8 day	0	mg/kg	Control	train	ciprofloxacin_Control_8 day
3017850005	313	2	1	Kidney	A	ciprofloxacin	CPX	50	Gavage	8 day	0	mg/kg	Control	train	ciprofloxacin_Control_8 day
3017109025	313	2	4	Liver	A	ciprofloxacin	CPX	50	Gavage	8 day	0	mg/kg	Control	train	ciprofloxacin_Control_8 day
3017850006	313	2	4	Kidney	A	ciprofloxacin	CPX	50	Gavage	8 day	0	mg/kg	Control	train	ciprofloxacin_Control_8 day
3017109026	313	2	5	Liver	A	ciprofloxacin	CPX	50	Gavage	8 day	0	mg/kg	Control	train	ciprofloxacin_Control_8 day
3017850007	313	2	5	Kidney	A	ciprofloxacin	CPX	50	Gavage	8 day	0	mg/kg	Control	train	ciprofloxacin_Control_8 day
3017110030	313	3	1	Liver	A	ciprofloxacin	CPX	50	Gavage	15 day	0	mg/kg	Control	train	ciprofloxacin_Control_15 day
3017848029	313	3	1	Kidney	A	ciprofloxacin	CPX	50	Gavage	15 day	0	mg/kg	Control	train	ciprofloxacin_Control_15 day
3017111025	313	3	2	Liver	A	ciprofloxacin	CPX	50	Gavage	15 day	0	mg/kg	Control	train	ciprofloxacin_Control_15 day
3017848030	313	3	2	Kidney	A	ciprofloxacin	CPX	50	Gavage	15 day	0	mg/kg	Control	train	ciprofloxacin_Control_15 day
3017111026	313	3	3	Liver	A	ciprofloxacin	CPX	50	Gavage	15 day	0	mg/kg	Control	train	ciprofloxacin_Control_15 day
3017849001	313	3	3	Kidney	A	ciprofloxacin	CPX	50	Gavage	15 day	0	mg/kg	Control	train	ciprofloxacin_Control_15 day
3017112006	313	4	1	Liver	A	ciprofloxacin	CPX	50	Gavage	29 day	0	mg/kg	Control	train	ciprofloxacin_Control_29 day
3017849011	313	4	1	Kidney	A	ciprofloxacin	CPX	50	Gavage	29 day	0	mg/kg	Control	train	ciprofloxacin_Control_29 day
3017112007	313	4	2	Liver	A	ciprofloxacin	CPX	50	Gavage	29 day	0	mg/kg	Control	train	ciprofloxacin_Control_29 day
3017849012	313	4	2	Kidney	A	ciprofloxacin	CPX	50	Gavage	29 day	0	mg/kg	Control	train	ciprofloxacin_Control_29 day
3017112008	313	4	3	Liver	A	ciprofloxacin	CPX	50	Gavage	29 day	0	mg/kg	Control	train	ciprofloxacin_Control_29 day
3017849013	313	4	3	Kidney	A	ciprofloxacin	CPX	50	Gavage	29 day	0	mg/kg	Control	train	ciprofloxacin_Control_29 day
3017109015	313	5	1	Liver	A	ciprofloxacin	CPX	50	Gavage	4 day	100	mg/kg	Low	train	ciprofloxacin_Low_4 day
3017849026	313	5	1	Kidney	A	ciprofloxacin	CPX	50	Gavage	4 day	100	mg/kg	Low	train	ciprofloxacin_Low_4 day
3017109016	313	5	4	Liver	A	ciprofloxacin	CPX	50	Gavage	4 day	100	mg/kg	Low	train	ciprofloxacin_Low_4 day
3017849027	313	5	4	Kidney	B	ciprofloxacin	CPX	50	Gavage	4 day	100	mg/kg	Low	train	ciprofloxacin_Low_4 day
3017109017	313	5	5	Liver	A	ciprofloxacin	CPX	50	Gavage	4 day	100	mg/kg	Low	train	ciprofloxacin_Low_4 day
3017849028	313	5	5	Kidney	A	ciprofloxacin	CPX	50	Gavage	4 day	100	mg/kg	Low	train	ciprofloxacin_Low_4 day
3017109027	313	6	2	Liver	A	ciprofloxacin	CPX	50	Gavage	8 day	100	mg/kg	Low	train	ciprofloxacin_Low_8 day
3017850008	313	6	2	Kidney	A	ciprofloxacin	CPX	50	Gavage	8 day	100	mg/kg	Low	train	ciprofloxacin_Low_8 day
3017109028	313	6	3	Liver	A	ciprofloxacin	CPX	50	Gavage	8 day	100	mg/kg	Low	train	ciprofloxacin_Low_8 day
3017850009	313	6	3	Kidney	A	ciprofloxacin	CPX	50	Gavage	8 day	100	mg/kg	Low	train	ciprofloxacin_Low_8 day
3017109029	313	6	4	Liver	A	ciprofloxacin	CPX	50	Gavage	8 day	100	mg/kg	Low	train	ciprofloxacin_Low_8 day
3017850010	313	6	4	Kidney	B	ciprofloxacin	CPX	50	Gavage	8 day	100	mg/kg	Low	train	ciprofloxacin_Low_8 day
3017111027	313	7	1	Liver	A	ciprofloxacin	CPX	50	Gavage	15 day	100	mg/kg	Low	train	ciprofloxacin_Low_15 day
3017849002	313	7	1	Kidney	A	ciprofloxacin	CPX	50	Gavage	15 day	100	mg/kg	Low	train	ciprofloxacin_Low_15 day
3017111028	313	7	4	Liver	A	ciprofloxacin	CPX	50	Gavage	15 day	100	mg/kg	Low	train	ciprofloxacin_Low_15 day
3017849003	313	7	4	Kidney	A	ciprofloxacin	CPX	50	Gavage	15 day	100	mg/kg	Low	train	ciprofloxacin_Low_15 day
3017111029	313	7	5	Liver	A	ciprofloxacin	CPX	50	Gavage	15 day	100	mg/kg	Low	train	ciprofloxacin_Low_15 day
3017849004	313	7	5	Kidney	A	ciprofloxacin	CPX	50	Gavage	15 day	100	mg/kg	Low	train	ciprofloxacin_Low_15 day
3017112009	313	8	2	Liver	A	ciprofloxacin	CPX	50	Gavage	29 day	100	mg/kg	Low	train	ciprofloxacin_Low_29 day
3017849014	313	8	2	Kidney	A	ciprofloxacin	CPX	50	Gavage	29 day	100	mg/kg	Low	train	ciprofloxacin_Low_29 day
3017112010	313	8	4	Liver	A	ciprofloxacin	CPX	50	Gavage	29 day	100	mg/kg	Low	train	ciprofloxacin_Low_29 day
3017849015	313	8	4	Kidney	A	ciprofloxacin	CPX	50	Gavage	29 day	100	mg/kg	Low	train	ciprofloxacin_Low_29 day
3017112011	313	8	5	Liver	A	ciprofloxacin	CPX	50	Gavage	29 day	100	mg/kg	Low	train	ciprofloxacin_Low_29 day
3017849016	313	8	5	Kidney	A	ciprofloxacin	CPX	50	Gavage	29 day	100	mg/kg	Low	train	ciprofloxacin_Low_29 day
3017109018	313	9	3	Liver	A	ciprofloxacin	CPX	50	Gavage	4 day	300	mg/kg	Middle	train	ciprofloxacin_Middle_4 day
3017849029	313	9	3	Kidney	A	ciprofloxacin	CPX	50	Gavage	4 day	300	mg/kg	Middle	train	ciprofloxacin_Middle_4 day
3017109019	313	9	4	Liver	A	ciprofloxacin	CPX	50	Gavage	4 day	300	mg/kg	Middle	train	ciprofloxacin_Middle_4 day
3017849030	313	9	4	Kidney	A	ciprofloxacin	CPX	50	Gavage	4 day	300	mg/kg	Middle	train	ciprofloxacin_Middle_4 day
3017109020	313	9	5	Liver	A	ciprofloxacin	CPX	50	Gavage	4 day	300	mg/kg	Middle	train	ciprofloxacin_Middle_4 day
3017850001	313	9	5	Kidney	A	ciprofloxacin	CPX	50	Gavage	4 day	300	mg/kg	Middle	train	ciprofloxacin_Middle_4 day
3017109030	313	10	3	Liver	A	ciprofloxacin	CPX	50	Gavage	8 day	300	mg/kg	Middle	train	ciprofloxacin_Middle_8 day
3017850011	313	10	3	Kidney	A	ciprofloxacin	CPX	50	Gavage	8 day	300	mg/kg	Middle	train	ciprofloxacin_Middle_8 day
3017110001	313	10	4	Liver	A	ciprofloxacin	CPX	50	Gavage	8 day	300	mg/kg	Middle	train	ciprofloxacin_Middle_8 day
3017850012	313	10	4	Kidney	A	ciprofloxacin	CPX	50	Gavage	8 day	300	mg/kg	Middle	train	ciprofloxacin_Middle_8 day
3017110002	313	10	5	Liver	A	ciprofloxacin	CPX	50	Gavage	8 day	300	mg/kg	Middle	train	ciprofloxacin_Middle_8 day
3017850013	313	10	5	Kidney	A	ciprofloxacin	CPX	50	Gavage	8 day	300	mg/kg	Middle	train	ciprofloxacin_Middle_8 day
3017111030	313	11	2	Liver	A	ciprofloxacin	CPX	50	Gavage	15 day	300	mg/kg	Middle	train	ciprofloxacin_Middle_15 day
3017849005	313	11	2	Kidney	A	ciprofloxacin	CPX	50	Gavage	15 day	300	mg/kg	Middle	train	ciprofloxacin_Middle_15 day
3017112001	313	11	4	Liver	A	ciprofloxacin	CPX	50	Gavage	15 day	300	mg/kg	Middle	train	ciprofloxacin_Middle_15 day
3017849006	313	11	4	Kidney	A	ciprofloxacin	CPX	50	Gavage	15 day	300	mg/kg	Middle	train	ciprofloxacin_Middle_15 day
3017112002	313	11	5	Liver	A	ciprofloxacin	CPX	50	Gavage	15 day	300	mg/kg	Middle	train	ciprofloxacin_Middle_15 day
3017849007	313	11	5	Kidney	A	ciprofloxacin	CPX	50	Gavage	15 day	300	mg/kg	Middle	train	ciprofloxacin_Middle_15 day
3017112012	313	12	2	Liver	A	ciprofloxacin	CPX	50	Gavage	29 day	300	mg/kg	Middle	train	ciprofloxacin_Middle_29 day
3017849017	313	12	2	Kidney	A	ciprofloxacin	CPX	50	Gavage	29 day	300	mg/kg	Middle	train	ciprofloxacin_Middle_29 day
3017112013	313	12	3	Liver	A	ciprofloxacin	CPX	50	Gavage	29 day	300	mg/kg	Middle	train	ciprofloxacin_Middle_29 day
3017849018	313	12	3	Kidney	A	ciprofloxacin	CPX	50	Gavage	29 day	300	mg/kg	Middle	train	ciprofloxacin_Middle_29 day
3017112014	313	12	4	Liver	A	ciprofloxacin	CPX	50	Gavage	29 day	300	mg/kg	Middle	train	ciprofloxacin_Middle_29 day
3017849019	313	12	4	Kidney	A	ciprofloxacin	CPX	50	Gavage	29 day	300	mg/kg	Middle	train	ciprofloxacin_Middle_29 day
3017109021	313	13	3	Liver	A	ciprofloxacin	CPX	50	Gavage	4 day	1000	mg/kg	High	train	ciprofloxacin_High_4 day
3017850002	313	13	3	Kidney	A	ciprofloxacin	CPX	50	Gavage	4 day	1000	mg/kg	High	train	ciprofloxacin_High_4 day
3017109022	313	13	4	Liver	A	ciprofloxacin	CPX	50	Gavage	4 day	1000	mg/kg	High	train	ciprofloxacin_High_4 day
3017850003	313	13	4	Kidney	B	ciprofloxacin	CPX	50	Gavage	4 day	1000	mg/kg	High	train	ciprofloxacin_High_4 day
3017109023	313	13	5	Liver	A	ciprofloxacin	CPX	50	Gavage	4 day	1000	mg/kg	High	train	ciprofloxacin_High_4 day
3017850004	313	13	5	Kidney	A	ciprofloxacin	CPX	50	Gavage	4 day	1000	mg/kg	High	train	ciprofloxacin_High_4 day
3017110003	313	14	1	Liver	A	ciprofloxacin	CPX	50	Gavage	8 day	1000	mg/kg	High	train	ciprofloxacin_High_8 day
3017850014	313	14	1	Kidney	A	ciprofloxacin	CPX	50	Gavage	8 day	1000	mg/kg	High	train	ciprofloxacin_High_8 day
3017110004	313	14	3	Liver	A	ciprofloxacin	CPX	50	Gavage	8 day	1000	mg/kg	High	train	ciprofloxacin_High_8 day
3017850015	313	14	3	Kidney	A	ciprofloxacin	CPX	50	Gavage	8 day	1000	mg/kg	High	train	ciprofloxacin_High_8 day
3017110005	313	14	5	Liver	A	ciprofloxacin	CPX	50	Gavage	8 day	1000	mg/kg	High	train	ciprofloxacin_High_8 day
3017850016	313	14	5	Kidney	A	ciprofloxacin	CPX	50	Gavage	8 day	1000	mg/kg	High	train	ciprofloxacin_High_8 day
3017112003	313	15	3	Liver	A	ciprofloxacin	CPX	50	Gavage	15 day	1000	mg/kg	High	train	ciprofloxacin_High_15 day
3017849008	313	15	3	Kidney	A	ciprofloxacin	CPX	50	Gavage	15 day	1000	mg/kg	High	train	ciprofloxacin_High_15 day
3017112004	313	15	4	Liver	A	ciprofloxacin	CPX	50	Gavage	15 day	1000	mg/kg	High	train	ciprofloxacin_High_15 day
3017849009	313	15	4	Kidney	B	ciprofloxacin	CPX	50	Gavage	15 day	1000	mg/kg	High	train	ciprofloxacin_High_15 day
3017112005	313	15	5	Liver	A	ciprofloxacin	CPX	50	Gavage	15 day	1000	mg/kg	High	train	ciprofloxacin_High_15 day
3017849010	313	15	5	Kidney	B	ciprofloxacin	CPX	50	Gavage	15 day	1000	mg/kg	High	train	ciprofloxacin_High_15 day
3017112015	313	16	1	Liver	A	ciprofloxacin	CPX	50	Gavage	29 day	1000	mg/kg	High	train	ciprofloxacin_High_29 day
3017849020	313	16	1	Kidney	B	ciprofloxacin	CPX	50	Gavage	29 day	1000	mg/kg	High	train	ciprofloxacin_High_29 day
3017112016	313	16	3	Liver	A	ciprofloxacin	CPX	50	Gavage	29 day	1000	mg/kg	High	train	ciprofloxacin_High_29 day
3017849021	313	16	3	Kidney	B	ciprofloxacin	CPX	50	Gavage	29 day	1000	mg/kg	High	train	ciprofloxacin_High_29 day
3017112017	313	16	5	Liver	A	ciprofloxacin	CPX	50	Gavage	29 day	1000	mg/kg	High	train	ciprofloxacin_High_29 day
3017849022	313	16	5	Kidney	A	ciprofloxacin	CPX	50	Gavage	29 day	1000	mg/kg	High	train	ciprofloxacin_High_29 day
3017175026	366	1	1	Liver	A	imipramine	IMI	69	Gavage	4 day	0	mg/kg	Control	train	imipramine_Control_4 day
3017466007	366	1	1	Kidney	A	imipramine	IMI	69	Gavage	4 day	0	mg/kg	Control	train	imipramine_Control_4 day
3017175027	366	1	4	Liver	A	imipramine	IMI	69	Gavage	4 day	0	mg/kg	Control	train	imipramine_Control_4 day
3017466008	366	1	4	Kidney	A	imipramine	IMI	69	Gavage	4 day	0	mg/kg	Control	train	imipramine_Control_4 day
3017175028	366	1	5	Liver	A	imipramine	IMI	69	Gavage	4 day	0	mg/kg	Control	train	imipramine_Control_4 day
3017466009	366	1	5	Kidney	A	imipramine	IMI	69	Gavage	4 day	0	mg/kg	Control	train	imipramine_Control_4 day
3017176008	366	2	2	Liver	A	imipramine	IMI	69	Gavage	8 day	0	mg/kg	Control	train	imipramine_Control_8 day
3017466019	366	2	2	Kidney	A	imipramine	IMI	69	Gavage	8 day	0	mg/kg	Control	train	imipramine_Control_8 day
3017176009	366	2	3	Liver	A	imipramine	IMI	69	Gavage	8 day	0	mg/kg	Control	train	imipramine_Control_8 day
3017466020	366	2	3	Kidney	A	imipramine	IMI	69	Gavage	8 day	0	mg/kg	Control	train	imipramine_Control_8 day
3017176010	366	2	4	Liver	A	imipramine	IMI	69	Gavage	8 day	0	mg/kg	Control	train	imipramine_Control_8 day
3017466021	366	2	4	Kidney	A	imipramine	IMI	69	Gavage	8 day	0	mg/kg	Control	train	imipramine_Control_8 day
3017176012	366	3	1	Liver	A	imipramine	IMI	69	Gavage	15 day	0	mg/kg	Control	train	imipramine_Control_15 day
3017468001	366	3	1	Kidney	A	imipramine	IMI	69	Gavage	15 day	0	mg/kg	Control	train	imipramine_Control_15 day
3017176013	366	3	2	Liver	A	imipramine	IMI	69	Gavage	15 day	0	mg/kg	Control	train	imipramine_Control_15 day
3017468002	366	3	2	Kidney	A	imipramine	IMI	69	Gavage	15 day	0	mg/kg	Control	train	imipramine_Control_15 day
3017176014	366	3	3	Liver	A	imipramine	IMI	69	Gavage	15 day	0	mg/kg	Control	train	imipramine_Control_15 day
3017468003	366	3	3	Kidney	A	imipramine	IMI	69	Gavage	15 day	0	mg/kg	Control	train	imipramine_Control_15 day
3017176023	366	4	1	Liver	A	imipramine	IMI	69	Gavage	29 day	0	mg/kg	Control	train	imipramine_Control_29 day
3017468013	366	4	1	Kidney	A	imipramine	IMI	69	Gavage	29 day	0	mg/kg	Control	train	imipramine_Control_29 day
3017203016	366	4	2	Liver	A	imipramine	IMI	69	Gavage	29 day	0	mg/kg	Control	train	imipramine_Control_29 day
3017468014	366	4	2	Kidney	A	imipramine	IMI	69	Gavage	29 day	0	mg/kg	Control	train	imipramine_Control_29 day
3017176024	366	4	4	Liver	A	imipramine	IMI	69	Gavage	29 day	0	mg/kg	Control	train	imipramine_Control_29 day
3017468015	366	4	4	Kidney	A	imipramine	IMI	69	Gavage	29 day	0	mg/kg	Control	train	imipramine_Control_29 day
3017175029	366	5	1	Liver	A	imipramine	IMI	69	Gavage	4 day	10	mg/kg	Low	train	imipramine_Low_4 day
3017466010	366	5	1	Kidney	A	imipramine	IMI	69	Gavage	4 day	10	mg/kg	Low	train	imipramine_Low_4 day
3017175030	366	5	2	Liver	A	imipramine	IMI	69	Gavage	4 day	10	mg/kg	Low	train	imipramine_Low_4 day
3017466011	366	5	2	Kidney	A	imipramine	IMI	69	Gavage	4 day	10	mg/kg	Low	train	imipramine_Low_4 day
3017176001	366	5	4	Liver	A	imipramine	IMI	69	Gavage	4 day	10	mg/kg	Low	train	imipramine_Low_4 day
3017466012	366	5	4	Kidney	A	imipramine	IMI	69	Gavage	4 day	10	mg/kg	Low	train	imipramine_Low_4 day
3017176011	366	6	1	Liver	A	imipramine	IMI	69	Gavage	8 day	10	mg/kg	Low	train	imipramine_Low_8 day
3017466022	366	6	1	Kidney	A	imipramine	IMI	69	Gavage	8 day	10	mg/kg	Low	train	imipramine_Low_8 day
3017177001	366	6	4	Liver	A	imipramine	IMI	69	Gavage	8 day	10	mg/kg	Low	train	imipramine_Low_8 day
3017466023	366	6	4	Kidney	A	imipramine	IMI	69	Gavage	8 day	10	mg/kg	Low	train	imipramine_Low_8 day
3017177002	366	6	5	Liver	A	imipramine	IMI	69	Gavage	8 day	10	mg/kg	Low	train	imipramine_Low_8 day
3017466024	366	6	5	Kidney	A	imipramine	IMI	69	Gavage	8 day	10	mg/kg	Low	train	imipramine_Low_8 day
3017176015	366	7	2	Liver	B	imipramine	IMI	69	Gavage	15 day	10	mg/kg	Low	train	imipramine_Low_15 day
3017468004	366	7	2	Kidney	A	imipramine	IMI	69	Gavage	15 day	10	mg/kg	Low	train	imipramine_Low_15 day
3017176016	366	7	3	Liver	B	imipramine	IMI	69	Gavage	15 day	10	mg/kg	Low	train	imipramine_Low_15 day
3017468005	366	7	3	Kidney	A	imipramine	IMI	69	Gavage	15 day	10	mg/kg	Low	train	imipramine_Low_15 day
3017176017	366	7	5	Liver	A	imipramine	IMI	69	Gavage	15 day	10	mg/kg	Low	train	imipramine_Low_15 day
3017468006	366	7	5	Kidney	A	imipramine	IMI	69	Gavage	15 day	10	mg/kg	Low	train	imipramine_Low_15 day
3017176025	366	8	1	Liver	A	imipramine	IMI	69	Gavage	29 day	10	mg/kg	Low	train	imipramine_Low_29 day
3017468016	366	8	1	Kidney	A	imipramine	IMI	69	Gavage	29 day	10	mg/kg	Low	train	imipramine_Low_29 day
3017216015	366	8	4	Liver	B	imipramine	IMI	69	Gavage	29 day	10	mg/kg	Low	train	imipramine_Low_29 day
3017468017	366	8	4	Kidney	A	imipramine	IMI	69	Gavage	29 day	10	mg/kg	Low	train	imipramine_Low_29 day
3017216016	366	8	5	Liver	B	imipramine	IMI	69	Gavage	29 day	10	mg/kg	Low	train	imipramine_Low_29 day
3017468018	366	8	5	Kidney	A	imipramine	IMI	69	Gavage	29 day	10	mg/kg	Low	train	imipramine_Low_29 day
3017176002	366	9	1	Liver	A	imipramine	IMI	69	Gavage	4 day	30	mg/kg	Middle	train	imipramine_Middle_4 day
3017466013	366	9	1	Kidney	A	imipramine	IMI	69	Gavage	4 day	30	mg/kg	Middle	train	imipramine_Middle_4 day
3017176003	366	9	2	Liver	A	imipramine	IMI	69	Gavage	4 day	30	mg/kg	Middle	train	imipramine_Middle_4 day
3017510006	366	9	2	Kidney	A	imipramine	IMI	69	Gavage	4 day	30	mg/kg	Middle	train	imipramine_Middle_4 day
3017176004	366	9	3	Liver	A	imipramine	IMI	69	Gavage	4 day	30	mg/kg	Middle	train	imipramine_Middle_4 day
3017466015	366	9	3	Kidney	A	imipramine	IMI	69	Gavage	4 day	30	mg/kg	Middle	train	imipramine_Middle_4 day
3017177003	366	10	3	Liver	A	imipramine	IMI	69	Gavage	8 day	30	mg/kg	Middle	train	imipramine_Middle_8 day
3017466025	366	10	3	Kidney	A	imipramine	IMI	69	Gavage	8 day	30	mg/kg	Middle	train	imipramine_Middle_8 day
3017177004	366	10	4	Liver	A	imipramine	IMI	69	Gavage	8 day	30	mg/kg	Middle	train	imipramine_Middle_8 day
3017466026	366	10	4	Kidney	A	imipramine	IMI	69	Gavage	8 day	30	mg/kg	Middle	train	imipramine_Middle_8 day
3017177005	366	10	5	Liver	A	imipramine	IMI	69	Gavage	8 day	30	mg/kg	Middle	train	imipramine_Middle_8 day
3017466027	366	10	5	Kidney	A	imipramine	IMI	69	Gavage	8 day	30	mg/kg	Middle	train	imipramine_Middle_8 day
3017176018	366	11	1	Liver	A	imipramine	IMI	69	Gavage	15 day	30	mg/kg	Middle	train	imipramine_Middle_15 day
3017468007	366	11	1	Kidney	A	imipramine	IMI	69	Gavage	15 day	30	mg/kg	Middle	train	imipramine_Middle_15 day
3017176019	366	11	3	Liver	A	imipramine	IMI	69	Gavage	15 day	30	mg/kg	Middle	train	imipramine_Middle_15 day
3017468008	366	11	3	Kidney	A	imipramine	IMI	69	Gavage	15 day	30	mg/kg	Middle	train	imipramine_Middle_15 day
3017203015	366	11	4	Liver	A	imipramine	IMI	69	Gavage	15 day	30	mg/kg	Middle	train	imipramine_Middle_15 day
3017468009	366	11	4	Kidney	A	imipramine	IMI	69	Gavage	15 day	30	mg/kg	Middle	train	imipramine_Middle_15 day
3017176026	366	12	2	Liver	A	imipramine	IMI	69	Gavage	29 day	30	mg/kg	Middle	train	imipramine_Middle_29 day
3017468019	366	12	2	Kidney	A	imipramine	IMI	69	Gavage	29 day	30	mg/kg	Middle	train	imipramine_Middle_29 day
3017176027	366	12	4	Liver	A	imipramine	IMI	69	Gavage	29 day	30	mg/kg	Middle	train	imipramine_Middle_29 day
3017468020	366	12	4	Kidney	A	imipramine	IMI	69	Gavage	29 day	30	mg/kg	Middle	train	imipramine_Middle_29 day
3017176028	366	12	5	Liver	A	imipramine	IMI	69	Gavage	29 day	30	mg/kg	Middle	train	imipramine_Middle_29 day
3017468021	366	12	5	Kidney	A	imipramine	IMI	69	Gavage	29 day	30	mg/kg	Middle	train	imipramine_Middle_29 day
3017176005	366	13	2	Liver	A	imipramine	IMI	69	Gavage	4 day	100	mg/kg	High	train	imipramine_High_4 day
3017466016	366	13	2	Kidney	A	imipramine	IMI	69	Gavage	4 day	100	mg/kg	High	train	imipramine_High_4 day
3017176006	366	13	4	Liver	A	imipramine	IMI	69	Gavage	4 day	100	mg/kg	High	train	imipramine_High_4 day
3017510007	366	13	4	Kidney	A	imipramine	IMI	69	Gavage	4 day	100	mg/kg	High	train	imipramine_High_4 day
3017176007	366	13	5	Liver	B	imipramine	IMI	69	Gavage	4 day	100	mg/kg	High	train	imipramine_High_4 day
3017466018	366	13	5	Kidney	A	imipramine	IMI	69	Gavage	4 day	100	mg/kg	High	train	imipramine_High_4 day
3017177006	366	14	2	Liver	A	imipramine	IMI	69	Gavage	8 day	100	mg/kg	High	train	imipramine_High_8 day
3017466028	366	14	2	Kidney	A	imipramine	IMI	69	Gavage	8 day	100	mg/kg	High	train	imipramine_High_8 day
3017177007	366	14	4	Liver	A	imipramine	IMI	69	Gavage	8 day	100	mg/kg	High	train	imipramine_High_8 day
3017466029	366	14	4	Kidney	A	imipramine	IMI	69	Gavage	8 day	100	mg/kg	High	train	imipramine_High_8 day
3017177008	366	14	5	Liver	A	imipramine	IMI	69	Gavage	8 day	100	mg/kg	High	train	imipramine_High_8 day
3017466030	366	14	5	Kidney	A	imipramine	IMI	69	Gavage	8 day	100	mg/kg	High	train	imipramine_High_8 day
3017176020	366	15	1	Liver	A	imipramine	IMI	69	Gavage	15 day	100	mg/kg	High	train	imipramine_High_15 day
3017468010	366	15	1	Kidney	A	imipramine	IMI	69	Gavage	15 day	100	mg/kg	High	train	imipramine_High_15 day
3017176021	366	15	2	Liver	A	imipramine	IMI	69	Gavage	15 day	100	mg/kg	High	train	imipramine_High_15 day
3017468011	366	15	2	Kidney	A	imipramine	IMI	69	Gavage	15 day	100	mg/kg	High	train	imipramine_High_15 day
3017176022	366	15	4	Liver	A	imipramine	IMI	69	Gavage	15 day	100	mg/kg	High	train	imipramine_High_15 day
3017468012	366	15	4	Kidney	A	imipramine	IMI	69	Gavage	15 day	100	mg/kg	High	train	imipramine_High_15 day
3017176029	366	16	3	Liver	A	imipramine	IMI	69	Gavage	29 day	100	mg/kg	High	train	imipramine_High_29 day
3017468022	366	16	3	Kidney	A	imipramine	IMI	69	Gavage	29 day	100	mg/kg	High	train	imipramine_High_29 day
3017176030	366	16	4	Liver	A	imipramine	IMI	69	Gavage	29 day	100	mg/kg	High	train	imipramine_High_29 day
3017468023	366	16	4	Kidney	A	imipramine	IMI	69	Gavage	29 day	100	mg/kg	High	train	imipramine_High_29 day
3017203019	366	16	5	Liver	A	imipramine	IMI	69	Gavage	29 day	100	mg/kg	High	train	imipramine_High_29 day
3017468024	366	16	5	Kidney	A	imipramine	IMI	69	Gavage	29 day	100	mg/kg	High	train	imipramine_High_29 day
3017211019	389	1	1	Liver	A	erythromycin ethylsuccinate	EME	82	Gavage	4 day	0	mg/kg	Control	train	erythromycin ethylsuccinate_Control_4 day
3017841023	389	1	1	Kidney	A	erythromycin ethylsuccinate	EME	82	Gavage	4 day	0	mg/kg	Control	train	erythromycin ethylsuccinate_Control_4 day
3017211020	389	1	3	Liver	A	erythromycin ethylsuccinate	EME	82	Gavage	4 day	0	mg/kg	Control	train	erythromycin ethylsuccinate_Control_4 day
3017841024	389	1	3	Kidney	A	erythromycin ethylsuccinate	EME	82	Gavage	4 day	0	mg/kg	Control	train	erythromycin ethylsuccinate_Control_4 day
3017211021	389	1	4	Liver	A	erythromycin ethylsuccinate	EME	82	Gavage	4 day	0	mg/kg	Control	train	erythromycin ethylsuccinate_Control_4 day
3017841025	389	1	4	Kidney	A	erythromycin ethylsuccinate	EME	82	Gavage	4 day	0	mg/kg	Control	train	erythromycin ethylsuccinate_Control_4 day
3017212001	389	2	1	Liver	A	erythromycin ethylsuccinate	EME	82	Gavage	8 day	0	mg/kg	Control	train	erythromycin ethylsuccinate_Control_8 day
3017842005	389	2	1	Kidney	A	erythromycin ethylsuccinate	EME	82	Gavage	8 day	0	mg/kg	Control	train	erythromycin ethylsuccinate_Control_8 day
3017212002	389	2	2	Liver	A	erythromycin ethylsuccinate	EME	82	Gavage	8 day	0	mg/kg	Control	train	erythromycin ethylsuccinate_Control_8 day
3017842006	389	2	2	Kidney	A	erythromycin ethylsuccinate	EME	82	Gavage	8 day	0	mg/kg	Control	train	erythromycin ethylsuccinate_Control_8 day
3017212003	389	2	4	Liver	A	erythromycin ethylsuccinate	EME	82	Gavage	8 day	0	mg/kg	Control	train	erythromycin ethylsuccinate_Control_8 day
3017842007	389	2	4	Kidney	A	erythromycin ethylsuccinate	EME	82	Gavage	8 day	0	mg/kg	Control	train	erythromycin ethylsuccinate_Control_8 day
3017265007	389	3	3	Liver	A	erythromycin ethylsuccinate	EME	82	Gavage	15 day	0	mg/kg	Control	train	erythromycin ethylsuccinate_Control_15 day
3017836005	389	3	3	Kidney	A	erythromycin ethylsuccinate	EME	82	Gavage	15 day	0	mg/kg	Control	train	erythromycin ethylsuccinate_Control_15 day
3017219005	389	3	4	Liver	A	erythromycin ethylsuccinate	EME	82	Gavage	15 day	0	mg/kg	Control	train	erythromycin ethylsuccinate_Control_15 day
3017836006	389	3	4	Kidney	A	erythromycin ethylsuccinate	EME	82	Gavage	15 day	0	mg/kg	Control	train	erythromycin ethylsuccinate_Control_15 day
3017219006	389	3	5	Liver	A	erythromycin ethylsuccinate	EME	82	Gavage	15 day	0	mg/kg	Control	train	erythromycin ethylsuccinate_Control_15 day
3017836007	389	3	5	Kidney	A	erythromycin ethylsuccinate	EME	82	Gavage	15 day	0	mg/kg	Control	train	erythromycin ethylsuccinate_Control_15 day
3017219016	389	4	1	Liver	A	erythromycin ethylsuccinate	EME	82	Gavage	29 day	0	mg/kg	Control	train	erythromycin ethylsuccinate_Control_29 day
3017836017	389	4	1	Kidney	A	erythromycin ethylsuccinate	EME	82	Gavage	29 day	0	mg/kg	Control	train	erythromycin ethylsuccinate_Control_29 day
3017219017	389	4	3	Liver	A	erythromycin ethylsuccinate	EME	82	Gavage	29 day	0	mg/kg	Control	train	erythromycin ethylsuccinate_Control_29 day
3017836018	389	4	3	Kidney	A	erythromycin ethylsuccinate	EME	82	Gavage	29 day	0	mg/kg	Control	train	erythromycin ethylsuccinate_Control_29 day
3017219018	389	4	4	Liver	A	erythromycin ethylsuccinate	EME	82	Gavage	29 day	0	mg/kg	Control	train	erythromycin ethylsuccinate_Control_29 day
3017836019	389	4	4	Kidney	A	erythromycin ethylsuccinate	EME	82	Gavage	29 day	0	mg/kg	Control	train	erythromycin ethylsuccinate_Control_29 day
3017211022	389	5	1	Liver	A	erythromycin ethylsuccinate	EME	82	Gavage	4 day	100	mg/kg	Low	train	erythromycin ethylsuccinate_Low_4 day
3017841026	389	5	1	Kidney	A	erythromycin ethylsuccinate	EME	82	Gavage	4 day	100	mg/kg	Low	train	erythromycin ethylsuccinate_Low_4 day
3017211023	389	5	3	Liver	B	erythromycin ethylsuccinate	EME	82	Gavage	4 day	100	mg/kg	Low	train	erythromycin ethylsuccinate_Low_4 day
3017841027	389	5	3	Kidney	A	erythromycin ethylsuccinate	EME	82	Gavage	4 day	100	mg/kg	Low	train	erythromycin ethylsuccinate_Low_4 day
3017211024	389	5	5	Liver	A	erythromycin ethylsuccinate	EME	82	Gavage	4 day	100	mg/kg	Low	train	erythromycin ethylsuccinate_Low_4 day
3017841028	389	5	5	Kidney	A	erythromycin ethylsuccinate	EME	82	Gavage	4 day	100	mg/kg	Low	train	erythromycin ethylsuccinate_Low_4 day
3017212004	389	6	1	Liver	B	erythromycin ethylsuccinate	EME	82	Gavage	8 day	100	mg/kg	Low	train	erythromycin ethylsuccinate_Low_8 day
3017842008	389	6	1	Kidney	A	erythromycin ethylsuccinate	EME	82	Gavage	8 day	100	mg/kg	Low	train	erythromycin ethylsuccinate_Low_8 day
3017212005	389	6	2	Liver	A	erythromycin ethylsuccinate	EME	82	Gavage	8 day	100	mg/kg	Low	train	erythromycin ethylsuccinate_Low_8 day
3017842009	389	6	2	Kidney	A	erythromycin ethylsuccinate	EME	82	Gavage	8 day	100	mg/kg	Low	train	erythromycin ethylsuccinate_Low_8 day
3017212006	389	6	4	Liver	A	erythromycin ethylsuccinate	EME	82	Gavage	8 day	100	mg/kg	Low	train	erythromycin ethylsuccinate_Low_8 day
3017842010	389	6	4	Kidney	A	erythromycin ethylsuccinate	EME	82	Gavage	8 day	100	mg/kg	Low	train	erythromycin ethylsuccinate_Low_8 day
3017219007	389	7	1	Liver	A	erythromycin ethylsuccinate	EME	82	Gavage	15 day	100	mg/kg	Low	train	erythromycin ethylsuccinate_Low_15 day
3017836008	389	7	1	Kidney	A	erythromycin ethylsuccinate	EME	82	Gavage	15 day	100	mg/kg	Low	train	erythromycin ethylsuccinate_Low_15 day
3017219008	389	7	3	Liver	A	erythromycin ethylsuccinate	EME	82	Gavage	15 day	100	mg/kg	Low	train	erythromycin ethylsuccinate_Low_15 day
3017836009	389	7	3	Kidney	A	erythromycin ethylsuccinate	EME	82	Gavage	15 day	100	mg/kg	Low	train	erythromycin ethylsuccinate_Low_15 day
3017219009	389	7	4	Liver	A	erythromycin ethylsuccinate	EME	82	Gavage	15 day	100	mg/kg	Low	train	erythromycin ethylsuccinate_Low_15 day
3017836010	389	7	4	Kidney	A	erythromycin ethylsuccinate	EME	82	Gavage	15 day	100	mg/kg	Low	train	erythromycin ethylsuccinate_Low_15 day
3017219019	389	8	1	Liver	A	erythromycin ethylsuccinate	EME	82	Gavage	29 day	100	mg/kg	Low	train	erythromycin ethylsuccinate_Low_29 day
3017836020	389	8	1	Kidney	A	erythromycin ethylsuccinate	EME	82	Gavage	29 day	100	mg/kg	Low	train	erythromycin ethylsuccinate_Low_29 day
3017219020	389	8	2	Liver	A	erythromycin ethylsuccinate	EME	82	Gavage	29 day	100	mg/kg	Low	train	erythromycin ethylsuccinate_Low_29 day
3017836021	389	8	2	Kidney	A	erythromycin ethylsuccinate	EME	82	Gavage	29 day	100	mg/kg	Low	train	erythromycin ethylsuccinate_Low_29 day
3017219021	389	8	5	Liver	A	erythromycin ethylsuccinate	EME	82	Gavage	29 day	100	mg/kg	Low	train	erythromycin ethylsuccinate_Low_29 day
3017836022	389	8	5	Kidney	A	erythromycin ethylsuccinate	EME	82	Gavage	29 day	100	mg/kg	Low	train	erythromycin ethylsuccinate_Low_29 day
3017211025	389	9	2	Liver	A	erythromycin ethylsuccinate	EME	82	Gavage	4 day	300	mg/kg	Middle	train	erythromycin ethylsuccinate_Middle_4 day
3017841029	389	9	2	Kidney	A	erythromycin ethylsuccinate	EME	82	Gavage	4 day	300	mg/kg	Middle	train	erythromycin ethylsuccinate_Middle_4 day
3017211026	389	9	3	Liver	A	erythromycin ethylsuccinate	EME	82	Gavage	4 day	300	mg/kg	Middle	train	erythromycin ethylsuccinate_Middle_4 day
3017841030	389	9	3	Kidney	A	erythromycin ethylsuccinate	EME	82	Gavage	4 day	300	mg/kg	Middle	train	erythromycin ethylsuccinate_Middle_4 day
3017211027	389	9	4	Liver	A	erythromycin ethylsuccinate	EME	82	Gavage	4 day	300	mg/kg	Middle	train	erythromycin ethylsuccinate_Middle_4 day
3017842001	389	9	4	Kidney	A	erythromycin ethylsuccinate	EME	82	Gavage	4 day	300	mg/kg	Middle	train	erythromycin ethylsuccinate_Middle_4 day
3017212007	389	10	1	Liver	A	erythromycin ethylsuccinate	EME	82	Gavage	8 day	300	mg/kg	Middle	train	erythromycin ethylsuccinate_Middle_8 day
3017842011	389	10	1	Kidney	A	erythromycin ethylsuccinate	EME	82	Gavage	8 day	300	mg/kg	Middle	train	erythromycin ethylsuccinate_Middle_8 day
3017212008	389	10	2	Liver	A	erythromycin ethylsuccinate	EME	82	Gavage	8 day	300	mg/kg	Middle	train	erythromycin ethylsuccinate_Middle_8 day
3017842012	389	10	2	Kidney	A	erythromycin ethylsuccinate	EME	82	Gavage	8 day	300	mg/kg	Middle	train	erythromycin ethylsuccinate_Middle_8 day
3017212009	389	10	5	Liver	A	erythromycin ethylsuccinate	EME	82	Gavage	8 day	300	mg/kg	Middle	train	erythromycin ethylsuccinate_Middle_8 day
3017842013	389	10	5	Kidney	A	erythromycin ethylsuccinate	EME	82	Gavage	8 day	300	mg/kg	Middle	train	erythromycin ethylsuccinate_Middle_8 day
3017219010	389	11	2	Liver	A	erythromycin ethylsuccinate	EME	82	Gavage	15 day	300	mg/kg	Middle	train	erythromycin ethylsuccinate_Middle_15 day
3017836011	389	11	2	Kidney	A	erythromycin ethylsuccinate	EME	82	Gavage	15 day	300	mg/kg	Middle	train	erythromycin ethylsuccinate_Middle_15 day
3017219011	389	11	3	Liver	A	erythromycin ethylsuccinate	EME	82	Gavage	15 day	300	mg/kg	Middle	train	erythromycin ethylsuccinate_Middle_15 day
3017219012	389	11	4	Liver	A	erythromycin ethylsuccinate	EME	82	Gavage	15 day	300	mg/kg	Middle	train	erythromycin ethylsuccinate_Middle_15 day
3017836013	389	11	4	Kidney	A	erythromycin ethylsuccinate	EME	82	Gavage	15 day	300	mg/kg	Middle	train	erythromycin ethylsuccinate_Middle_15 day
3017860002	389	11	5	Kidney	A	erythromycin ethylsuccinate	EME	82	Gavage	15 day	300	mg/kg	Middle	train	erythromycin ethylsuccinate_Middle_15 day
3017219022	389	12	1	Liver	A	erythromycin ethylsuccinate	EME	82	Gavage	29 day	300	mg/kg	Middle	train	erythromycin ethylsuccinate_Middle_29 day
3017836023	389	12	1	Kidney	A	erythromycin ethylsuccinate	EME	82	Gavage	29 day	300	mg/kg	Middle	train	erythromycin ethylsuccinate_Middle_29 day
3017219023	389	12	3	Liver	A	erythromycin ethylsuccinate	EME	82	Gavage	29 day	300	mg/kg	Middle	train	erythromycin ethylsuccinate_Middle_29 day
3017836024	389	12	3	Kidney	A	erythromycin ethylsuccinate	EME	82	Gavage	29 day	300	mg/kg	Middle	train	erythromycin ethylsuccinate_Middle_29 day
3017219024	389	12	4	Liver	A	erythromycin ethylsuccinate	EME	82	Gavage	29 day	300	mg/kg	Middle	train	erythromycin ethylsuccinate_Middle_29 day
3017836025	389	12	4	Kidney	A	erythromycin ethylsuccinate	EME	82	Gavage	29 day	300	mg/kg	Middle	train	erythromycin ethylsuccinate_Middle_29 day
3017211028	389	13	1	Liver	A	erythromycin ethylsuccinate	EME	82	Gavage	4 day	1000	mg/kg	High	train	erythromycin ethylsuccinate_High_4 day
3017842002	389	13	1	Kidney	A	erythromycin ethylsuccinate	EME	82	Gavage	4 day	1000	mg/kg	High	train	erythromycin ethylsuccinate_High_4 day
3017211029	389	13	3	Liver	A	erythromycin ethylsuccinate	EME	82	Gavage	4 day	1000	mg/kg	High	train	erythromycin ethylsuccinate_High_4 day
3017842003	389	13	3	Kidney	A	erythromycin ethylsuccinate	EME	82	Gavage	4 day	1000	mg/kg	High	train	erythromycin ethylsuccinate_High_4 day
3017211030	389	13	5	Liver	A	erythromycin ethylsuccinate	EME	82	Gavage	4 day	1000	mg/kg	High	train	erythromycin ethylsuccinate_High_4 day
3017842004	389	13	5	Kidney	A	erythromycin ethylsuccinate	EME	82	Gavage	4 day	1000	mg/kg	High	train	erythromycin ethylsuccinate_High_4 day
3017212010	389	14	3	Liver	B	erythromycin ethylsuccinate	EME	82	Gavage	8 day	1000	mg/kg	High	train	erythromycin ethylsuccinate_High_8 day
3017842014	389	14	3	Kidney	A	erythromycin ethylsuccinate	EME	82	Gavage	8 day	1000	mg/kg	High	train	erythromycin ethylsuccinate_High_8 day
3017212011	389	14	4	Liver	A	erythromycin ethylsuccinate	EME	82	Gavage	8 day	1000	mg/kg	High	train	erythromycin ethylsuccinate_High_8 day
3017842015	389	14	4	Kidney	A	erythromycin ethylsuccinate	EME	82	Gavage	8 day	1000	mg/kg	High	train	erythromycin ethylsuccinate_High_8 day
3017212012	389	14	5	Liver	A	erythromycin ethylsuccinate	EME	82	Gavage	8 day	1000	mg/kg	High	train	erythromycin ethylsuccinate_High_8 day
3017842016	389	14	5	Kidney	A	erythromycin ethylsuccinate	EME	82	Gavage	8 day	1000	mg/kg	High	train	erythromycin ethylsuccinate_High_8 day
3017219013	389	15	1	Liver	A	erythromycin ethylsuccinate	EME	82	Gavage	15 day	1000	mg/kg	High	train	erythromycin ethylsuccinate_High_15 day
3017836014	389	15	1	Kidney	A	erythromycin ethylsuccinate	EME	82	Gavage	15 day	1000	mg/kg	High	train	erythromycin ethylsuccinate_High_15 day
3017219014	389	15	3	Liver	A	erythromycin ethylsuccinate	EME	82	Gavage	15 day	1000	mg/kg	High	train	erythromycin ethylsuccinate_High_15 day
3017836015	389	15	3	Kidney	A	erythromycin ethylsuccinate	EME	82	Gavage	15 day	1000	mg/kg	High	train	erythromycin ethylsuccinate_High_15 day
3017219015	389	15	4	Liver	A	erythromycin ethylsuccinate	EME	82	Gavage	15 day	1000	mg/kg	High	train	erythromycin ethylsuccinate_High_15 day
3017836016	389	15	4	Kidney	A	erythromycin ethylsuccinate	EME	82	Gavage	15 day	1000	mg/kg	High	train	erythromycin ethylsuccinate_High_15 day
3017219025	389	16	1	Liver	A	erythromycin ethylsuccinate	EME	82	Gavage	29 day	1000	mg/kg	High	train	erythromycin ethylsuccinate_High_29 day
[truncated: 1,689 more rows]

## Sheet: liver_102_compounds
BARCODE	EXP_ID	GROUP_ID	INDIVIDUAL_ID	ORGAN	MATERIAL_ID	COMPOUND_NAME	COMPOUND_ABBREVIATION	COMPOUND_NO	ADMINISTRATION_ROUTE_TYPE	SACRIFICE_PERIOD	DOSE	DOSE_UNIT	DOSE_LEVEL	treatment
3017652021	61	9	1	Liver	B	isoniazid	INAH	2	Gavage	4 day	50	mg/kg	Low	isoniazid_Low_4 day
3017652022	61	9	2	Liver	B	isoniazid	INAH	2	Gavage	4 day	50	mg/kg	Low	isoniazid_Low_4 day
3017652023	61	9	4	Liver	B	isoniazid	INAH	2	Gavage	4 day	50	mg/kg	Low	isoniazid_Low_4 day
3017653003	61	10	1	Liver	B	isoniazid	INAH	2	Gavage	8 day	50	mg/kg	Low	isoniazid_Low_8 day
3017653004	61	10	2	Liver	B	isoniazid	INAH	2	Gavage	8 day	50	mg/kg	Low	isoniazid_Low_8 day
3017653005	61	10	5	Liver	B	isoniazid	INAH	2	Gavage	8 day	50	mg/kg	Low	isoniazid_Low_8 day
3017660027	61	11	1	Liver	B	isoniazid	INAH	2	Gavage	15 day	50	mg/kg	Low	isoniazid_Low_15 day
3017660028	61	11	2	Liver	B	isoniazid	INAH	2	Gavage	15 day	50	mg/kg	Low	isoniazid_Low_15 day
3017660029	61	11	4	Liver	B	isoniazid	INAH	2	Gavage	15 day	50	mg/kg	Low	isoniazid_Low_15 day
3017661009	61	12	1	Liver	B	isoniazid	INAH	2	Gavage	29 day	50	mg/kg	Low	isoniazid_Low_29 day
3017661010	61	12	2	Liver	B	isoniazid	INAH	2	Gavage	29 day	50	mg/kg	Low	isoniazid_Low_29 day
3017661011	61	12	4	Liver	B	isoniazid	INAH	2	Gavage	29 day	50	mg/kg	Low	isoniazid_Low_29 day
3017652024	61	13	2	Liver	B	isoniazid	INAH	2	Gavage	4 day	100	mg/kg	Middle	isoniazid_Middle_4 day
3017652025	61	13	4	Liver	B	isoniazid	INAH	2	Gavage	4 day	100	mg/kg	Middle	isoniazid_Middle_4 day
3017652026	61	13	5	Liver	B	isoniazid	INAH	2	Gavage	4 day	100	mg/kg	Middle	isoniazid_Middle_4 day
3017653006	61	14	3	Liver	B	isoniazid	INAH	2	Gavage	8 day	100	mg/kg	Middle	isoniazid_Middle_8 day
3017653007	61	14	4	Liver	B	isoniazid	INAH	2	Gavage	8 day	100	mg/kg	Middle	isoniazid_Middle_8 day
3017653008	61	14	5	Liver	B	isoniazid	INAH	2	Gavage	8 day	100	mg/kg	Middle	isoniazid_Middle_8 day
3017660030	61	15	1	Liver	B	isoniazid	INAH	2	Gavage	15 day	100	mg/kg	Middle	isoniazid_Middle_15 day
3017661001	61	15	2	Liver	B	isoniazid	INAH	2	Gavage	15 day	100	mg/kg	Middle	isoniazid_Middle_15 day
3017661002	61	15	4	Liver	B	isoniazid	INAH	2	Gavage	15 day	100	mg/kg	Middle	isoniazid_Middle_15 day
3017661012	61	16	1	Liver	B	isoniazid	INAH	2	Gavage	29 day	100	mg/kg	Middle	isoniazid_Middle_29 day
3017661013	61	16	2	Liver	B	isoniazid	INAH	2	Gavage	29 day	100	mg/kg	Middle	isoniazid_Middle_29 day
3017661014	61	16	5	Liver	C	isoniazid	INAH	2	Gavage	29 day	100	mg/kg	Middle	isoniazid_Middle_29 day
3017652027	61	17	3	Liver	B	isoniazid	INAH	2	Gavage	4 day	200	mg/kg	High	isoniazid_High_4 day
3017652028	61	17	4	Liver	B	isoniazid	INAH	2	Gavage	4 day	200	mg/kg	High	isoniazid_High_4 day
3017652029	61	17	5	Liver	B	isoniazid	INAH	2	Gavage	4 day	200	mg/kg	High	isoniazid_High_4 day
3017653009	61	18	1	Liver	B	isoniazid	INAH	2	Gavage	8 day	200	mg/kg	High	isoniazid_High_8 day
3017653010	61	18	2	Liver	B	isoniazid	INAH	2	Gavage	8 day	200	mg/kg	High	isoniazid_High_8 day
3017653011	61	18	4	Liver	B	isoniazid	INAH	2	Gavage	8 day	200	mg/kg	High	isoniazid_High_8 day
3017661003	61	19	1	Liver	B	isoniazid	INAH	2	Gavage	15 day	200	mg/kg	High	isoniazid_High_15 day
3017661004	61	19	4	Liver	B	isoniazid	INAH	2	Gavage	15 day	200	mg/kg	High	isoniazid_High_15 day
3017661005	61	19	5	Liver	B	isoniazid	INAH	2	Gavage	15 day	200	mg/kg	High	isoniazid_High_15 day
3017661015	61	20	2	Liver	B	isoniazid	INAH	2	Gavage	29 day	200	mg/kg	High	isoniazid_High_29 day
3017661016	61	20	4	Liver	B	isoniazid	INAH	2	Gavage	29 day	200	mg/kg	High	isoniazid_High_29 day
3017661017	61	20	5	Liver	B	isoniazid	INAH	2	Gavage	29 day	200	mg/kg	High	isoniazid_High_29 day
3017670014	67	9	2	Liver	B	carbon tetrachloride	CCL4	3	Gavage	4 day	30	mg/kg	Low	carbon tetrachloride_Low_4 day
3017670015	67	9	3	Liver	B	carbon tetrachloride	CCL4	3	Gavage	4 day	30	mg/kg	Low	carbon tetrachloride_Low_4 day
3017670016	67	9	4	Liver	C	carbon tetrachloride	CCL4	3	Gavage	4 day	30	mg/kg	Low	carbon tetrachloride_Low_4 day
3017670026	67	10	1	Liver	B	carbon tetrachloride	CCL4	3	Gavage	8 day	30	mg/kg	Low	carbon tetrachloride_Low_8 day
3017670027	67	10	2	Liver	B	carbon tetrachloride	CCL4	3	Gavage	8 day	30	mg/kg	Low	carbon tetrachloride_Low_8 day
3017670028	67	10	5	Liver	B	carbon tetrachloride	CCL4	3	Gavage	8 day	30	mg/kg	Low	carbon tetrachloride_Low_8 day
3017672002	67	11	1	Liver	B	carbon tetrachloride	CCL4	3	Gavage	15 day	30	mg/kg	Low	carbon tetrachloride_Low_15 day
3017672003	67	11	3	Liver	B	carbon tetrachloride	CCL4	3	Gavage	15 day	30	mg/kg	Low	carbon tetrachloride_Low_15 day
3017672004	67	11	5	Liver	B	carbon tetrachloride	CCL4	3	Gavage	15 day	30	mg/kg	Low	carbon tetrachloride_Low_15 day
3017672014	67	12	2	Liver	B	carbon tetrachloride	CCL4	3	Gavage	29 day	30	mg/kg	Low	carbon tetrachloride_Low_29 day
3017672015	67	12	3	Liver	B	carbon tetrachloride	CCL4	3	Gavage	29 day	30	mg/kg	Low	carbon tetrachloride_Low_29 day
3017672016	67	12	5	Liver	B	carbon tetrachloride	CCL4	3	Gavage	29 day	30	mg/kg	Low	carbon tetrachloride_Low_29 day
3017670017	67	13	2	Liver	B	carbon tetrachloride	CCL4	3	Gavage	4 day	100	mg/kg	Middle	carbon tetrachloride_Middle_4 day
3017670018	67	13	4	Liver	B	carbon tetrachloride	CCL4	3	Gavage	4 day	100	mg/kg	Middle	carbon tetrachloride_Middle_4 day
3017670019	67	13	5	Liver	B	carbon tetrachloride	CCL4	3	Gavage	4 day	100	mg/kg	Middle	carbon tetrachloride_Middle_4 day
3017670029	67	14	1	Liver	B	carbon tetrachloride	CCL4	3	Gavage	8 day	100	mg/kg	Middle	carbon tetrachloride_Middle_8 day
3017670030	67	14	2	Liver	B	carbon tetrachloride	CCL4	3	Gavage	8 day	100	mg/kg	Middle	carbon tetrachloride_Middle_8 day
3017671001	67	14	4	Liver	B	carbon tetrachloride	CCL4	3	Gavage	8 day	100	mg/kg	Middle	carbon tetrachloride_Middle_8 day
3017672005	67	15	1	Liver	B	carbon tetrachloride	CCL4	3	Gavage	15 day	100	mg/kg	Middle	carbon tetrachloride_Middle_15 day
3017672006	67	15	3	Liver	B	carbon tetrachloride	CCL4	3	Gavage	15 day	100	mg/kg	Middle	carbon tetrachloride_Middle_15 day
3017672007	67	15	5	Liver	B	carbon tetrachloride	CCL4	3	Gavage	15 day	100	mg/kg	Middle	carbon tetrachloride_Middle_15 day
3017672017	67	16	1	Liver	B	carbon tetrachloride	CCL4	3	Gavage	29 day	100	mg/kg	Middle	carbon tetrachloride_Middle_29 day
3017672018	67	16	2	Liver	B	carbon tetrachloride	CCL4	3	Gavage	29 day	100	mg/kg	Middle	carbon tetrachloride_Middle_29 day
3017672019	67	16	4	Liver	B	carbon tetrachloride	CCL4	3	Gavage	29 day	100	mg/kg	Middle	carbon tetrachloride_Middle_29 day
3017670020	67	17	1	Liver	C	carbon tetrachloride	CCL4	3	Gavage	4 day	300	mg/kg	High	carbon tetrachloride_High_4 day
3017670021	67	17	4	Liver	C	carbon tetrachloride	CCL4	3	Gavage	4 day	300	mg/kg	High	carbon tetrachloride_High_4 day
3017670022	67	17	5	Liver	C	carbon tetrachloride	CCL4	3	Gavage	4 day	300	mg/kg	High	carbon tetrachloride_High_4 day
3017671002	67	18	1	Liver	B	carbon tetrachloride	CCL4	3	Gavage	8 day	300	mg/kg	High	carbon tetrachloride_High_8 day
3017671003	67	18	2	Liver	B	carbon tetrachloride	CCL4	3	Gavage	8 day	300	mg/kg	High	carbon tetrachloride_High_8 day
3017671004	67	18	3	Liver	B	carbon tetrachloride	CCL4	3	Gavage	8 day	300	mg/kg	High	carbon tetrachloride_High_8 day
3017672008	67	19	1	Liver	B	carbon tetrachloride	CCL4	3	Gavage	15 day	300	mg/kg	High	carbon tetrachloride_High_15 day
3017672009	67	19	2	Liver	B	carbon tetrachloride	CCL4	3	Gavage	15 day	300	mg/kg	High	carbon tetrachloride_High_15 day
3017672010	67	19	4	Liver	B	carbon tetrachloride	CCL4	3	Gavage	15 day	300	mg/kg	High	carbon tetrachloride_High_15 day
3017672020	67	20	1	Liver	B	carbon tetrachloride	CCL4	3	Gavage	29 day	300	mg/kg	High	carbon tetrachloride_High_29 day
3017672021	67	20	2	Liver	B	carbon tetrachloride	CCL4	3	Gavage	29 day	300	mg/kg	High	carbon tetrachloride_High_29 day
3017672022	67	20	3	Liver	B	carbon tetrachloride	CCL4	3	Gavage	29 day	300	mg/kg	High	carbon tetrachloride_High_29 day
3017648021	93	5	2	Liver	B	phenobarbital	PB	4	Gavage	4 day	10	mg/kg	Low	phenobarbital_Low_4 day
3017648022	93	5	3	Liver	B	phenobarbital	PB	4	Gavage	4 day	10	mg/kg	Low	phenobarbital_Low_4 day
3017648023	93	5	4	Liver	B	phenobarbital	PB	4	Gavage	4 day	10	mg/kg	Low	phenobarbital_Low_4 day
3017649003	93	6	1	Liver	B	phenobarbital	PB	4	Gavage	8 day	10	mg/kg	Low	phenobarbital_Low_8 day
3017649004	93	6	2	Liver	B	phenobarbital	PB	4	Gavage	8 day	10	mg/kg	Low	phenobarbital_Low_8 day
3017649005	93	6	5	Liver	B	phenobarbital	PB	4	Gavage	8 day	10	mg/kg	Low	phenobarbital_Low_8 day
3017649015	93	7	1	Liver	B	phenobarbital	PB	4	Gavage	15 day	10	mg/kg	Low	phenobarbital_Low_15 day
3017649016	93	7	4	Liver	B	phenobarbital	PB	4	Gavage	15 day	10	mg/kg	Low	phenobarbital_Low_15 day
3017649017	93	7	5	Liver	B	phenobarbital	PB	4	Gavage	15 day	10	mg/kg	Low	phenobarbital_Low_15 day
3017649027	93	8	2	Liver	B	phenobarbital	PB	4	Gavage	29 day	10	mg/kg	Low	phenobarbital_Low_29 day
3017649028	93	8	4	Liver	B	phenobarbital	PB	4	Gavage	29 day	10	mg/kg	Low	phenobarbital_Low_29 day
3017649029	93	8	5	Liver	B	phenobarbital	PB	4	Gavage	29 day	10	mg/kg	Low	phenobarbital_Low_29 day
3017648024	93	9	1	Liver	B	phenobarbital	PB	4	Gavage	4 day	30	mg/kg	Middle	phenobarbital_Middle_4 day
3017648025	93	9	2	Liver	B	phenobarbital	PB	4	Gavage	4 day	30	mg/kg	Middle	phenobarbital_Middle_4 day
3017648026	93	9	4	Liver	B	phenobarbital	PB	4	Gavage	4 day	30	mg/kg	Middle	phenobarbital_Middle_4 day
3017649006	93	10	2	Liver	B	phenobarbital	PB	4	Gavage	8 day	30	mg/kg	Middle	phenobarbital_Middle_8 day
3017649007	93	10	4	Liver	B	phenobarbital	PB	4	Gavage	8 day	30	mg/kg	Middle	phenobarbital_Middle_8 day
3017649008	93	10	5	Liver	B	phenobarbital	PB	4	Gavage	8 day	30	mg/kg	Middle	phenobarbital_Middle_8 day
3017649018	93	11	1	Liver	B	phenobarbital	PB	4	Gavage	15 day	30	mg/kg	Middle	phenobarbital_Middle_15 day
3017649019	93	11	3	Liver	B	phenobarbital	PB	4	Gavage	15 day	30	mg/kg	Middle	phenobarbital_Middle_15 day
3017649020	93	11	5	Liver	B	phenobarbital	PB	4	Gavage	15 day	30	mg/kg	Middle	phenobarbital_Middle_15 day
3017649030	93	12	1	Liver	B	phenobarbital	PB	4	Gavage	29 day	30	mg/kg	Middle	phenobarbital_Middle_29 day
3017650001	93	12	2	Liver	B	phenobarbital	PB	4	Gavage	29 day	30	mg/kg	Middle	phenobarbital_Middle_29 day
3017650002	93	12	5	Liver	B	phenobarbital	PB	4	Gavage	29 day	30	mg/kg	Middle	phenobarbital_Middle_29 day
3017648027	93	13	1	Liver	C	phenobarbital	PB	4	Gavage	4 day	100	mg/kg	High	phenobarbital_High_4 day
3017648028	93	13	2	Liver	C	phenobarbital	PB	4	Gavage	4 day	100	mg/kg	High	phenobarbital_High_4 day
3017648029	93	13	5	Liver	C	phenobarbital	PB	4	Gavage	4 day	100	mg/kg	High	phenobarbital_High_4 day
3017649009	93	14	1	Liver	B	phenobarbital	PB	4	Gavage	8 day	100	mg/kg	High	phenobarbital_High_8 day
3017649010	93	14	2	Liver	B	phenobarbital	PB	4	Gavage	8 day	100	mg/kg	High	phenobarbital_High_8 day
3017649011	93	14	3	Liver	B	phenobarbital	PB	4	Gavage	8 day	100	mg/kg	High	phenobarbital_High_8 day
3017649021	93	15	3	Liver	B	phenobarbital	PB	4	Gavage	15 day	100	mg/kg	High	phenobarbital_High_15 day
3017649022	93	15	4	Liver	B	phenobarbital	PB	4	Gavage	15 day	100	mg/kg	High	phenobarbital_High_15 day
3017649023	93	15	5	Liver	B	phenobarbital	PB	4	Gavage	15 day	100	mg/kg	High	phenobarbital_High_15 day
3017650003	93	16	2	Liver	C	phenobarbital	PB	4	Gavage	29 day	100	mg/kg	High	phenobarbital_High_29 day
3017650004	93	16	3	Liver	C	phenobarbital	PB	4	Gavage	29 day	100	mg/kg	High	phenobarbital_High_29 day
3017650005	93	16	4	Liver	C	phenobarbital	PB	4	Gavage	29 day	100	mg/kg	High	phenobarbital_High_29 day
3017713007	101	5	2	Liver	B	naphthyl isothiocyanate	ANIT	9	Gavage	4 day	2	mg/kg	Low	naphthyl isothiocyanate_Low_4 day
3017713008	101	5	3	Liver	B	naphthyl isothiocyanate	ANIT	9	Gavage	4 day	2	mg/kg	Low	naphthyl isothiocyanate_Low_4 day
3017713009	101	5	5	Liver	B	naphthyl isothiocyanate	ANIT	9	Gavage	4 day	2	mg/kg	Low	naphthyl isothiocyanate_Low_4 day
3017713019	101	6	3	Liver	B	naphthyl isothiocyanate	ANIT	9	Gavage	8 day	2	mg/kg	Low	naphthyl isothiocyanate_Low_8 day
3017713020	101	6	4	Liver	B	naphthyl isothiocyanate	ANIT	9	Gavage	8 day	2	mg/kg	Low	naphthyl isothiocyanate_Low_8 day
3017713021	101	6	5	Liver	B	naphthyl isothiocyanate	ANIT	9	Gavage	8 day	2	mg/kg	Low	naphthyl isothiocyanate_Low_8 day
3017714001	101	7	1	Liver	B	naphthyl isothiocyanate	ANIT	9	Gavage	15 day	2	mg/kg	Low	naphthyl isothiocyanate_Low_15 day
3017714002	101	7	2	Liver	B	naphthyl isothiocyanate	ANIT	9	Gavage	15 day	2	mg/kg	Low	naphthyl isothiocyanate_Low_15 day
3017714003	101	7	5	Liver	B	naphthyl isothiocyanate	ANIT	9	Gavage	15 day	2	mg/kg	Low	naphthyl isothiocyanate_Low_15 day
3017714013	101	8	2	Liver	B	naphthyl isothiocyanate	ANIT	9	Gavage	29 day	2	mg/kg	Low	naphthyl isothiocyanate_Low_29 day
3017714014	101	8	3	Liver	B	naphthyl isothiocyanate	ANIT	9	Gavage	29 day	2	mg/kg	Low	naphthyl isothiocyanate_Low_29 day
3017714015	101	8	5	Liver	B	naphthyl isothiocyanate	ANIT	9	Gavage	29 day	2	mg/kg	Low	naphthyl isothiocyanate_Low_29 day
3017713010	101	9	2	Liver	B	naphthyl isothiocyanate	ANIT	9	Gavage	4 day	5	mg/kg	Middle	naphthyl isothiocyanate_Middle_4 day
3017713011	101	9	3	Liver	B	naphthyl isothiocyanate	ANIT	9	Gavage	4 day	5	mg/kg	Middle	naphthyl isothiocyanate_Middle_4 day
3017713012	101	9	4	Liver	B	naphthyl isothiocyanate	ANIT	9	Gavage	4 day	5	mg/kg	Middle	naphthyl isothiocyanate_Middle_4 day
3017713022	101	10	1	Liver	B	naphthyl isothiocyanate	ANIT	9	Gavage	8 day	5	mg/kg	Middle	naphthyl isothiocyanate_Middle_8 day
3017713023	101	10	2	Liver	C	naphthyl isothiocyanate	ANIT	9	Gavage	8 day	5	mg/kg	Middle	naphthyl isothiocyanate_Middle_8 day
3017713024	101	10	5	Liver	B	naphthyl isothiocyanate	ANIT	9	Gavage	8 day	5	mg/kg	Middle	naphthyl isothiocyanate_Middle_8 day
3017714004	101	11	1	Liver	B	naphthyl isothiocyanate	ANIT	9	Gavage	15 day	5	mg/kg	Middle	naphthyl isothiocyanate_Middle_15 day
3017714005	101	11	2	Liver	B	naphthyl isothiocyanate	ANIT	9	Gavage	15 day	5	mg/kg	Middle	naphthyl isothiocyanate_Middle_15 day
3017714006	101	11	5	Liver	B	naphthyl isothiocyanate	ANIT	9	Gavage	15 day	5	mg/kg	Middle	naphthyl isothiocyanate_Middle_15 day
3017714016	101	12	1	Liver	B	naphthyl isothiocyanate	ANIT	9	Gavage	29 day	5	mg/kg	Middle	naphthyl isothiocyanate_Middle_29 day
3017714017	101	12	2	Liver	B	naphthyl isothiocyanate	ANIT	9	Gavage	29 day	5	mg/kg	Middle	naphthyl isothiocyanate_Middle_29 day
3017714018	101	12	4	Liver	B	naphthyl isothiocyanate	ANIT	9	Gavage	29 day	5	mg/kg	Middle	naphthyl isothiocyanate_Middle_29 day
3017713013	101	13	1	Liver	B	naphthyl isothiocyanate	ANIT	9	Gavage	4 day	15	mg/kg	High	naphthyl isothiocyanate_High_4 day
3017713014	101	13	2	Liver	B	naphthyl isothiocyanate	ANIT	9	Gavage	4 day	15	mg/kg	High	naphthyl isothiocyanate_High_4 day
3017713015	101	13	5	Liver	B	naphthyl isothiocyanate	ANIT	9	Gavage	4 day	15	mg/kg	High	naphthyl isothiocyanate_High_4 day
3017713025	101	14	2	Liver	B	naphthyl isothiocyanate	ANIT	9	Gavage	8 day	15	mg/kg	High	naphthyl isothiocyanate_High_8 day
3017713026	101	14	3	Liver	B	naphthyl isothiocyanate	ANIT	9	Gavage	8 day	15	mg/kg	High	naphthyl isothiocyanate_High_8 day
3017713027	101	14	5	Liver	B	naphthyl isothiocyanate	ANIT	9	Gavage	8 day	15	mg/kg	High	naphthyl isothiocyanate_High_8 day
3017714007	101	15	1	Liver	B	naphthyl isothiocyanate	ANIT	9	Gavage	15 day	15	mg/kg	High	naphthyl isothiocyanate_High_15 day
3017714008	101	15	2	Liver	B	naphthyl isothiocyanate	ANIT	9	Gavage	15 day	15	mg/kg	High	naphthyl isothiocyanate_High_15 day
3017714009	101	15	5	Liver	B	naphthyl isothiocyanate	ANIT	9	Gavage	15 day	15	mg/kg	High	naphthyl isothiocyanate_High_15 day
3017714019	101	16	1	Liver	B	naphthyl isothiocyanate	ANIT	9	Gavage	29 day	15	mg/kg	High	naphthyl isothiocyanate_High_29 day
3017714020	101	16	2	Liver	B	naphthyl isothiocyanate	ANIT	9	Gavage	29 day	15	mg/kg	High	naphthyl isothiocyanate_High_29 day
3017714021	101	16	5	Liver	B	naphthyl isothiocyanate	ANIT	9	Gavage	29 day	15	mg/kg	High	naphthyl isothiocyanate_High_29 day
3017738020	115	5	1	Liver	B	chlorpromazine	CPZ	16	Gavage	4 day	5	mg/kg	Low	chlorpromazine_Low_4 day
3017738021	115	5	4	Liver	B	chlorpromazine	CPZ	16	Gavage	4 day	5	mg/kg	Low	chlorpromazine_Low_4 day
3017738022	115	5	5	Liver	B	chlorpromazine	CPZ	16	Gavage	4 day	5	mg/kg	Low	chlorpromazine_Low_4 day
3017739002	115	6	2	Liver	B	chlorpromazine	CPZ	16	Gavage	8 day	5	mg/kg	Low	chlorpromazine_Low_8 day
3017739003	115	6	3	Liver	B	chlorpromazine	CPZ	16	Gavage	8 day	5	mg/kg	Low	chlorpromazine_Low_8 day
3017739004	115	6	4	Liver	B	chlorpromazine	CPZ	16	Gavage	8 day	5	mg/kg	Low	chlorpromazine_Low_8 day
3017739014	115	7	2	Liver	B	chlorpromazine	CPZ	16	Gavage	15 day	5	mg/kg	Low	chlorpromazine_Low_15 day
3017739015	115	7	3	Liver	B	chlorpromazine	CPZ	16	Gavage	15 day	5	mg/kg	Low	chlorpromazine_Low_15 day
3017739016	115	7	4	Liver	B	chlorpromazine	CPZ	16	Gavage	15 day	5	mg/kg	Low	chlorpromazine_Low_15 day
3017739026	115	8	2	Liver	B	chlorpromazine	CPZ	16	Gavage	29 day	5	mg/kg	Low	chlorpromazine_Low_29 day
3017739027	115	8	3	Liver	B	chlorpromazine	CPZ	16	Gavage	29 day	5	mg/kg	Low	chlorpromazine_Low_29 day
3017739028	115	8	4	Liver	B	chlorpromazine	CPZ	16	Gavage	29 day	5	mg/kg	Low	chlorpromazine_Low_29 day
3017738023	115	9	1	Liver	B	chlorpromazine	CPZ	16	Gavage	4 day	15	mg/kg	Middle	chlorpromazine_Middle_4 day
3017738024	115	9	2	Liver	B	chlorpromazine	CPZ	16	Gavage	4 day	15	mg/kg	Middle	chlorpromazine_Middle_4 day
3017738025	115	9	4	Liver	B	chlorpromazine	CPZ	16	Gavage	4 day	15	mg/kg	Middle	chlorpromazine_Middle_4 day
3017739005	115	10	2	Liver	B	chlorpromazine	CPZ	16	Gavage	8 day	15	mg/kg	Middle	chlorpromazine_Middle_8 day
3017739006	115	10	3	Liver	B	chlorpromazine	CPZ	16	Gavage	8 day	15	mg/kg	Middle	chlorpromazine_Middle_8 day
3017739007	115	10	4	Liver	B	chlorpromazine	CPZ	16	Gavage	8 day	15	mg/kg	Middle	chlorpromazine_Middle_8 day
3017739017	115	11	1	Liver	B	chlorpromazine	CPZ	16	Gavage	15 day	15	mg/kg	Middle	chlorpromazine_Middle_15 day
3017739018	115	11	4	Liver	B	chlorpromazine	CPZ	16	Gavage	15 day	15	mg/kg	Middle	chlorpromazine_Middle_15 day
3017739019	115	11	5	Liver	B	chlorpromazine	CPZ	16	Gavage	15 day	15	mg/kg	Middle	chlorpromazine_Middle_15 day
3017739029	115	12	2	Liver	B	chlorpromazine	CPZ	16	Gavage	29 day	15	mg/kg	Middle	chlorpromazine_Middle_29 day
3017739030	115	12	4	Liver	B	chlorpromazine	CPZ	16	Gavage	29 day	15	mg/kg	Middle	chlorpromazine_Middle_29 day
3017740001	115	12	5	Liver	B	chlorpromazine	CPZ	16	Gavage	29 day	15	mg/kg	Middle	chlorpromazine_Middle_29 day
3017738026	115	13	1	Liver	C	chlorpromazine	CPZ	16	Gavage	4 day	45	mg/kg	High	chlorpromazine_High_4 day
3017738027	115	13	2	Liver	B	chlorpromazine	CPZ	16	Gavage	4 day	45	mg/kg	High	chlorpromazine_High_4 day
3017738028	115	13	4	Liver	C	chlorpromazine	CPZ	16	Gavage	4 day	45	mg/kg	High	chlorpromazine_High_4 day
3017739008	115	14	1	Liver	B	chlorpromazine	CPZ	16	Gavage	8 day	45	mg/kg	High	chlorpromazine_High_8 day
3017739009	115	14	3	Liver	B	chlorpromazine	CPZ	16	Gavage	8 day	45	mg/kg	High	chlorpromazine_High_8 day
3017739010	115	14	5	Liver	B	chlorpromazine	CPZ	16	Gavage	8 day	45	mg/kg	High	chlorpromazine_High_8 day
3017739020	115	15	1	Liver	B	chlorpromazine	CPZ	16	Gavage	15 day	45	mg/kg	High	chlorpromazine_High_15 day
3017739021	115	15	4	Liver	C	chlorpromazine	CPZ	16	Gavage	15 day	45	mg/kg	High	chlorpromazine_High_15 day
3017739022	115	15	5	Liver	B	chlorpromazine	CPZ	16	Gavage	15 day	45	mg/kg	High	chlorpromazine_High_15 day
3017740002	115	16	1	Liver	B	chlorpromazine	CPZ	16	Gavage	29 day	45	mg/kg	High	chlorpromazine_High_29 day
3017741001	115	16	3	Liver	B	chlorpromazine	CPZ	16	Gavage	29 day	45	mg/kg	High	chlorpromazine_High_29 day
3017741002	115	16	5	Liver	B	chlorpromazine	CPZ	16	Gavage	29 day	45	mg/kg	High	chlorpromazine_High_29 day
3017717008	128	5	2	Liver	B	aspirin	ASA	14	Gavage	4 day	45	mg/kg	Low	aspirin_Low_4 day
3017717009	128	5	4	Liver	B	aspirin	ASA	14	Gavage	4 day	45	mg/kg	Low	aspirin_Low_4 day
3017717010	128	5	5	Liver	B	aspirin	ASA	14	Gavage	4 day	45	mg/kg	Low	aspirin_Low_4 day
3017717020	128	6	2	Liver	B	aspirin	ASA	14	Gavage	8 day	45	mg/kg	Low	aspirin_Low_8 day
3017717021	128	6	3	Liver	B	aspirin	ASA	14	Gavage	8 day	45	mg/kg	Low	aspirin_Low_8 day
3017717022	128	6	5	Liver	B	aspirin	ASA	14	Gavage	8 day	45	mg/kg	Low	aspirin_Low_8 day
3017716014	128	7	1	Liver	B	aspirin	ASA	14	Gavage	15 day	45	mg/kg	Low	aspirin_Low_15 day
3017716015	128	7	2	Liver	B	aspirin	ASA	14	Gavage	15 day	45	mg/kg	Low	aspirin_Low_15 day
3017716016	128	7	4	Liver	B	aspirin	ASA	14	Gavage	15 day	45	mg/kg	Low	aspirin_Low_15 day
3017716026	128	8	2	Liver	B	aspirin	ASA	14	Gavage	29 day	45	mg/kg	Low	aspirin_Low_29 day
3017716027	128	8	4	Liver	B	aspirin	ASA	14	Gavage	29 day	45	mg/kg	Low	aspirin_Low_29 day
3017716028	128	8	5	Liver	B	aspirin	ASA	14	Gavage	29 day	45	mg/kg	Low	aspirin_Low_29 day
3017717011	128	9	1	Liver	B	aspirin	ASA	14	Gavage	4 day	150	mg/kg	Middle	aspirin_Middle_4 day
3017717012	128	9	2	Liver	B	aspirin	ASA	14	Gavage	4 day	150	mg/kg	Middle	aspirin_Middle_4 day
3017717013	128	9	5	Liver	B	aspirin	ASA	14	Gavage	4 day	150	mg/kg	Middle	aspirin_Middle_4 day
3017717023	128	10	1	Liver	B	aspirin	ASA	14	Gavage	8 day	150	mg/kg	Middle	aspirin_Middle_8 day
3017717024	128	10	3	Liver	B	aspirin	ASA	14	Gavage	8 day	150	mg/kg	Middle	aspirin_Middle_8 day
3017717025	128	10	5	Liver	B	aspirin	ASA	14	Gavage	8 day	150	mg/kg	Middle	aspirin_Middle_8 day
3017716017	128	11	2	Liver	B	aspirin	ASA	14	Gavage	15 day	150	mg/kg	Middle	aspirin_Middle_15 day
3017716018	128	11	3	Liver	B	aspirin	ASA	14	Gavage	15 day	150	mg/kg	Middle	aspirin_Middle_15 day
3017716019	128	11	4	Liver	B	aspirin	ASA	14	Gavage	15 day	150	mg/kg	Middle	aspirin_Middle_15 day
3017716029	128	12	1	Liver	B	aspirin	ASA	14	Gavage	29 day	150	mg/kg	Middle	aspirin_Middle_29 day
3017716030	128	12	2	Liver	B	aspirin	ASA	14	Gavage	29 day	150	mg/kg	Middle	aspirin_Middle_29 day
3017717001	128	12	4	Liver	B	aspirin	ASA	14	Gavage	29 day	150	mg/kg	Middle	aspirin_Middle_29 day
3017717014	128	13	3	Liver	B	aspirin	ASA	14	Gavage	4 day	450	mg/kg	High	aspirin_High_4 day
3017717015	128	13	4	Liver	B	aspirin	ASA	14	Gavage	4 day	450	mg/kg	High	aspirin_High_4 day
3017717016	128	13	5	Liver	B	aspirin	ASA	14	Gavage	4 day	450	mg/kg	High	aspirin_High_4 day
3017717026	128	14	1	Liver	B	aspirin	ASA	14	Gavage	8 day	450	mg/kg	High	aspirin_High_8 day
3017717027	128	14	2	Liver	B	aspirin	ASA	14	Gavage	8 day	450	mg/kg	High	aspirin_High_8 day
3017717028	128	14	5	Liver	B	aspirin	ASA	14	Gavage	8 day	450	mg/kg	High	aspirin_High_8 day
3017716020	128	15	1	Liver	B	aspirin	ASA	14	Gavage	15 day	450	mg/kg	High	aspirin_High_15 day
3017716021	128	15	2	Liver	B	aspirin	ASA	14	Gavage	15 day	450	mg/kg	High	aspirin_High_15 day
3017716022	128	15	5	Liver	B	aspirin	ASA	14	Gavage	15 day	450	mg/kg	High	aspirin_High_15 day
3017717002	128	16	1	Liver	B	aspirin	ASA	14	Gavage	29 day	450	mg/kg	High	aspirin_High_29 day
3017717003	128	16	2	Liver	B	aspirin	ASA	14	Gavage	29 day	450	mg/kg	High	aspirin_High_29 day
3017717004	128	16	3	Liver	B	aspirin	ASA	14	Gavage	29 day	450	mg/kg	High	aspirin_High_29 day
3017730022	147	5	1	Liver	B	carbamazepine	CBZ	18	Gavage	4 day	30	mg/kg	Low	carbamazepine_Low_4 day
3017730023	147	5	3	Liver	B	carbamazepine	CBZ	18	Gavage	4 day	30	mg/kg	Low	carbamazepine_Low_4 day
3017730024	147	5	5	Liver	B	carbamazepine	CBZ	18	Gavage	4 day	30	mg/kg	Low	carbamazepine_Low_4 day
3017731004	147	6	2	Liver	B	carbamazepine	CBZ	18	Gavage	8 day	30	mg/kg	Low	carbamazepine_Low_8 day
3017731005	147	6	3	Liver	B	carbamazepine	CBZ	18	Gavage	8 day	30	mg/kg	Low	carbamazepine_Low_8 day
3017731006	147	6	5	Liver	B	carbamazepine	CBZ	18	Gavage	8 day	30	mg/kg	Low	carbamazepine_Low_8 day
3017731016	147	7	1	Liver	C	carbamazepine	CBZ	18	Gavage	15 day	30	mg/kg	Low	carbamazepine_Low_15 day
3017731017	147	7	2	Liver	B	carbamazepine	CBZ	18	Gavage	15 day	30	mg/kg	Low	carbamazepine_Low_15 day
3017731018	147	7	5	Liver	B	carbamazepine	CBZ	18	Gavage	15 day	30	mg/kg	Low	carbamazepine_Low_15 day
3017731028	147	8	1	Liver	B	carbamazepine	CBZ	18	Gavage	29 day	30	mg/kg	Low	carbamazepine_Low_29 day
3017731029	147	8	2	Liver	B	carbamazepine	CBZ	18	Gavage	29 day	30	mg/kg	Low	carbamazepine_Low_29 day
3017731030	147	8	5	Liver	C	carbamazepine	CBZ	18	Gavage	29 day	30	mg/kg	Low	carbamazepine_Low_29 day
3017730025	147	9	1	Liver	B	carbamazepine	CBZ	18	Gavage	4 day	100	mg/kg	Middle	carbamazepine_Middle_4 day
3017730026	147	9	3	Liver	B	carbamazepine	CBZ	18	Gavage	4 day	100	mg/kg	Middle	carbamazepine_Middle_4 day
3017730027	147	9	4	Liver	B	carbamazepine	CBZ	18	Gavage	4 day	100	mg/kg	Middle	carbamazepine_Middle_4 day
3017731007	147	10	2	Liver	B	carbamazepine	CBZ	18	Gavage	8 day	100	mg/kg	Middle	carbamazepine_Middle_8 day
3017731008	147	10	3	Liver	B	carbamazepine	CBZ	18	Gavage	8 day	100	mg/kg	Middle	carbamazepine_Middle_8 day
3017731009	147	10	4	Liver	B	carbamazepine	CBZ	18	Gavage	8 day	100	mg/kg	Middle	carbamazepine_Middle_8 day
3017731019	147	11	3	Liver	B	carbamazepine	CBZ	18	Gavage	15 day	100	mg/kg	Middle	carbamazepine_Middle_15 day
3017731020	147	11	4	Liver	B	carbamazepine	CBZ	18	Gavage	15 day	100	mg/kg	Middle	carbamazepine_Middle_15 day
3017731021	147	11	5	Liver	B	carbamazepine	CBZ	18	Gavage	15 day	100	mg/kg	Middle	carbamazepine_Middle_15 day
3017732001	147	12	2	Liver	B	carbamazepine	CBZ	18	Gavage	29 day	100	mg/kg	Middle	carbamazepine_Middle_29 day
3017732002	147	12	3	Liver	B	carbamazepine	CBZ	18	Gavage	29 day	100	mg/kg	Middle	carbamazepine_Middle_29 day
3017732003	147	12	4	Liver	B	carbamazepine	CBZ	18	Gavage	29 day	100	mg/kg	Middle	carbamazepine_Middle_29 day
3017730028	147	13	2	Liver	B	carbamazepine	CBZ	18	Gavage	4 day	300	mg/kg	High	carbamazepine_High_4 day
3017730029	147	13	4	Liver	B	carbamazepine	CBZ	18	Gavage	4 day	300	mg/kg	High	carbamazepine_High_4 day
3017730030	147	13	5	Liver	B	carbamazepine	CBZ	18	Gavage	4 day	300	mg/kg	High	carbamazepine_High_4 day
3017731010	147	14	2	Liver	C	carbamazepine	CBZ	18	Gavage	8 day	300	mg/kg	High	carbamazepine_High_8 day
3017731011	147	14	4	Liver	B	carbamazepine	CBZ	18	Gavage	8 day	300	mg/kg	High	carbamazepine_High_8 day
3017731012	147	14	5	Liver	B	carbamazepine	CBZ	18	Gavage	8 day	300	mg/kg	High	carbamazepine_High_8 day
3017731022	147	15	2	Liver	B	carbamazepine	CBZ	18	Gavage	15 day	300	mg/kg	High	carbamazepine_High_15 day
3017731023	147	15	3	Liver	B	carbamazepine	CBZ	18	Gavage	15 day	300	mg/kg	High	carbamazepine_High_15 day
3017731024	147	15	4	Liver	B	carbamazepine	CBZ	18	Gavage	15 day	300	mg/kg	High	carbamazepine_High_15 day
3017732004	147	16	3	Liver	B	carbamazepine	CBZ	18	Gavage	29 day	300	mg/kg	High	carbamazepine_High_29 day
3017732005	147	16	4	Liver	B	carbamazepine	CBZ	18	Gavage	29 day	300	mg/kg	High	carbamazepine_High_29 day
3017732006	147	16	5	Liver	B	carbamazepine	CBZ	18	Gavage	29 day	300	mg/kg	High	carbamazepine_High_29 day
3017721008	149	5	1	Liver	B	diclofenac	DFNa	19	Gavage	4 day	1	mg/kg	Low	diclofenac_Low_4 day
3017721009	149	5	2	Liver	B	diclofenac	DFNa	19	Gavage	4 day	1	mg/kg	Low	diclofenac_Low_4 day
3017721010	149	5	4	Liver	C	diclofenac	DFNa	19	Gavage	4 day	1	mg/kg	Low	diclofenac_Low_4 day
3017721020	149	6	1	Liver	B	diclofenac	DFNa	19	Gavage	8 day	1	mg/kg	Low	diclofenac_Low_8 day
3017721021	149	6	3	Liver	B	diclofenac	DFNa	19	Gavage	8 day	1	mg/kg	Low	diclofenac_Low_8 day
3017721022	149	6	4	Liver	B	diclofenac	DFNa	19	Gavage	8 day	1	mg/kg	Low	diclofenac_Low_8 day
3017722002	149	7	2	Liver	B	diclofenac	DFNa	19	Gavage	15 day	1	mg/kg	Low	diclofenac_Low_15 day
3017722003	149	7	4	Liver	B	diclofenac	DFNa	19	Gavage	15 day	1	mg/kg	Low	diclofenac_Low_15 day
3017722004	149	7	5	Liver	B	diclofenac	DFNa	19	Gavage	15 day	1	mg/kg	Low	diclofenac_Low_15 day
3017722014	149	8	2	Liver	B	diclofenac	DFNa	19	Gavage	29 day	1	mg/kg	Low	diclofenac_Low_29 day
3017722015	149	8	3	Liver	B	diclofenac	DFNa	19	Gavage	29 day	1	mg/kg	Low	diclofenac_Low_29 day
3017722016	149	8	4	Liver	B	diclofenac	DFNa	19	Gavage	29 day	1	mg/kg	Low	diclofenac_Low_29 day
3017721011	149	9	1	Liver	B	diclofenac	DFNa	19	Gavage	4 day	3	mg/kg	Middle	diclofenac_Middle_4 day
3017721012	149	9	3	Liver	B	diclofenac	DFNa	19	Gavage	4 day	3	mg/kg	Middle	diclofenac_Middle_4 day
3017721013	149	9	4	Liver	B	diclofenac	DFNa	19	Gavage	4 day	3	mg/kg	Middle	diclofenac_Middle_4 day
3017721023	149	10	2	Liver	B	diclofenac	DFNa	19	Gavage	8 day	3	mg/kg	Middle	diclofenac_Middle_8 day
3017721024	149	10	3	Liver	B	diclofenac	DFNa	19	Gavage	8 day	3	mg/kg	Middle	diclofenac_Middle_8 day
3017721025	149	10	4	Liver	B	diclofenac	DFNa	19	Gavage	8 day	3	mg/kg	Middle	diclofenac_Middle_8 day
3017722005	149	11	2	Liver	B	diclofenac	DFNa	19	Gavage	15 day	3	mg/kg	Middle	diclofenac_Middle_15 day
3017722006	149	11	4	Liver	B	diclofenac	DFNa	19	Gavage	15 day	3	mg/kg	Middle	diclofenac_Middle_15 day
3017722007	149	11	5	Liver	B	diclofenac	DFNa	19	Gavage	15 day	3	mg/kg	Middle	diclofenac_Middle_15 day
3017722017	149	12	2	Liver	B	diclofenac	DFNa	19	Gavage	29 day	3	mg/kg	Middle	diclofenac_Middle_29 day
3017722018	149	12	4	Liver	B	diclofenac	DFNa	19	Gavage	29 day	3	mg/kg	Middle	diclofenac_Middle_29 day
3017722019	149	12	5	Liver	B	diclofenac	DFNa	19	Gavage	29 day	3	mg/kg	Middle	diclofenac_Middle_29 day
3017721014	149	13	1	Liver	B	diclofenac	DFNa	19	Gavage	4 day	10	mg/kg	High	diclofenac_High_4 day
3017721015	149	13	2	Liver	C	diclofenac	DFNa	19	Gavage	4 day	10	mg/kg	High	diclofenac_High_4 day
3017721016	149	13	3	Liver	B	diclofenac	DFNa	19	Gavage	4 day	10	mg/kg	High	diclofenac_High_4 day
3017721026	149	14	2	Liver	B	diclofenac	DFNa	19	Gavage	8 day	10	mg/kg	High	diclofenac_High_8 day
3017721027	149	14	4	Liver	B	diclofenac	DFNa	19	Gavage	8 day	10	mg/kg	High	diclofenac_High_8 day
3017721028	149	14	5	Liver	B	diclofenac	DFNa	19	Gavage	8 day	10	mg/kg	High	diclofenac_High_8 day
3017722008	149	15	2	Liver	B	diclofenac	DFNa	19	Gavage	15 day	10	mg/kg	High	diclofenac_High_15 day
3017722009	149	15	3	Liver	B	diclofenac	DFNa	19	Gavage	15 day	10	mg/kg	High	diclofenac_High_15 day
3017722010	149	15	5	Liver	B	diclofenac	DFNa	19	Gavage	15 day	10	mg/kg	High	diclofenac_High_15 day
3017722020	149	16	1	Liver	C	diclofenac	DFNa	19	Gavage	29 day	10	mg/kg	High	diclofenac_High_29 day
3017722021	149	16	2	Liver	B	diclofenac	DFNa	19	Gavage	29 day	10	mg/kg	High	diclofenac_High_29 day
3017722022	149	16	5	Liver	B	diclofenac	DFNa	19	Gavage	29 day	10	mg/kg	High	diclofenac_High_29 day
3017726022	155	5	1	Liver	B	benzbromarone	BBr	21	Gavage	4 day	20	mg/kg	Low	benzbromarone_Low_4 day
3017726023	155	5	3	Liver	B	benzbromarone	BBr	21	Gavage	4 day	20	mg/kg	Low	benzbromarone_Low_4 day
3017726024	155	5	5	Liver	B	benzbromarone	BBr	21	Gavage	4 day	20	mg/kg	Low	benzbromarone_Low_4 day
3017727004	155	6	1	Liver	B	benzbromarone	BBr	21	Gavage	8 day	20	mg/kg	Low	benzbromarone_Low_8 day
3017727005	155	6	3	Liver	B	benzbromarone	BBr	21	Gavage	8 day	20	mg/kg	Low	benzbromarone_Low_8 day
3017727006	155	6	5	Liver	B	benzbromarone	BBr	21	Gavage	8 day	20	mg/kg	Low	benzbromarone_Low_8 day
3017729004	155	7	1	Liver	B	benzbromarone	BBr	21	Gavage	15 day	20	mg/kg	Low	benzbromarone_Low_15 day
3017729005	155	7	2	Liver	B	benzbromarone	BBr	21	Gavage	15 day	20	mg/kg	Low	benzbromarone_Low_15 day
3017729006	155	7	5	Liver	B	benzbromarone	BBr	21	Gavage	15 day	20	mg/kg	Low	benzbromarone_Low_15 day
3017729016	155	8	1	Liver	B	benzbromarone	BBr	21	Gavage	29 day	20	mg/kg	Low	benzbromarone_Low_29 day
3017729017	155	8	3	Liver	B	benzbromarone	BBr	21	Gavage	29 day	20	mg/kg	Low	benzbromarone_Low_29 day
3017729018	155	8	5	Liver	B	benzbromarone	BBr	21	Gavage	29 day	20	mg/kg	Low	benzbromarone_Low_29 day
3017726025	155	9	1	Liver	B	benzbromarone	BBr	21	Gavage	4 day	60	mg/kg	Middle	benzbromarone_Middle_4 day
3017726026	155	9	4	Liver	B	benzbromarone	BBr	21	Gavage	4 day	60	mg/kg	Middle	benzbromarone_Middle_4 day
3017726027	155	9	5	Liver	B	benzbromarone	BBr	21	Gavage	4 day	60	mg/kg	Middle	benzbromarone_Middle_4 day
3017727007	155	10	2	Liver	B	benzbromarone	BBr	21	Gavage	8 day	60	mg/kg	Middle	benzbromarone_Middle_8 day
3017737022	155	10	3	Liver	B	benzbromarone	BBr	21	Gavage	8 day	60	mg/kg	Middle	benzbromarone_Middle_8 day
3017727009	155	10	4	Liver	B	benzbromarone	BBr	21	Gavage	8 day	60	mg/kg	Middle	benzbromarone_Middle_8 day
3017729007	155	11	2	Liver	B	benzbromarone	BBr	21	Gavage	15 day	60	mg/kg	Middle	benzbromarone_Middle_15 day
3017729008	155	11	4	Liver	B	benzbromarone	BBr	21	Gavage	15 day	60	mg/kg	Middle	benzbromarone_Middle_15 day
3017729009	155	11	5	Liver	B	benzbromarone	BBr	21	Gavage	15 day	60	mg/kg	Middle	benzbromarone_Middle_15 day
3017729019	155	12	1	Liver	A	benzbromarone	BBr	21	Gavage	29 day	60	mg/kg	Middle	benzbromarone_Middle_29 day
3017729020	155	12	2	Liver	C	benzbromarone	BBr	21	Gavage	29 day	60	mg/kg	Middle	benzbromarone_Middle_29 day
3017729021	155	12	5	Liver	B	benzbromarone	BBr	21	Gavage	29 day	60	mg/kg	Middle	benzbromarone_Middle_29 day
3017726028	155	13	2	Liver	C	benzbromarone	BBr	21	Gavage	4 day	200	mg/kg	High	benzbromarone_High_4 day
3017726029	155	13	4	Liver	B	benzbromarone	BBr	21	Gavage	4 day	200	mg/kg	High	benzbromarone_High_4 day
3017726030	155	13	5	Liver	B	benzbromarone	BBr	21	Gavage	4 day	200	mg/kg	High	benzbromarone_High_4 day
3017727010	155	14	1	Liver	B	benzbromarone	BBr	21	Gavage	8 day	200	mg/kg	High	benzbromarone_High_8 day
3017727011	155	14	2	Liver	B	benzbromarone	BBr	21	Gavage	8 day	200	mg/kg	High	benzbromarone_High_8 day
3017727012	155	14	5	Liver	B	benzbromarone	BBr	21	Gavage	8 day	200	mg/kg	High	benzbromarone_High_8 day
3017729010	155	15	1	Liver	B	benzbromarone	BBr	21	Gavage	15 day	200	mg/kg	High	benzbromarone_High_15 day
3017729011	155	15	2	Liver	B	benzbromarone	BBr	21	Gavage	15 day	200	mg/kg	High	benzbromarone_High_15 day
3017729012	155	15	4	Liver	C	benzbromarone	BBr	21	Gavage	15 day	200	mg/kg	High	benzbromarone_High_15 day
3017729022	155	16	1	Liver	B	benzbromarone	BBr	21	Gavage	29 day	200	mg/kg	High	benzbromarone_High_29 day
3017729023	155	16	3	Liver	C	benzbromarone	BBr	21	Gavage	29 day	200	mg/kg	High	benzbromarone_High_29 day
3017729024	155	16	4	Liver	B	benzbromarone	BBr	21	Gavage	29 day	200	mg/kg	High	benzbromarone_High_29 day
3017735004	159	5	1	Liver	B	diazepam	DZP	23	Gavage	4 day	25	mg/kg	Low	diazepam_Low_4 day
3017735005	159	5	4	Liver	B	diazepam	DZP	23	Gavage	4 day	25	mg/kg	Low	diazepam_Low_4 day
3017735006	159	5	5	Liver	C	diazepam	DZP	23	Gavage	4 day	25	mg/kg	Low	diazepam_Low_4 day
3017735016	159	6	2	Liver	B	diazepam	DZP	23	Gavage	8 day	25	mg/kg	Low	diazepam_Low_8 day
3017735017	159	6	4	Liver	B	diazepam	DZP	23	Gavage	8 day	25	mg/kg	Low	diazepam_Low_8 day
3017735018	159	6	5	Liver	B	diazepam	DZP	23	Gavage	8 day	25	mg/kg	Low	diazepam_Low_8 day
3017734022	159	7	3	Liver	B	diazepam	DZP	23	Gavage	15 day	25	mg/kg	Low	diazepam_Low_15 day
3017734023	159	7	4	Liver	B	diazepam	DZP	23	Gavage	15 day	25	mg/kg	Low	diazepam_Low_15 day
3017734024	159	7	5	Liver	B	diazepam	DZP	23	Gavage	15 day	25	mg/kg	Low	diazepam_Low_15 day
3017735028	159	8	2	Liver	B	diazepam	DZP	23	Gavage	29 day	25	mg/kg	Low	diazepam_Low_29 day
3017735029	159	8	3	Liver	B	diazepam	DZP	23	Gavage	29 day	25	mg/kg	Low	diazepam_Low_29 day
3017735030	159	8	5	Liver	C	diazepam	DZP	23	Gavage	29 day	25	mg/kg	Low	diazepam_Low_29 day
3017735007	159	9	1	Liver	B	diazepam	DZP	23	Gavage	4 day	75	mg/kg	Middle	diazepam_Middle_4 day
3017735008	159	9	2	Liver	A	diazepam	DZP	23	Gavage	4 day	75	mg/kg	Middle	diazepam_Middle_4 day
3017735009	159	9	5	Liver	B	diazepam	DZP	23	Gavage	4 day	75	mg/kg	Middle	diazepam_Middle_4 day
3017735019	159	10	3	Liver	B	diazepam	DZP	23	Gavage	8 day	75	mg/kg	Middle	diazepam_Middle_8 day
3017735020	159	10	4	Liver	B	diazepam	DZP	23	Gavage	8 day	75	mg/kg	Middle	diazepam_Middle_8 day
3017735021	159	10	5	Liver	B	diazepam	DZP	23	Gavage	8 day	75	mg/kg	Middle	diazepam_Middle_8 day
3017734025	159	11	1	Liver	B	diazepam	DZP	23	Gavage	15 day	75	mg/kg	Middle	diazepam_Middle_15 day
3017734026	159	11	4	Liver	B	diazepam	DZP	23	Gavage	15 day	75	mg/kg	Middle	diazepam_Middle_15 day
3017734027	159	11	5	Liver	B	diazepam	DZP	23	Gavage	15 day	75	mg/kg	Middle	diazepam_Middle_15 day
3017736001	159	12	2	Liver	B	diazepam	DZP	23	Gavage	29 day	75	mg/kg	Middle	diazepam_Middle_29 day
3017736002	159	12	4	Liver	B	diazepam	DZP	23	Gavage	29 day	75	mg/kg	Middle	diazepam_Middle_29 day
3017736003	159	12	5	Liver	B	diazepam	DZP	23	Gavage	29 day	75	mg/kg	Middle	diazepam_Middle_29 day
3017735010	159	13	2	Liver	B	diazepam	DZP	23	Gavage	4 day	250	mg/kg	High	diazepam_High_4 day
3017735011	159	13	3	Liver	B	diazepam	DZP	23	Gavage	4 day	250	mg/kg	High	diazepam_High_4 day
3017735012	159	13	4	Liver	B	diazepam	DZP	23	Gavage	4 day	250	mg/kg	High	diazepam_High_4 day
3017735022	159	14	1	Liver	B	diazepam	DZP	23	Gavage	8 day	250	mg/kg	High	diazepam_High_8 day
3017735023	159	14	3	Liver	B	diazepam	DZP	23	Gavage	8 day	250	mg/kg	High	diazepam_High_8 day
3017735024	159	14	5	Liver	B	diazepam	DZP	23	Gavage	8 day	250	mg/kg	High	diazepam_High_8 day
3017734028	159	15	2	Liver	B	diazepam	DZP	23	Gavage	15 day	250	mg/kg	High	diazepam_High_15 day
3017734029	159	15	3	Liver	B	diazepam	DZP	23	Gavage	15 day	250	mg/kg	High	diazepam_High_15 day
3017734030	159	15	4	Liver	B	diazepam	DZP	23	Gavage	15 day	250	mg/kg	High	diazepam_High_15 day
3017736004	159	16	1	Liver	B	diazepam	DZP	23	Gavage	29 day	250	mg/kg	High	diazepam_High_29 day
3017736005	159	16	2	Liver	B	diazepam	DZP	23	Gavage	29 day	250	mg/kg	High	diazepam_High_29 day
3017736006	159	16	4	Liver	B	diazepam	DZP	23	Gavage	29 day	250	mg/kg	High	diazepam_High_29 day
3017647027	174	5	1	Liver	B	methapyrilene	MP	25	Gavage	4 day	10	mg/kg	Low	methapyrilene_Low_4 day
3017647028	174	5	3	Liver	B	methapyrilene	MP	25	Gavage	4 day	10	mg/kg	Low	methapyrilene_Low_4 day
3017647029	174	5	4	Liver	B	methapyrilene	MP	25	Gavage	4 day	10	mg/kg	Low	methapyrilene_Low_4 day
3017648009	174	6	1	Liver	B	methapyrilene	MP	25	Gavage	8 day	10	mg/kg	Low	methapyrilene_Low_8 day
3017648010	174	6	2	Liver	B	methapyrilene	MP	25	Gavage	8 day	10	mg/kg	Low	methapyrilene_Low_8 day
3017648011	174	6	4	Liver	B	methapyrilene	MP	25	Gavage	8 day	10	mg/kg	Low	methapyrilene_Low_8 day
3017651003	174	7	2	Liver	B	methapyrilene	MP	25	Gavage	15 day	10	mg/kg	Low	methapyrilene_Low_15 day
3017651004	174	7	3	Liver	B	methapyrilene	MP	25	Gavage	15 day	10	mg/kg	Low	methapyrilene_Low_15 day
3017651005	174	7	5	Liver	B	methapyrilene	MP	25	Gavage	15 day	10	mg/kg	Low	methapyrilene_Low_15 day
3017651015	174	8	2	Liver	B	methapyrilene	MP	25	Gavage	29 day	10	mg/kg	Low	methapyrilene_Low_29 day
3017651016	174	8	4	Liver	B	methapyrilene	MP	25	Gavage	29 day	10	mg/kg	Low	methapyrilene_Low_29 day
3017651017	174	8	5	Liver	B	methapyrilene	MP	25	Gavage	29 day	10	mg/kg	Low	methapyrilene_Low_29 day
3017647030	174	9	2	Liver	B	methapyrilene	MP	25	Gavage	4 day	30	mg/kg	Middle	methapyrilene_Middle_4 day
3017648001	174	9	3	Liver	B	methapyrilene	MP	25	Gavage	4 day	30	mg/kg	Middle	methapyrilene_Middle_4 day
3017648002	174	9	4	Liver	B	methapyrilene	MP	25	Gavage	4 day	30	mg/kg	Middle	methapyrilene_Middle_4 day
3017648012	174	10	2	Liver	B	methapyrilene	MP	25	Gavage	8 day	30	mg/kg	Middle	methapyrilene_Middle_8 day
3017648013	174	10	3	Liver	B	methapyrilene	MP	25	Gavage	8 day	30	mg/kg	Middle	methapyrilene_Middle_8 day
3017648014	174	10	4	Liver	B	methapyrilene	MP	25	Gavage	8 day	30	mg/kg	Middle	methapyrilene_Middle_8 day
3017651006	174	11	1	Liver	B	methapyrilene	MP	25	Gavage	15 day	30	mg/kg	Middle	methapyrilene_Middle_15 day
3017651007	174	11	2	Liver	B	methapyrilene	MP	25	Gavage	15 day	30	mg/kg	Middle	methapyrilene_Middle_15 day
3017651008	174	11	3	Liver	B	methapyrilene	MP	25	Gavage	15 day	30	mg/kg	Middle	methapyrilene_Middle_15 day
3017651018	174	12	1	Liver	B	methapyrilene	MP	25	Gavage	29 day	30	mg/kg	Middle	methapyrilene_Middle_29 day
3017651019	174	12	3	Liver	B	methapyrilene	MP	25	Gavage	29 day	30	mg/kg	Middle	methapyrilene_Middle_29 day
3017651020	174	12	4	Liver	B	methapyrilene	MP	25	Gavage	29 day	30	mg/kg	Middle	methapyrilene_Middle_29 day
3017648003	174	13	1	Liver	B	methapyrilene	MP	25	Gavage	4 day	100	mg/kg	High	methapyrilene_High_4 day
3017648004	174	13	3	Liver	C	methapyrilene	MP	25	Gavage	4 day	100	mg/kg	High	methapyrilene_High_4 day
3017648005	174	13	4	Liver	B	methapyrilene	MP	25	Gavage	4 day	100	mg/kg	High	methapyrilene_High_4 day
3017648015	174	14	1	Liver	B	methapyrilene	MP	25	Gavage	8 day	100	mg/kg	High	methapyrilene_High_8 day
3017648016	174	14	4	Liver	B	methapyrilene	MP	25	Gavage	8 day	100	mg/kg	High	methapyrilene_High_8 day
3017648017	174	14	5	Liver	B	methapyrilene	MP	25	Gavage	8 day	100	mg/kg	High	methapyrilene_High_8 day
3017651009	174	15	1	Liver	B	methapyrilene	MP	25	Gavage	15 day	100	mg/kg	High	methapyrilene_High_15 day
3017651010	174	15	2	Liver	B	methapyrilene	MP	25	Gavage	15 day	100	mg/kg	High	methapyrilene_High_15 day
3017651011	174	15	4	Liver	B	methapyrilene	MP	25	Gavage	15 day	100	mg/kg	High	methapyrilene_High_15 day
3017651021	174	16	1	Liver	B	methapyrilene	MP	25	Gavage	29 day	100	mg/kg	High	methapyrilene_High_29 day
3017651022	174	16	2	Liver	B	methapyrilene	MP	25	Gavage	29 day	100	mg/kg	High	methapyrilene_High_29 day
3017651023	174	16	5	Liver	C	methapyrilene	MP	25	Gavage	29 day	100	mg/kg	High	methapyrilene_High_29 day
3017732010	176	5	3	Liver	B	phenytoin	PHE	26	Gavage	4 day	60	mg/kg	Low	phenytoin_Low_4 day
3017732011	176	5	4	Liver	B	phenytoin	PHE	26	Gavage	4 day	60	mg/kg	Low	phenytoin_Low_4 day
3017732012	176	5	5	Liver	B	phenytoin	PHE	26	Gavage	4 day	60	mg/kg	Low	phenytoin_Low_4 day
3017732022	176	6	3	Liver	B	phenytoin	PHE	26	Gavage	8 day	60	mg/kg	Low	phenytoin_Low_8 day
3017732023	176	6	4	Liver	B	phenytoin	PHE	26	Gavage	8 day	60	mg/kg	Low	phenytoin_Low_8 day
3017732024	176	6	5	Liver	B	phenytoin	PHE	26	Gavage	8 day	60	mg/kg	Low	phenytoin_Low_8 day
3017733004	176	7	2	Liver	B	phenytoin	PHE	26	Gavage	15 day	60	mg/kg	Low	phenytoin_Low_15 day
3017733005	176	7	3	Liver	B	phenytoin	PHE	26	Gavage	15 day	60	mg/kg	Low	phenytoin_Low_15 day
3017733006	176	7	5	Liver	B	phenytoin	PHE	26	Gavage	15 day	60	mg/kg	Low	phenytoin_Low_15 day
3017733016	176	8	1	Liver	B	phenytoin	PHE	26	Gavage	29 day	60	mg/kg	Low	phenytoin_Low_29 day
3017733017	176	8	3	Liver	B	phenytoin	PHE	26	Gavage	29 day	60	mg/kg	Low	phenytoin_Low_29 day
3017733018	176	8	5	Liver	B	phenytoin	PHE	26	Gavage	29 day	60	mg/kg	Low	phenytoin_Low_29 day
3017732013	176	9	1	Liver	B	phenytoin	PHE	26	Gavage	4 day	200	mg/kg	Middle	phenytoin_Middle_4 day
3017732014	176	9	2	Liver	B	phenytoin	PHE	26	Gavage	4 day	200	mg/kg	Middle	phenytoin_Middle_4 day
3017732015	176	9	3	Liver	B	phenytoin	PHE	26	Gavage	4 day	200	mg/kg	Middle	phenytoin_Middle_4 day
3017732025	176	10	2	Liver	B	phenytoin	PHE	26	Gavage	8 day	200	mg/kg	Middle	phenytoin_Middle_8 day
3017732026	176	10	4	Liver	B	phenytoin	PHE	26	Gavage	8 day	200	mg/kg	Middle	phenytoin_Middle_8 day
3017732027	176	10	5	Liver	B	phenytoin	PHE	26	Gavage	8 day	200	mg/kg	Middle	phenytoin_Middle_8 day
3017733007	176	11	1	Liver	B	phenytoin	PHE	26	Gavage	15 day	200	mg/kg	Middle	phenytoin_Middle_15 day
3017733008	176	11	3	Liver	B	phenytoin	PHE	26	Gavage	15 day	200	mg/kg	Middle	phenytoin_Middle_15 day
3017733009	176	11	4	Liver	B	phenytoin	PHE	26	Gavage	15 day	200	mg/kg	Middle	phenytoin_Middle_15 day
3017733019	176	12	1	Liver	B	phenytoin	PHE	26	Gavage	29 day	200	mg/kg	Middle	phenytoin_Middle_29 day
3017733020	176	12	3	Liver	B	phenytoin	PHE	26	Gavage	29 day	200	mg/kg	Middle	phenytoin_Middle_29 day
3017733021	176	12	4	Liver	B	phenytoin	PHE	26	Gavage	29 day	200	mg/kg	Middle	phenytoin_Middle_29 day
3017732016	176	13	2	Liver	B	phenytoin	PHE	26	Gavage	4 day	600	mg/kg	High	phenytoin_High_4 day
3017732017	176	13	3	Liver	B	phenytoin	PHE	26	Gavage	4 day	600	mg/kg	High	phenytoin_High_4 day
3017732018	176	13	4	Liver	B	phenytoin	PHE	26	Gavage	4 day	600	mg/kg	High	phenytoin_High_4 day
3017732028	176	14	1	Liver	A	phenytoin	PHE	26	Gavage	8 day	600	mg/kg	High	phenytoin_High_8 day
3017732029	176	14	4	Liver	B	phenytoin	PHE	26	Gavage	8 day	600	mg/kg	High	phenytoin_High_8 day
3017732030	176	14	5	Liver	B	phenytoin	PHE	26	Gavage	8 day	600	mg/kg	High	phenytoin_High_8 day
3017733010	176	15	1	Liver	B	phenytoin	PHE	26	Gavage	15 day	600	mg/kg	High	phenytoin_High_15 day
3017733011	176	15	3	Liver	B	phenytoin	PHE	26	Gavage	15 day	600	mg/kg	High	phenytoin_High_15 day
3017733012	176	15	5	Liver	B	phenytoin	PHE	26	Gavage	15 day	600	mg/kg	High	phenytoin_High_15 day
3017733022	176	16	3	Liver	B	phenytoin	PHE	26	Gavage	29 day	600	mg/kg	High	phenytoin_High_29 day
3017733023	176	16	4	Liver	B	phenytoin	PHE	26	Gavage	29 day	600	mg/kg	High	phenytoin_High_29 day
3017733024	176	16	5	Liver	B	phenytoin	PHE	26	Gavage	29 day	600	mg/kg	High	phenytoin_High_29 day
3017709007	182	5	1	Liver	C	WY-14643	WY	30	Gavage	4 day	10	mg/kg	Low	WY-14643_Low_4 day
3017709008	182	5	2	Liver	B	WY-14643	WY	30	Gavage	4 day	10	mg/kg	Low	WY-14643_Low_4 day
3017709009	182	5	4	Liver	B	WY-14643	WY	30	Gavage	4 day	10	mg/kg	Low	WY-14643_Low_4 day
3017709019	182	6	2	Liver	C	WY-14643	WY	30	Gavage	8 day	10	mg/kg	Low	WY-14643_Low_8 day
3017709020	182	6	4	Liver	B	WY-14643	WY	30	Gavage	8 day	10	mg/kg	Low	WY-14643_Low_8 day
3017709021	182	6	5	Liver	B	WY-14643	WY	30	Gavage	8 day	10	mg/kg	Low	WY-14643_Low_8 day
3017707022	182	7	2	Liver	C	WY-14643	WY	30	Gavage	15 day	10	mg/kg	Low	WY-14643_Low_15 day
3017707023	182	7	4	Liver	B	WY-14643	WY	30	Gavage	15 day	10	mg/kg	Low	WY-14643_Low_15 day
3017707024	182	7	5	Liver	B	WY-14643	WY	30	Gavage	15 day	10	mg/kg	Low	WY-14643_Low_15 day
3017708004	182	8	2	Liver	B	WY-14643	WY	30	Gavage	29 day	10	mg/kg	Low	WY-14643_Low_29 day
3017708005	182	8	3	Liver	B	WY-14643	WY	30	Gavage	29 day	10	mg/kg	Low	WY-14643_Low_29 day
3017708006	182	8	5	Liver	B	WY-14643	WY	30	Gavage	29 day	10	mg/kg	Low	WY-14643_Low_29 day
3017709010	182	9	1	Liver	C	WY-14643	WY	30	Gavage	4 day	30	mg/kg	Middle	WY-14643_Middle_4 day
3017709011	182	9	2	Liver	C	WY-14643	WY	30	Gavage	4 day	30	mg/kg	Middle	WY-14643_Middle_4 day
3017709012	182	9	5	Liver	C	WY-14643	WY	30	Gavage	4 day	30	mg/kg	Middle	WY-14643_Middle_4 day
3017709022	182	10	1	Liver	C	WY-14643	WY	30	Gavage	8 day	30	mg/kg	Middle	WY-14643_Middle_8 day
3017709023	182	10	3	Liver	C	WY-14643	WY	30	Gavage	8 day	30	mg/kg	Middle	WY-14643_Middle_8 day
3017709024	182	10	5	Liver	A	WY-14643	WY	30	Gavage	8 day	30	mg/kg	Middle	WY-14643_Middle_8 day
3017707025	182	11	1	Liver	B	WY-14643	WY	30	Gavage	15 day	30	mg/kg	Middle	WY-14643_Middle_15 day
3017707026	182	11	2	Liver	B	WY-14643	WY	30	Gavage	15 day	30	mg/kg	Middle	WY-14643_Middle_15 day
3017707027	182	11	3	Liver	B	WY-14643	WY	30	Gavage	15 day	30	mg/kg	Middle	WY-14643_Middle_15 day
3017708007	182	12	1	Liver	B	WY-14643	WY	30	Gavage	29 day	30	mg/kg	Middle	WY-14643_Middle_29 day
3017708008	182	12	2	Liver	B	WY-14643	WY	30	Gavage	29 day	30	mg/kg	Middle	WY-14643_Middle_29 day
3017708009	182	12	4	Liver	B	WY-14643	WY	30	Gavage	29 day	30	mg/kg	Middle	WY-14643_Middle_29 day
3017709013	182	13	1	Liver	B	WY-14643	WY	30	Gavage	4 day	100	mg/kg	High	WY-14643_High_4 day
3017709014	182	13	3	Liver	B	WY-14643	WY	30	Gavage	4 day	100	mg/kg	High	WY-14643_High_4 day
3017709015	182	13	5	Liver	B	WY-14643	WY	30	Gavage	4 day	100	mg/kg	High	WY-14643_High_4 day
3017709025	182	14	1	Liver	B	WY-14643	WY	30	Gavage	8 day	100	mg/kg	High	WY-14643_High_8 day
3017709026	182	14	2	Liver	C	WY-14643	WY	30	Gavage	8 day	100	mg/kg	High	WY-14643_High_8 day
3017709027	182	14	4	Liver	B	WY-14643	WY	30	Gavage	8 day	100	mg/kg	High	WY-14643_High_8 day
3017707028	182	15	1	Liver	B	WY-14643	WY	30	Gavage	15 day	100	mg/kg	High	WY-14643_High_15 day
3017707029	182	15	2	Liver	B	WY-14643	WY	30	Gavage	15 day	100	mg/kg	High	WY-14643_High_15 day
3017707030	182	15	5	Liver	B	WY-14643	WY	30	Gavage	15 day	100	mg/kg	High	WY-14643_High_15 day
3017708010	182	16	2	Liver	B	WY-14643	WY	30	Gavage	29 day	100	mg/kg	High	WY-14643_High_29 day
3017708011	182	16	3	Liver	B	WY-14643	WY	30	Gavage	29 day	100	mg/kg	High	WY-14643_High_29 day
3017708012	182	16	4	Liver	B	WY-14643	WY	30	Gavage	29 day	100	mg/kg	High	WY-14643_High_29 day
3017725004	184	5	1	Liver	C	gemfibrozil	GFZ	31	Gavage	4 day	30	mg/kg	Low	gemfibrozil_Low_4 day
3017725005	184	5	4	Liver	B	gemfibrozil	GFZ	31	Gavage	4 day	30	mg/kg	Low	gemfibrozil_Low_4 day
3017725006	184	5	5	Liver	C	gemfibrozil	GFZ	31	Gavage	4 day	30	mg/kg	Low	gemfibrozil_Low_4 day
3017725016	184	6	1	Liver	B	gemfibrozil	GFZ	31	Gavage	8 day	30	mg/kg	Low	gemfibrozil_Low_8 day
3017725017	184	6	2	Liver	B	gemfibrozil	GFZ	31	Gavage	8 day	30	mg/kg	Low	gemfibrozil_Low_8 day
3017725018	184	6	3	Liver	B	gemfibrozil	GFZ	31	Gavage	8 day	30	mg/kg	Low	gemfibrozil_Low_8 day
3017724010	184	7	2	Liver	B	gemfibrozil	GFZ	31	Gavage	15 day	30	mg/kg	Low	gemfibrozil_Low_15 day
3017724011	184	7	4	Liver	B	gemfibrozil	GFZ	31	Gavage	15 day	30	mg/kg	Low	gemfibrozil_Low_15 day
3017724012	184	7	5	Liver	B	gemfibrozil	GFZ	31	Gavage	15 day	30	mg/kg	Low	gemfibrozil_Low_15 day
3017724022	184	8	1	Liver	C	gemfibrozil	GFZ	31	Gavage	29 day	30	mg/kg	Low	gemfibrozil_Low_29 day
3017724023	184	8	2	Liver	C	gemfibrozil	GFZ	31	Gavage	29 day	30	mg/kg	Low	gemfibrozil_Low_29 day
3017724024	184	8	3	Liver	C	gemfibrozil	GFZ	31	Gavage	29 day	30	mg/kg	Low	gemfibrozil_Low_29 day
3017725007	184	9	1	Liver	C	gemfibrozil	GFZ	31	Gavage	4 day	100	mg/kg	Middle	gemfibrozil_Middle_4 day
3017725008	184	9	2	Liver	C	gemfibrozil	GFZ	31	Gavage	4 day	100	mg/kg	Middle	gemfibrozil_Middle_4 day
3017725009	184	9	4	Liver	C	gemfibrozil	GFZ	31	Gavage	4 day	100	mg/kg	Middle	gemfibrozil_Middle_4 day
3017725019	184	10	2	Liver	B	gemfibrozil	GFZ	31	Gavage	8 day	100	mg/kg	Middle	gemfibrozil_Middle_8 day
3017725020	184	10	3	Liver	C	gemfibrozil	GFZ	31	Gavage	8 day	100	mg/kg	Middle	gemfibrozil_Middle_8 day
3017725021	184	10	5	Liver	B	gemfibrozil	GFZ	31	Gavage	8 day	100	mg/kg	Middle	gemfibrozil_Middle_8 day
3017724013	184	11	2	Liver	B	gemfibrozil	GFZ	31	Gavage	15 day	100	mg/kg	Middle	gemfibrozil_Middle_15 day
3017724014	184	11	4	Liver	B	gemfibrozil	GFZ	31	Gavage	15 day	100	mg/kg	Middle	gemfibrozil_Middle_15 day
3017724015	184	11	5	Liver	B	gemfibrozil	GFZ	31	Gavage	15 day	100	mg/kg	Middle	gemfibrozil_Middle_15 day
3017724025	184	12	1	Liver	C	gemfibrozil	GFZ	31	Gavage	29 day	100	mg/kg	Middle	gemfibrozil_Middle_29 day
3017724026	184	12	2	Liver	C	gemfibrozil	GFZ	31	Gavage	29 day	100	mg/kg	Middle	gemfibrozil_Middle_29 day
3017724027	184	12	4	Liver	C	gemfibrozil	GFZ	31	Gavage	29 day	100	mg/kg	Middle	gemfibrozil_Middle_29 day
3017725010	184	13	2	Liver	B	gemfibrozil	GFZ	31	Gavage	4 day	300	mg/kg	High	gemfibrozil_High_4 day
3017725011	184	13	4	Liver	B	gemfibrozil	GFZ	31	Gavage	4 day	300	mg/kg	High	gemfibrozil_High_4 day
3017725012	184	13	5	Liver	B	gemfibrozil	GFZ	31	Gavage	4 day	300	mg/kg	High	gemfibrozil_High_4 day
3017725022	184	14	1	Liver	B	gemfibrozil	GFZ	31	Gavage	8 day	300	mg/kg	High	gemfibrozil_High_8 day
3017725023	184	14	2	Liver	C	gemfibrozil	GFZ	31	Gavage	8 day	300	mg/kg	High	gemfibrozil_High_8 day
3017725024	184	14	3	Liver	B	gemfibrozil	GFZ	31	Gavage	8 day	300	mg/kg	High	gemfibrozil_High_8 day
3017724016	184	15	1	Liver	B	gemfibrozil	GFZ	31	Gavage	15 day	300	mg/kg	High	gemfibrozil_High_15 day
3017724017	184	15	2	Liver	B	gemfibrozil	GFZ	31	Gavage	15 day	300	mg/kg	High	gemfibrozil_High_15 day
3017724018	184	15	5	Liver	B	gemfibrozil	GFZ	31	Gavage	15 day	300	mg/kg	High	gemfibrozil_High_15 day
3017724028	184	16	3	Liver	C	gemfibrozil	GFZ	31	Gavage	29 day	300	mg/kg	High	gemfibrozil_High_29 day
3017724029	184	16	4	Liver	C	gemfibrozil	GFZ	31	Gavage	29 day	300	mg/kg	High	gemfibrozil_High_29 day
3017724030	184	16	5	Liver	C	gemfibrozil	GFZ	31	Gavage	29 day	300	mg/kg	High	gemfibrozil_High_29 day
3017733028	197	5	1	Liver	C	coumarin	CMA	27	Gavage	4 day	15	mg/kg	Low	coumarin_Low_4 day
3017733029	197	5	2	Liver	B	coumarin	CMA	27	Gavage	4 day	15	mg/kg	Low	coumarin_Low_4 day
3017733030	197	5	4	Liver	B	coumarin	CMA	27	Gavage	4 day	15	mg/kg	Low	coumarin_Low_4 day
3017734010	197	6	1	Liver	B	coumarin	CMA	27	Gavage	8 day	15	mg/kg	Low	coumarin_Low_8 day
3017734011	197	6	2	Liver	B	coumarin	CMA	27	Gavage	8 day	15	mg/kg	Low	coumarin_Low_8 day
3017734012	197	6	3	Liver	B	coumarin	CMA	27	Gavage	8 day	15	mg/kg	Low	coumarin_Low_8 day
3017736010	197	7	1	Liver	B	coumarin	CMA	27	Gavage	15 day	15	mg/kg	Low	coumarin_Low_15 day
3017736011	197	7	3	Liver	B	coumarin	CMA	27	Gavage	15 day	15	mg/kg	Low	coumarin_Low_15 day
3017736012	197	7	5	Liver	B	coumarin	CMA	27	Gavage	15 day	15	mg/kg	Low	coumarin_Low_15 day
3017736022	197	8	1	Liver	B	coumarin	CMA	27	Gavage	29 day	15	mg/kg	Low	coumarin_Low_29 day
3017736023	197	8	2	Liver	B	coumarin	CMA	27	Gavage	29 day	15	mg/kg	Low	coumarin_Low_29 day
3017736024	197	8	5	Liver	B	coumarin	CMA	27	Gavage	29 day	15	mg/kg	Low	coumarin_Low_29 day
3017734001	197	9	1	Liver	B	coumarin	CMA	27	Gavage	4 day	50	mg/kg	Middle	coumarin_Middle_4 day
3017734002	197	9	3	Liver	B	coumarin	CMA	27	Gavage	4 day	50	mg/kg	Middle	coumarin_Middle_4 day
3017734003	197	9	5	Liver	B	coumarin	CMA	27	Gavage	4 day	50	mg/kg	Middle	coumarin_Middle_4 day
3017734013	197	10	1	Liver	B	coumarin	CMA	27	Gavage	8 day	50	mg/kg	Middle	coumarin_Middle_8 day
3017734014	197	10	3	Liver	B	coumarin	CMA	27	Gavage	8 day	50	mg/kg	Middle	coumarin_Middle_8 day
3017734015	197	10	5	Liver	C	coumarin	CMA	27	Gavage	8 day	50	mg/kg	Middle	coumarin_Middle_8 day
3017736013	197	11	1	Liver	B	coumarin	CMA	27	Gavage	15 day	50	mg/kg	Middle	coumarin_Middle_15 day
3017736014	197	11	4	Liver	B	coumarin	CMA	27	Gavage	15 day	50	mg/kg	Middle	coumarin_Middle_15 day
3017736015	197	11	5	Liver	B	coumarin	CMA	27	Gavage	15 day	50	mg/kg	Middle	coumarin_Middle_15 day
3017736025	197	12	1	Liver	B	coumarin	CMA	27	Gavage	29 day	50	mg/kg	Middle	coumarin_Middle_29 day
3017736026	197	12	2	Liver	B	coumarin	CMA	27	Gavage	29 day	50	mg/kg	Middle	coumarin_Middle_29 day
3017736027	197	12	5	Liver	B	coumarin	CMA	27	Gavage	29 day	50	mg/kg	Middle	coumarin_Middle_29 day
3017734004	197	13	1	Liver	B	coumarin	CMA	27	Gavage	4 day	150	mg/kg	High	coumarin_High_4 day
3017734005	197	13	2	Liver	B	coumarin	CMA	27	Gavage	4 day	150	mg/kg	High	coumarin_High_4 day
3017734006	197	13	3	Liver	B	coumarin	CMA	27	Gavage	4 day	150	mg/kg	High	coumarin_High_4 day
3017734016	197	14	1	Liver	B	coumarin	CMA	27	Gavage	8 day	150	mg/kg	High	coumarin_High_8 day
3017734017	197	14	4	Liver	B	coumarin	CMA	27	Gavage	8 day	150	mg/kg	High	coumarin_High_8 day
3017734018	197	14	5	Liver	B	coumarin	CMA	27	Gavage	8 day	150	mg/kg	High	coumarin_High_8 day
3017736016	197	15	2	Liver	B	coumarin	CMA	27	Gavage	15 day	150	mg/kg	High	coumarin_High_15 day
3017736017	197	15	3	Liver	B	coumarin	CMA	27	Gavage	15 day	150	mg/kg	High	coumarin_High_15 day
3017736018	197	15	4	Liver	B	coumarin	CMA	27	Gavage	15 day	150	mg/kg	High	coumarin_High_15 day
3017736028	197	16	2	Liver	B	coumarin	CMA	27	Gavage	29 day	150	mg/kg	High	coumarin_High_29 day
3017736029	197	16	3	Liver	B	coumarin	CMA	27	Gavage	29 day	150	mg/kg	High	coumarin_High_29 day
3017736030	197	16	5	Liver	B	coumarin	CMA	27	Gavage	29 day	150	mg/kg	High	coumarin_High_29 day
3017747018	201	5	1	Liver	B	propylthiouracil	PTU	29	Gavage	4 day	10	mg/kg	Low	propylthiouracil_Low_4 day
3017747019	201	5	2	Liver	B	propylthiouracil	PTU	29	Gavage	4 day	10	mg/kg	Low	propylthiouracil_Low_4 day
3017747020	201	5	3	Liver	B	propylthiouracil	PTU	29	Gavage	4 day	10	mg/kg	Low	propylthiouracil_Low_4 day
3017747030	201	6	1	Liver	B	propylthiouracil	PTU	29	Gavage	8 day	10	mg/kg	Low	propylthiouracil_Low_8 day
3017748001	201	6	3	Liver	B	propylthiouracil	PTU	29	Gavage	8 day	10	mg/kg	Low	propylthiouracil_Low_8 day
3017748002	201	6	5	Liver	B	propylthiouracil	PTU	29	Gavage	8 day	10	mg/kg	Low	propylthiouracil_Low_8 day
3017749030	201	7	2	Liver	B	propylthiouracil	PTU	29	Gavage	15 day	10	mg/kg	Low	propylthiouracil_Low_15 day
3017750001	201	7	3	Liver	B	propylthiouracil	PTU	29	Gavage	15 day	10	mg/kg	Low	propylthiouracil_Low_15 day
3017750002	201	7	4	Liver	C	propylthiouracil	PTU	29	Gavage	15 day	10	mg/kg	Low	propylthiouracil_Low_15 day
3017750011	201	8	2	Liver	B	propylthiouracil	PTU	29	Gavage	29 day	10	mg/kg	Low	propylthiouracil_Low_29 day
3017750013	201	8	3	Liver	B	propylthiouracil	PTU	29	Gavage	29 day	10	mg/kg	Low	propylthiouracil_Low_29 day
3017750014	201	8	5	Liver	B	propylthiouracil	PTU	29	Gavage	29 day	10	mg/kg	Low	propylthiouracil_Low_29 day
3017747021	201	9	1	Liver	B	propylthiouracil	PTU	29	Gavage	4 day	30	mg/kg	Middle	propylthiouracil_Middle_4 day
3017747022	201	9	2	Liver	B	propylthiouracil	PTU	29	Gavage	4 day	30	mg/kg	Middle	propylthiouracil_Middle_4 day
3017747023	201	9	3	Liver	B	propylthiouracil	PTU	29	Gavage	4 day	30	mg/kg	Middle	propylthiouracil_Middle_4 day
3017748003	201	10	1	Liver	B	propylthiouracil	PTU	29	Gavage	8 day	30	mg/kg	Middle	propylthiouracil_Middle_8 day
3017748004	201	10	2	Liver	B	propylthiouracil	PTU	29	Gavage	8 day	30	mg/kg	Middle	propylthiouracil_Middle_8 day
3017748005	201	10	5	Liver	B	propylthiouracil	PTU	29	Gavage	8 day	30	mg/kg	Middle	propylthiouracil_Middle_8 day
3017750003	201	11	1	Liver	B	propylthiouracil	PTU	29	Gavage	15 day	30	mg/kg	Middle	propylthiouracil_Middle_15 day
3017750004	201	11	2	Liver	B	propylthiouracil	PTU	29	Gavage	15 day	30	mg/kg	Middle	propylthiouracil_Middle_15 day
3017750005	201	11	5	Liver	B	propylthiouracil	PTU	29	Gavage	15 day	30	mg/kg	Middle	propylthiouracil_Middle_15 day
3017750015	201	12	1	Liver	B	propylthiouracil	PTU	29	Gavage	29 day	30	mg/kg	Middle	propylthiouracil_Middle_29 day
3017750016	201	12	3	Liver	B	propylthiouracil	PTU	29	Gavage	29 day	30	mg/kg	Middle	propylthiouracil_Middle_29 day
3017750017	201	12	5	Liver	B	propylthiouracil	PTU	29	Gavage	29 day	30	mg/kg	Middle	propylthiouracil_Middle_29 day
3017747024	201	13	1	Liver	B	propylthiouracil	PTU	29	Gavage	4 day	100	mg/kg	High	propylthiouracil_High_4 day
3017747025	201	13	3	Liver	B	propylthiouracil	PTU	29	Gavage	4 day	100	mg/kg	High	propylthiouracil_High_4 day
3017747026	201	13	4	Liver	B	propylthiouracil	PTU	29	Gavage	4 day	100	mg/kg	High	propylthiouracil_High_4 day
3017748006	201	14	1	Liver	B	propylthiouracil	PTU	29	Gavage	8 day	100	mg/kg	High	propylthiouracil_High_8 day
3017748007	201	14	2	Liver	B	propylthiouracil	PTU	29	Gavage	8 day	100	mg/kg	High	propylthiouracil_High_8 day
3017748008	201	14	5	Liver	B	propylthiouracil	PTU	29	Gavage	8 day	100	mg/kg	High	propylthiouracil_High_8 day
3017750006	201	15	2	Liver	B	propylthiouracil	PTU	29	Gavage	15 day	100	mg/kg	High	propylthiouracil_High_15 day
3017750007	201	15	3	Liver	B	propylthiouracil	PTU	29	Gavage	15 day	100	mg/kg	High	propylthiouracil_High_15 day
3017750008	201	15	4	Liver	B	propylthiouracil	PTU	29	Gavage	15 day	100	mg/kg	High	propylthiouracil_High_15 day
3017750018	201	16	1	Liver	B	propylthiouracil	PTU	29	Gavage	29 day	100	mg/kg	High	propylthiouracil_High_29 day
3017750019	201	16	3	Liver	B	propylthiouracil	PTU	29	Gavage	29 day	100	mg/kg	High	propylthiouracil_High_29 day
3017750020	201	16	4	Liver	B	propylthiouracil	PTU	29	Gavage	29 day	100	mg/kg	High	propylthiouracil_High_29 day
3017714025	209	5	1	Liver	B	amiodarone	AM	33	Gavage	4 day	20	mg/kg	Low	amiodarone_Low_4 day
3017714026	209	5	2	Liver	C	amiodarone	AM	33	Gavage	4 day	20	mg/kg	Low	amiodarone_Low_4 day
3017714027	209	5	5	Liver	B	amiodarone	AM	33	Gavage	4 day	20	mg/kg	Low	amiodarone_Low_4 day
3017715007	209	6	1	Liver	B	amiodarone	AM	33	Gavage	8 day	20	mg/kg	Low	amiodarone_Low_8 day
3017715008	209	6	3	Liver	B	amiodarone	AM	33	Gavage	8 day	20	mg/kg	Low	amiodarone_Low_8 day
3017715009	209	6	4	Liver	B	amiodarone	AM	33	Gavage	8 day	20	mg/kg	Low	amiodarone_Low_8 day
3017715019	209	7	1	Liver	B	amiodarone	AM	33	Gavage	15 day	20	mg/kg	Low	amiodarone_Low_15 day
3017715020	209	7	2	Liver	B	amiodarone	AM	33	Gavage	15 day	20	mg/kg	Low	amiodarone_Low_15 day
3017715021	209	7	3	Liver	C	amiodarone	AM	33	Gavage	15 day	20	mg/kg	Low	amiodarone_Low_15 day
3017716001	209	8	1	Liver	C	amiodarone	AM	33	Gavage	29 day	20	mg/kg	Low	amiodarone_Low_29 day
3017716002	209	8	3	Liver	B	amiodarone	AM	33	Gavage	29 day	20	mg/kg	Low	amiodarone_Low_29 day
3017716003	209	8	4	Liver	C	amiodarone	AM	33	Gavage	29 day	20	mg/kg	Low	amiodarone_Low_29 day
3017714028	209	9	1	Liver	B	amiodarone	AM	33	Gavage	4 day	60	mg/kg	Middle	amiodarone_Middle_4 day
3017714029	209	9	2	Liver	B	amiodarone	AM	33	Gavage	4 day	60	mg/kg	Middle	amiodarone_Middle_4 day
3017714030	209	9	4	Liver	B	amiodarone	AM	33	Gavage	4 day	60	mg/kg	Middle	amiodarone_Middle_4 day
3017715010	209	10	2	Liver	B	amiodarone	AM	33	Gavage	8 day	60	mg/kg	Middle	amiodarone_Middle_8 day
3017715011	209	10	3	Liver	B	amiodarone	AM	33	Gavage	8 day	60	mg/kg	Middle	amiodarone_Middle_8 day
3017715012	209	10	5	Liver	B	amiodarone	AM	33	Gavage	8 day	60	mg/kg	Middle	amiodarone_Middle_8 day
3017715022	209	11	1	Liver	B	amiodarone	AM	33	Gavage	15 day	60	mg/kg	Middle	amiodarone_Middle_15 day
3017715023	209	11	3	Liver	B	amiodarone	AM	33	Gavage	15 day	60	mg/kg	Middle	amiodarone_Middle_15 day
3017715024	209	11	4	Liver	B	amiodarone	AM	33	Gavage	15 day	60	mg/kg	Middle	amiodarone_Middle_15 day
3017716004	209	12	1	Liver	B	amiodarone	AM	33	Gavage	29 day	60	mg/kg	Middle	amiodarone_Middle_29 day
3017716005	209	12	2	Liver	C	amiodarone	AM	33	Gavage	29 day	60	mg/kg	Middle	amiodarone_Middle_29 day
3017716006	209	12	3	Liver	C	amiodarone	AM	33	Gavage	29 day	60	mg/kg	Middle	amiodarone_Middle_29 day
3017715001	209	13	1	Liver	B	amiodarone	AM	33	Gavage	4 day	200	mg/kg	High	amiodarone_High_4 day
3017715002	209	13	3	Liver	B	amiodarone	AM	33	Gavage	4 day	200	mg/kg	High	amiodarone_High_4 day
3017715003	209	13	5	Liver	B	amiodarone	AM	33	Gavage	4 day	200	mg/kg	High	amiodarone_High_4 day
3017715013	209	14	1	Liver	B	amiodarone	AM	33	Gavage	8 day	200	mg/kg	High	amiodarone_High_8 day
3017715014	209	14	2	Liver	B	amiodarone	AM	33	Gavage	8 day	200	mg/kg	High	amiodarone_High_8 day
3017715015	209	14	4	Liver	B	amiodarone	AM	33	Gavage	8 day	200	mg/kg	High	amiodarone_High_8 day
3017715025	209	15	1	Liver	C	amiodarone	AM	33	Gavage	15 day	200	mg/kg	High	amiodarone_High_15 day
3017715026	209	15	2	Liver	B	amiodarone	AM	33	Gavage	15 day	200	mg/kg	High	amiodarone_High_15 day
3017715027	209	15	5	Liver	B	amiodarone	AM	33	Gavage	15 day	200	mg/kg	High	amiodarone_High_15 day
3017716007	209	16	2	Liver	B	amiodarone	AM	33	Gavage	29 day	200	mg/kg	High	amiodarone_High_29 day
3017716008	209	16	3	Liver	B	amiodarone	AM	33	Gavage	29 day	200	mg/kg	High	amiodarone_High_29 day
3017716009	209	16	5	Liver	B	amiodarone	AM	33	Gavage	29 day	200	mg/kg	High	amiodarone_High_29 day
3017752012	211	5	2	Liver	B	sulfasalazine	SS	34	Gavage	4 day	100	mg/kg	Low	sulfasalazine_Low_4 day
3017752013	211	5	3	Liver	B	sulfasalazine	SS	34	Gavage	4 day	100	mg/kg	Low	sulfasalazine_Low_4 day
3017752014	211	5	5	Liver	B	sulfasalazine	SS	34	Gavage	4 day	100	mg/kg	Low	sulfasalazine_Low_4 day
3017752024	211	6	1	Liver	B	sulfasalazine	SS	34	Gavage	8 day	100	mg/kg	Low	sulfasalazine_Low_8 day
3017752025	211	6	2	Liver	B	sulfasalazine	SS	34	Gavage	8 day	100	mg/kg	Low	sulfasalazine_Low_8 day
3017752026	211	6	3	Liver	B	sulfasalazine	SS	34	Gavage	8 day	100	mg/kg	Low	sulfasalazine_Low_8 day
3017753006	211	7	2	Liver	B	sulfasalazine	SS	34	Gavage	15 day	100	mg/kg	Low	sulfasalazine_Low_15 day
3017753007	211	7	3	Liver	B	sulfasalazine	SS	34	Gavage	15 day	100	mg/kg	Low	sulfasalazine_Low_15 day
3017753008	211	7	4	Liver	B	sulfasalazine	SS	34	Gavage	15 day	100	mg/kg	Low	sulfasalazine_Low_15 day
3017753018	211	8	1	Liver	B	sulfasalazine	SS	34	Gavage	29 day	100	mg/kg	Low	sulfasalazine_Low_29 day
3017753019	211	8	4	Liver	B	sulfasalazine	SS	34	Gavage	29 day	100	mg/kg	Low	sulfasalazine_Low_29 day
3017753020	211	8	5	Liver	B	sulfasalazine	SS	34	Gavage	29 day	100	mg/kg	Low	sulfasalazine_Low_29 day
3017752015	211	9	1	Liver	B	sulfasalazine	SS	34	Gavage	4 day	300	mg/kg	Middle	sulfasalazine_Middle_4 day
3017752016	211	9	4	Liver	B	sulfasalazine	SS	34	Gavage	4 day	300	mg/kg	Middle	sulfasalazine_Middle_4 day
3017752017	211	9	5	Liver	B	sulfasalazine	SS	34	Gavage	4 day	300	mg/kg	Middle	sulfasalazine_Middle_4 day
3017752027	211	10	2	Liver	B	sulfasalazine	SS	34	Gavage	8 day	300	mg/kg	Middle	sulfasalazine_Middle_8 day
3017752028	211	10	4	Liver	B	sulfasalazine	SS	34	Gavage	8 day	300	mg/kg	Middle	sulfasalazine_Middle_8 day
3017752029	211	10	5	Liver	B	sulfasalazine	SS	34	Gavage	8 day	300	mg/kg	Middle	sulfasalazine_Middle_8 day
3017753009	211	11	1	Liver	B	sulfasalazine	SS	34	Gavage	15 day	300	mg/kg	Middle	sulfasalazine_Middle_15 day
3017753010	211	11	3	Liver	B	sulfasalazine	SS	34	Gavage	15 day	300	mg/kg	Middle	sulfasalazine_Middle_15 day
3017753011	211	11	4	Liver	B	sulfasalazine	SS	34	Gavage	15 day	300	mg/kg	Middle	sulfasalazine_Middle_15 day
3017753021	211	12	1	Liver	B	sulfasalazine	SS	34	Gavage	29 day	300	mg/kg	Middle	sulfasalazine_Middle_29 day
3017753022	211	12	2	Liver	B	sulfasalazine	SS	34	Gavage	29 day	300	mg/kg	Middle	sulfasalazine_Middle_29 day
3017753023	211	12	5	Liver	B	sulfasalazine	SS	34	Gavage	29 day	300	mg/kg	Middle	sulfasalazine_Middle_29 day
3017752018	211	13	1	Liver	B	sulfasalazine	SS	34	Gavage	4 day	1000	mg/kg	High	sulfasalazine_High_4 day
3017752019	211	13	4	Liver	B	sulfasalazine	SS	34	Gavage	4 day	1000	mg/kg	High	sulfasalazine_High_4 day
3017752020	211	13	5	Liver	B	sulfasalazine	SS	34	Gavage	4 day	1000	mg/kg	High	sulfasalazine_High_4 day
3017752030	211	14	1	Liver	B	sulfasalazine	SS	34	Gavage	8 day	1000	mg/kg	High	sulfasalazine_High_8 day
3017753001	211	14	2	Liver	B	sulfasalazine	SS	34	Gavage	8 day	1000	mg/kg	High	sulfasalazine_High_8 day
3017753002	211	14	3	Liver	B	sulfasalazine	SS	34	Gavage	8 day	1000	mg/kg	High	sulfasalazine_High_8 day
3017753012	211	15	1	Liver	B	sulfasalazine	SS	34	Gavage	15 day	1000	mg/kg	High	sulfasalazine_High_15 day
3017753013	211	15	3	Liver	B	sulfasalazine	SS	34	Gavage	15 day	1000	mg/kg	High	sulfasalazine_High_15 day
3017753014	211	15	5	Liver	B	sulfasalazine	SS	34	Gavage	15 day	1000	mg/kg	High	sulfasalazine_High_15 day
3017753024	211	16	3	Liver	B	sulfasalazine	SS	34	Gavage	29 day	1000	mg/kg	High	sulfasalazine_High_29 day
3017753025	211	16	4	Liver	B	sulfasalazine	SS	34	Gavage	29 day	1000	mg/kg	High	sulfasalazine_High_29 day
3017753026	211	16	5	Liver	B	sulfasalazine	SS	34	Gavage	29 day	1000	mg/kg	High	sulfasalazine_High_29 day
3017753030	214	5	2	Liver	B	cimetidine	CIM	35	Gavage	4 day	100	mg/kg	Low	cimetidine_Low_4 day
3017754001	214	5	3	Liver	B	cimetidine	CIM	35	Gavage	4 day	100	mg/kg	Low	cimetidine_Low_4 day
3017754002	214	5	5	Liver	B	cimetidine	CIM	35	Gavage	4 day	100	mg/kg	Low	cimetidine_Low_4 day
3017754012	214	6	1	Liver	B	cimetidine	CIM	35	Gavage	8 day	100	mg/kg	Low	cimetidine_Low_8 day
3017754013	214	6	2	Liver	B	cimetidine	CIM	35	Gavage	8 day	100	mg/kg	Low	cimetidine_Low_8 day
3017754014	214	6	4	Liver	B	cimetidine	CIM	35	Gavage	8 day	100	mg/kg	Low	cimetidine_Low_8 day
3017756012	214	7	1	Liver	B	cimetidine	CIM	35	Gavage	15 day	100	mg/kg	Low	cimetidine_Low_15 day
3017756013	214	7	2	Liver	B	cimetidine	CIM	35	Gavage	15 day	100	mg/kg	Low	cimetidine_Low_15 day
3017756014	214	7	4	Liver	B	cimetidine	CIM	35	Gavage	15 day	100	mg/kg	Low	cimetidine_Low_15 day
3017756024	214	8	1	Liver	B	cimetidine	CIM	35	Gavage	29 day	100	mg/kg	Low	cimetidine_Low_29 day
3017756025	214	8	3	Liver	B	cimetidine	CIM	35	Gavage	29 day	100	mg/kg	Low	cimetidine_Low_29 day
3017756026	214	8	5	Liver	B	cimetidine	CIM	35	Gavage	29 day	100	mg/kg	Low	cimetidine_Low_29 day
3017754003	214	9	1	Liver	B	cimetidine	CIM	35	Gavage	4 day	300	mg/kg	Middle	cimetidine_Middle_4 day
3017754004	214	9	4	Liver	B	cimetidine	CIM	35	Gavage	4 day	300	mg/kg	Middle	cimetidine_Middle_4 day
3017754005	214	9	5	Liver	B	cimetidine	CIM	35	Gavage	4 day	300	mg/kg	Middle	cimetidine_Middle_4 day
3017754015	214	10	1	Liver	B	cimetidine	CIM	35	Gavage	8 day	300	mg/kg	Middle	cimetidine_Middle_8 day
3017754016	214	10	4	Liver	B	cimetidine	CIM	35	Gavage	8 day	300	mg/kg	Middle	cimetidine_Middle_8 day
3017754017	214	10	5	Liver	B	cimetidine	CIM	35	Gavage	8 day	300	mg/kg	Middle	cimetidine_Middle_8 day
3017756015	214	11	1	Liver	B	cimetidine	CIM	35	Gavage	15 day	300	mg/kg	Middle	cimetidine_Middle_15 day
3017756016	214	11	3	Liver	B	cimetidine	CIM	35	Gavage	15 day	300	mg/kg	Middle	cimetidine_Middle_15 day
3017756017	214	11	4	Liver	A	cimetidine	CIM	35	Gavage	15 day	300	mg/kg	Middle	cimetidine_Middle_15 day
3017756027	214	12	2	Liver	B	cimetidine	CIM	35	Gavage	29 day	300	mg/kg	Middle	cimetidine_Middle_29 day
3017756028	214	12	3	Liver	B	cimetidine	CIM	35	Gavage	29 day	300	mg/kg	Middle	cimetidine_Middle_29 day
3017756029	214	12	5	Liver	A	cimetidine	CIM	35	Gavage	29 day	300	mg/kg	Middle	cimetidine_Middle_29 day
3017754006	214	13	2	Liver	B	cimetidine	CIM	35	Gavage	4 day	1000	mg/kg	High	cimetidine_High_4 day
3017754007	214	13	4	Liver	B	cimetidine	CIM	35	Gavage	4 day	1000	mg/kg	High	cimetidine_High_4 day
3017754008	214	13	5	Liver	B	cimetidine	CIM	35	Gavage	4 day	1000	mg/kg	High	cimetidine_High_4 day
3017754018	214	14	2	Liver	B	cimetidine	CIM	35	Gavage	8 day	1000	mg/kg	High	cimetidine_High_8 day
3017754019	214	14	3	Liver	B	cimetidine	CIM	35	Gavage	8 day	1000	mg/kg	High	cimetidine_High_8 day
3017754020	214	14	4	Liver	B	cimetidine	CIM	35	Gavage	8 day	1000	mg/kg	High	cimetidine_High_8 day
3017756018	214	15	1	Liver	B	cimetidine	CIM	35	Gavage	15 day	1000	mg/kg	High	cimetidine_High_15 day
3017756019	214	15	3	Liver	A	cimetidine	CIM	35	Gavage	15 day	1000	mg/kg	High	cimetidine_High_15 day
3017756020	214	15	4	Liver	A	cimetidine	CIM	35	Gavage	15 day	1000	mg/kg	High	cimetidine_High_15 day
3017756030	214	16	1	Liver	B	cimetidine	CIM	35	Gavage	29 day	1000	mg/kg	High	cimetidine_High_29 day
3017757001	214	16	2	Liver	B	cimetidine	CIM	35	Gavage	29 day	1000	mg/kg	High	cimetidine_High_29 day
3017757002	214	16	3	Liver	B	cimetidine	CIM	35	Gavage	29 day	1000	mg/kg	High	cimetidine_High_29 day
3017757006	227	5	3	Liver	B	perhexiline	PH	45	Gavage	4 day	15	mg/kg	Low	perhexiline_Low_4 day
3017757007	227	5	4	Liver	B	perhexiline	PH	45	Gavage	4 day	15	mg/kg	Low	perhexiline_Low_4 day
3017757008	227	5	5	Liver	B	perhexiline	PH	45	Gavage	4 day	15	mg/kg	Low	perhexiline_Low_4 day
3017757018	227	6	2	Liver	B	perhexiline	PH	45	Gavage	8 day	15	mg/kg	Low	perhexiline_Low_8 day
3017757019	227	6	4	Liver	B	perhexiline	PH	45	Gavage	8 day	15	mg/kg	Low	perhexiline_Low_8 day
3017757020	227	6	5	Liver	B	perhexiline	PH	45	Gavage	8 day	15	mg/kg	Low	perhexiline_Low_8 day
3017757030	227	7	2	Liver	B	perhexiline	PH	45	Gavage	15 day	15	mg/kg	Low	perhexiline_Low_15 day
3017758001	227	7	3	Liver	B	perhexiline	PH	45	Gavage	15 day	15	mg/kg	Low	perhexiline_Low_15 day
3017758002	227	7	4	Liver	A	perhexiline	PH	45	Gavage	15 day	15	mg/kg	Low	perhexiline_Low_15 day
3017758012	227	8	1	Liver	C	perhexiline	PH	45	Gavage	29 day	15	mg/kg	Low	perhexiline_Low_29 day
3017758013	227	8	2	Liver	B	perhexiline	PH	45	Gavage	29 day	15	mg/kg	Low	perhexiline_Low_29 day
3017758014	227	8	4	Liver	B	perhexiline	PH	45	Gavage	29 day	15	mg/kg	Low	perhexiline_Low_29 day
3017757009	227	9	2	Liver	B	perhexiline	PH	45	Gavage	4 day	50	mg/kg	Middle	perhexiline_Middle_4 day
3017757010	227	9	4	Liver	B	perhexiline	PH	45	Gavage	4 day	50	mg/kg	Middle	perhexiline_Middle_4 day
3017757011	227	9	5	Liver	B	perhexiline	PH	45	Gavage	4 day	50	mg/kg	Middle	perhexiline_Middle_4 day
3017757021	227	10	2	Liver	B	perhexiline	PH	45	Gavage	8 day	50	mg/kg	Middle	perhexiline_Middle_8 day
3017757022	227	10	4	Liver	B	perhexiline	PH	45	Gavage	8 day	50	mg/kg	Middle	perhexiline_Middle_8 day
3017757023	227	10	5	Liver	B	perhexiline	PH	45	Gavage	8 day	50	mg/kg	Middle	perhexiline_Middle_8 day
3017758003	227	11	1	Liver	B	perhexiline	PH	45	Gavage	15 day	50	mg/kg	Middle	perhexiline_Middle_15 day
3017758004	227	11	2	Liver	B	perhexiline	PH	45	Gavage	15 day	50	mg/kg	Middle	perhexiline_Middle_15 day
3017758005	227	11	4	Liver	B	perhexiline	PH	45	Gavage	15 day	50	mg/kg	Middle	perhexiline_Middle_15 day
3017758015	227	12	3	Liver	A	perhexiline	PH	45	Gavage	29 day	50	mg/kg	Middle	perhexiline_Middle_29 day
3017758016	227	12	4	Liver	B	perhexiline	PH	45	Gavage	29 day	50	mg/kg	Middle	perhexiline_Middle_29 day
3017758017	227	12	5	Liver	B	perhexiline	PH	45	Gavage	29 day	50	mg/kg	Middle	perhexiline_Middle_29 day
3017757012	227	13	1	Liver	B	perhexiline	PH	45	Gavage	4 day	150	mg/kg	High	perhexiline_High_4 day
3017757013	227	13	2	Liver	B	perhexiline	PH	45	Gavage	4 day	150	mg/kg	High	perhexiline_High_4 day
3017757014	227	13	5	Liver	B	perhexiline	PH	45	Gavage	4 day	150	mg/kg	High	perhexiline_High_4 day
3017757024	227	14	2	Liver	B	perhexiline	PH	45	Gavage	8 day	150	mg/kg	High	perhexiline_High_8 day
3017757025	227	14	4	Liver	B	perhexiline	PH	45	Gavage	8 day	150	mg/kg	High	perhexiline_High_8 day
3017757026	227	14	5	Liver	B	perhexiline	PH	45	Gavage	8 day	150	mg/kg	High	perhexiline_High_8 day
3017758006	227	15	1	Liver	B	perhexiline	PH	45	Gavage	15 day	150	mg/kg	High	perhexiline_High_15 day
3017758007	227	15	2	Liver	B	perhexiline	PH	45	Gavage	15 day	150	mg/kg	High	perhexiline_High_15 day
3017758008	227	15	4	Liver	B	perhexiline	PH	45	Gavage	15 day	150	mg/kg	High	perhexiline_High_15 day
3017758018	227	16	3	Liver	B	perhexiline	PH	45	Gavage	29 day	150	mg/kg	High	perhexiline_High_29 day
3017758019	227	16	4	Liver	B	perhexiline	PH	45	Gavage	29 day	150	mg/kg	High	perhexiline_High_29 day
3017758020	227	16	5	Liver	B	perhexiline	PH	45	Gavage	29 day	150	mg/kg	High	perhexiline_High_29 day
3017758024	229	5	1	Liver	B	azathioprine	AZP	46	Gavage	4 day	3	mg/kg	Low	azathioprine_Low_4 day
3017758025	229	5	3	Liver	B	azathioprine	AZP	46	Gavage	4 day	3	mg/kg	Low	azathioprine_Low_4 day
3017758026	229	5	4	Liver	B	azathioprine	AZP	46	Gavage	4 day	3	mg/kg	Low	azathioprine_Low_4 day
3017759006	229	6	3	Liver	B	azathioprine	AZP	46	Gavage	8 day	3	mg/kg	Low	azathioprine_Low_8 day
3017759007	229	6	4	Liver	B	azathioprine	AZP	46	Gavage	8 day	3	mg/kg	Low	azathioprine_Low_8 day
3017759008	229	6	5	Liver	B	azathioprine	AZP	46	Gavage	8 day	3	mg/kg	Low	azathioprine_Low_8 day
3017759018	229	7	1	Liver	B	azathioprine	AZP	46	Gavage	15 day	3	mg/kg	Low	azathioprine_Low_15 day
3017759019	229	7	3	Liver	B	azathioprine	AZP	46	Gavage	15 day	3	mg/kg	Low	azathioprine_Low_15 day
3017759020	229	7	5	Liver	B	azathioprine	AZP	46	Gavage	15 day	3	mg/kg	Low	azathioprine_Low_15 day
3017759030	229	8	3	Liver	B	azathioprine	AZP	46	Gavage	29 day	3	mg/kg	Low	azathioprine_Low_29 day
3017760001	229	8	4	Liver	B	azathioprine	AZP	46	Gavage	29 day	3	mg/kg	Low	azathioprine_Low_29 day
3017760002	229	8	5	Liver	B	azathioprine	AZP	46	Gavage	29 day	3	mg/kg	Low	azathioprine_Low_29 day
3017758027	229	9	1	Liver	B	azathioprine	AZP	46	Gavage	4 day	10	mg/kg	Middle	azathioprine_Middle_4 day
3017758028	229	9	2	Liver	B	azathioprine	AZP	46	Gavage	4 day	10	mg/kg	Middle	azathioprine_Middle_4 day
3017758029	229	9	5	Liver	B	azathioprine	AZP	46	Gavage	4 day	10	mg/kg	Middle	azathioprine_Middle_4 day
3017759009	229	10	3	Liver	B	azathioprine	AZP	46	Gavage	8 day	10	mg/kg	Middle	azathioprine_Middle_8 day
3017759010	229	10	4	Liver	B	azathioprine	AZP	46	Gavage	8 day	10	mg/kg	Middle	azathioprine_Middle_8 day
3017759011	229	10	5	Liver	B	azathioprine	AZP	46	Gavage	8 day	10	mg/kg	Middle	azathioprine_Middle_8 day
3017759021	229	11	1	Liver	B	azathioprine	AZP	46	Gavage	15 day	10	mg/kg	Middle	azathioprine_Middle_15 day
3017759022	229	11	3	Liver	B	azathioprine	AZP	46	Gavage	15 day	10	mg/kg	Middle	azathioprine_Middle_15 day
3017759023	229	11	5	Liver	B	azathioprine	AZP	46	Gavage	15 day	10	mg/kg	Middle	azathioprine_Middle_15 day
3017760003	229	12	2	Liver	B	azathioprine	AZP	46	Gavage	29 day	10	mg/kg	Middle	azathioprine_Middle_29 day
3017760004	229	12	3	Liver	B	azathioprine	AZP	46	Gavage	29 day	10	mg/kg	Middle	azathioprine_Middle_29 day
3017760005	229	12	5	Liver	B	azathioprine	AZP	46	Gavage	29 day	10	mg/kg	Middle	azathioprine_Middle_29 day
3017758030	229	13	2	Liver	B	azathioprine	AZP	46	Gavage	4 day	30	mg/kg	High	azathioprine_High_4 day
3017759001	229	13	3	Liver	B	azathioprine	AZP	46	Gavage	4 day	30	mg/kg	High	azathioprine_High_4 day
3017759002	229	13	5	Liver	B	azathioprine	AZP	46	Gavage	4 day	30	mg/kg	High	azathioprine_High_4 day
3017759012	229	14	2	Liver	B	azathioprine	AZP	46	Gavage	8 day	30	mg/kg	High	azathioprine_High_8 day
3017759013	229	14	4	Liver	B	azathioprine	AZP	46	Gavage	8 day	30	mg/kg	High	azathioprine_High_8 day
3017759014	229	14	5	Liver	C	azathioprine	AZP	46	Gavage	8 day	30	mg/kg	High	azathioprine_High_8 day
3017759024	229	15	2	Liver	B	azathioprine	AZP	46	Gavage	15 day	30	mg/kg	High	azathioprine_High_15 day
3017759025	229	15	3	Liver	B	azathioprine	AZP	46	Gavage	15 day	30	mg/kg	High	azathioprine_High_15 day
3017760010	229	15	5	Liver	C	azathioprine	AZP	46	Gavage	15 day	30	mg/kg	High	azathioprine_High_15 day
3017760006	229	16	1	Liver	B	azathioprine	AZP	46	Gavage	29 day	30	mg/kg	High	azathioprine_High_29 day
3017760007	229	16	3	Liver	B	azathioprine	AZP	46	Gavage	29 day	30	mg/kg	High	azathioprine_High_29 day
3017754024	235	5	3	Liver	B	glibenclamide	GBC	42	Gavage	4 day	100	mg/kg	Low	glibenclamide_Low_4 day
3017754025	235	5	4	Liver	B	glibenclamide	GBC	42	Gavage	4 day	100	mg/kg	Low	glibenclamide_Low_4 day
3017754026	235	5	5	Liver	B	glibenclamide	GBC	42	Gavage	4 day	100	mg/kg	Low	glibenclamide_Low_4 day
3017755006	235	6	1	Liver	B	glibenclamide	GBC	42	Gavage	8 day	100	mg/kg	Low	glibenclamide_Low_8 day
3017755007	235	6	4	Liver	B	glibenclamide	GBC	42	Gavage	8 day	100	mg/kg	Low	glibenclamide_Low_8 day
3017755008	235	6	5	Liver	B	glibenclamide	GBC	42	Gavage	8 day	100	mg/kg	Low	glibenclamide_Low_8 day
3017755018	235	7	3	Liver	B	glibenclamide	GBC	42	Gavage	15 day	100	mg/kg	Low	glibenclamide_Low_15 day
3017755019	235	7	4	Liver	B	glibenclamide	GBC	42	Gavage	15 day	100	mg/kg	Low	glibenclamide_Low_15 day
3017755020	235	7	5	Liver	B	glibenclamide	GBC	42	Gavage	15 day	100	mg/kg	Low	glibenclamide_Low_15 day
3017755030	235	8	1	Liver	B	glibenclamide	GBC	42	Gavage	29 day	100	mg/kg	Low	glibenclamide_Low_29 day
3017756001	235	8	3	Liver	B	glibenclamide	GBC	42	Gavage	29 day	100	mg/kg	Low	glibenclamide_Low_29 day
3017756002	235	8	5	Liver	B	glibenclamide	GBC	42	Gavage	29 day	100	mg/kg	Low	glibenclamide_Low_29 day
3017754027	235	9	2	Liver	B	glibenclamide	GBC	42	Gavage	4 day	300	mg/kg	Middle	glibenclamide_Middle_4 day
3017754028	235	9	4	Liver	B	glibenclamide	GBC	42	Gavage	4 day	300	mg/kg	Middle	glibenclamide_Middle_4 day
3017754029	235	9	5	Liver	B	glibenclamide	GBC	42	Gavage	4 day	300	mg/kg	Middle	glibenclamide_Middle_4 day
3017755009	235	10	1	Liver	B	glibenclamide	GBC	42	Gavage	8 day	300	mg/kg	Middle	glibenclamide_Middle_8 day
3017755010	235	10	2	Liver	B	glibenclamide	GBC	42	Gavage	8 day	300	mg/kg	Middle	glibenclamide_Middle_8 day
3017755011	235	10	5	Liver	B	glibenclamide	GBC	42	Gavage	8 day	300	mg/kg	Middle	glibenclamide_Middle_8 day
3017755021	235	11	3	Liver	B	glibenclamide	GBC	42	Gavage	15 day	300	mg/kg	Middle	glibenclamide_Middle_15 day
3017755022	235	11	4	Liver	B	glibenclamide	GBC	42	Gavage	15 day	300	mg/kg	Middle	glibenclamide_Middle_15 day
3017755023	235	11	5	Liver	B	glibenclamide	GBC	42	Gavage	15 day	300	mg/kg	Middle	glibenclamide_Middle_15 day
3017756003	235	12	2	Liver	B	glibenclamide	GBC	42	Gavage	29 day	300	mg/kg	Middle	glibenclamide_Middle_29 day
3017756004	235	12	3	Liver	B	glibenclamide	GBC	42	Gavage	29 day	300	mg/kg	Middle	glibenclamide_Middle_29 day
3017756005	235	12	4	Liver	B	glibenclamide	GBC	42	Gavage	29 day	300	mg/kg	Middle	glibenclamide_Middle_29 day
3017754030	235	13	1	Liver	B	glibenclamide	GBC	42	Gavage	4 day	1000	mg/kg	High	glibenclamide_High_4 day
3017755001	235	13	3	Liver	B	glibenclamide	GBC	42	Gavage	4 day	1000	mg/kg	High	glibenclamide_High_4 day
3017755002	235	13	4	Liver	C	glibenclamide	GBC	42	Gavage	4 day	1000	mg/kg	High	glibenclamide_High_4 day
3017755012	235	14	2	Liver	B	glibenclamide	GBC	42	Gavage	8 day	1000	mg/kg	High	glibenclamide_High_8 day
3017755013	235	14	3	Liver	B	glibenclamide	GBC	42	Gavage	8 day	1000	mg/kg	High	glibenclamide_High_8 day
3017755014	235	14	5	Liver	B	glibenclamide	GBC	42	Gavage	8 day	1000	mg/kg	High	glibenclamide_High_8 day
3017755024	235	15	2	Liver	B	glibenclamide	GBC	42	Gavage	15 day	1000	mg/kg	High	glibenclamide_High_15 day
3017755025	235	15	4	Liver	B	glibenclamide	GBC	42	Gavage	15 day	1000	mg/kg	High	glibenclamide_High_15 day
3017755026	235	15	5	Liver	B	glibenclamide	GBC	42	Gavage	15 day	1000	mg/kg	High	glibenclamide_High_15 day
3017756006	235	16	1	Liver	B	glibenclamide	GBC	42	Gavage	29 day	1000	mg/kg	High	glibenclamide_High_29 day
3017756007	235	16	2	Liver	B	glibenclamide	GBC	42	Gavage	29 day	1000	mg/kg	High	glibenclamide_High_29 day
3017756008	235	16	5	Liver	B	glibenclamide	GBC	42	Gavage	29 day	1000	mg/kg	High	glibenclamide_High_29 day
3017711019	238	5	2	Liver	B	adapin	ADP	39	Gavage	4 day	10	mg/kg	Low	adapin_Low_4 day
3017711020	238	5	3	Liver	B	adapin	ADP	39	Gavage	4 day	10	mg/kg	Low	adapin_Low_4 day
3017711021	238	5	5	Liver	B	adapin	ADP	39	Gavage	4 day	10	mg/kg	Low	adapin_Low_4 day
3017712001	238	6	3	Liver	B	adapin	ADP	39	Gavage	8 day	10	mg/kg	Low	adapin_Low_8 day
3017712002	238	6	4	Liver	B	adapin	ADP	39	Gavage	8 day	10	mg/kg	Low	adapin_Low_8 day
3017712003	238	6	5	Liver	B	adapin	ADP	39	Gavage	8 day	10	mg/kg	Low	adapin_Low_8 day
3017712013	238	7	2	Liver	B	adapin	ADP	39	Gavage	15 day	10	mg/kg	Low	adapin_Low_15 day
3017712014	238	7	3	Liver	B	adapin	ADP	39	Gavage	15 day	10	mg/kg	Low	adapin_Low_15 day
3017712015	238	7	4	Liver	B	adapin	ADP	39	Gavage	15 day	10	mg/kg	Low	adapin_Low_15 day
3017712025	238	8	1	Liver	B	adapin	ADP	39	Gavage	29 day	10	mg/kg	Low	adapin_Low_29 day
3017712026	238	8	3	Liver	B	adapin	ADP	39	Gavage	29 day	10	mg/kg	Low	adapin_Low_29 day
3017712027	238	8	4	Liver	B	adapin	ADP	39	Gavage	29 day	10	mg/kg	Low	adapin_Low_29 day
3017711022	238	9	2	Liver	B	adapin	ADP	39	Gavage	4 day	30	mg/kg	Middle	adapin_Middle_4 day
3017711023	238	9	4	Liver	B	adapin	ADP	39	Gavage	4 day	30	mg/kg	Middle	adapin_Middle_4 day
3017711024	238	9	5	Liver	B	adapin	ADP	39	Gavage	4 day	30	mg/kg	Middle	adapin_Middle_4 day
3017712004	238	10	1	Liver	B	adapin	ADP	39	Gavage	8 day	30	mg/kg	Middle	adapin_Middle_8 day
3017712005	238	10	3	Liver	B	adapin	ADP	39	Gavage	8 day	30	mg/kg	Middle	adapin_Middle_8 day
3017712006	238	10	4	Liver	B	adapin	ADP	39	Gavage	8 day	30	mg/kg	Middle	adapin_Middle_8 day
3017712016	238	11	1	Liver	B	adapin	ADP	39	Gavage	15 day	30	mg/kg	Middle	adapin_Middle_15 day
3017712017	238	11	2	Liver	B	adapin	ADP	39	Gavage	15 day	30	mg/kg	Middle	adapin_Middle_15 day
3017712018	238	11	4	Liver	B	adapin	ADP	39	Gavage	15 day	30	mg/kg	Middle	adapin_Middle_15 day
3017712028	238	12	1	Liver	B	adapin	ADP	39	Gavage	29 day	30	mg/kg	Middle	adapin_Middle_29 day
3017712029	238	12	3	Liver	B	adapin	ADP	39	Gavage	29 day	30	mg/kg	Middle	adapin_Middle_29 day
3017712030	238	12	4	Liver	B	adapin	ADP	39	Gavage	29 day	30	mg/kg	Middle	adapin_Middle_29 day
3017711025	238	13	1	Liver	B	adapin	ADP	39	Gavage	4 day	100	mg/kg	High	adapin_High_4 day
3017711026	238	13	2	Liver	B	adapin	ADP	39	Gavage	4 day	100	mg/kg	High	adapin_High_4 day
3017711027	238	13	3	Liver	B	adapin	ADP	39	Gavage	4 day	100	mg/kg	High	adapin_High_4 day
3017712007	238	14	1	Liver	B	adapin	ADP	39	Gavage	8 day	100	mg/kg	High	adapin_High_8 day
3017712008	238	14	2	Liver	B	adapin	ADP	39	Gavage	8 day	100	mg/kg	High	adapin_High_8 day
3017712009	238	14	5	Liver	B	adapin	ADP	39	Gavage	8 day	100	mg/kg	High	adapin_High_8 day
3017712019	238	15	2	Liver	B	adapin	ADP	39	Gavage	15 day	100	mg/kg	High	adapin_High_15 day
3017712020	238	15	3	Liver	B	adapin	ADP	39	Gavage	15 day	100	mg/kg	High	adapin_High_15 day
3017712021	238	15	5	Liver	B	adapin	ADP	39	Gavage	15 day	100	mg/kg	High	adapin_High_15 day
3017713001	238	16	1	Liver	B	adapin	ADP	39	Gavage	29 day	100	mg/kg	High	adapin_High_29 day
3017713002	238	16	2	Liver	B	adapin	ADP	39	Gavage	29 day	100	mg/kg	High	adapin_High_29 day
3017713003	238	16	4	Liver	B	adapin	ADP	39	Gavage	29 day	100	mg/kg	High	adapin_High_29 day
3017009005	240	5	1	Liver	A	labetalol	LBT	40	Gavage	4 day	45	mg/kg	Low	labetalol_Low_4 day
3017009006	240	5	3	Liver	A	labetalol	LBT	40	Gavage	4 day	45	mg/kg	Low	labetalol_Low_4 day
3017009007	240	5	4	Liver	A	labetalol	LBT	40	Gavage	4 day	45	mg/kg	Low	labetalol_Low_4 day
3017009017	240	6	2	Liver	A	labetalol	LBT	40	Gavage	8 day	45	mg/kg	Low	labetalol_Low_8 day
3017037011	240	6	4	Liver	A	labetalol	LBT	40	Gavage	8 day	45	mg/kg	Low	labetalol_Low_8 day
3017009019	240	6	5	Liver	C	labetalol	LBT	40	Gavage	8 day	45	mg/kg	Low	labetalol_Low_8 day
3017009030	240	7	2	Liver	A	labetalol	LBT	40	Gavage	15 day	45	mg/kg	Low	labetalol_Low_15 day
3017010001	240	7	4	Liver	A	labetalol	LBT	40	Gavage	15 day	45	mg/kg	Low	labetalol_Low_15 day
3017010002	240	7	5	Liver	A	labetalol	LBT	40	Gavage	15 day	45	mg/kg	Low	labetalol_Low_15 day
3017010012	240	8	1	Liver	A	labetalol	LBT	40	Gavage	29 day	45	mg/kg	Low	labetalol_Low_29 day
3017010013	240	8	2	Liver	A	labetalol	LBT	40	Gavage	29 day	45	mg/kg	Low	labetalol_Low_29 day
3017010014	240	8	5	Liver	A	labetalol	LBT	40	Gavage	29 day	45	mg/kg	Low	labetalol_Low_29 day
3017009008	240	9	1	Liver	A	labetalol	LBT	40	Gavage	4 day	150	mg/kg	Middle	labetalol_Middle_4 day
3017009009	240	9	2	Liver	A	labetalol	LBT	40	Gavage	4 day	150	mg/kg	Middle	labetalol_Middle_4 day
3017009010	240	9	3	Liver	A	labetalol	LBT	40	Gavage	4 day	150	mg/kg	Middle	labetalol_Middle_4 day
3017009020	240	10	3	Liver	A	labetalol	LBT	40	Gavage	8 day	150	mg/kg	Middle	labetalol_Middle_8 day
3017009021	240	10	4	Liver	A	labetalol	LBT	40	Gavage	8 day	150	mg/kg	Middle	labetalol_Middle_8 day
3017009022	240	10	5	Liver	A	labetalol	LBT	40	Gavage	8 day	150	mg/kg	Middle	labetalol_Middle_8 day
3017010003	240	11	2	Liver	A	labetalol	LBT	40	Gavage	15 day	150	mg/kg	Middle	labetalol_Middle_15 day
3017010004	240	11	3	Liver	A	labetalol	LBT	40	Gavage	15 day	150	mg/kg	Middle	labetalol_Middle_15 day
3017010005	240	11	5	Liver	A	labetalol	LBT	40	Gavage	15 day	150	mg/kg	Middle	labetalol_Middle_15 day
3017010015	240	12	1	Liver	A	labetalol	LBT	40	Gavage	29 day	150	mg/kg	Middle	labetalol_Middle_29 day
3017010016	240	12	2	Liver	A	labetalol	LBT	40	Gavage	29 day	150	mg/kg	Middle	labetalol_Middle_29 day
3017010017	240	12	3	Liver	A	labetalol	LBT	40	Gavage	29 day	150	mg/kg	Middle	labetalol_Middle_29 day
3017009011	240	13	1	Liver	A	labetalol	LBT	40	Gavage	4 day	450	mg/kg	High	labetalol_High_4 day
3017009012	240	13	2	Liver	A	labetalol	LBT	40	Gavage	4 day	450	mg/kg	High	labetalol_High_4 day
3017009013	240	13	5	Liver	A	labetalol	LBT	40	Gavage	4 day	450	mg/kg	High	labetalol_High_4 day
3017009023	240	14	1	Liver	A	labetalol	LBT	40	Gavage	8 day	450	mg/kg	High	labetalol_High_8 day
3017009024	240	14	2	Liver	B	labetalol	LBT	40	Gavage	8 day	450	mg/kg	High	labetalol_High_8 day
3017009025	240	14	5	Liver	A	labetalol	LBT	40	Gavage	8 day	450	mg/kg	High	labetalol_High_8 day
3017010006	240	15	1	Liver	A	labetalol	LBT	40	Gavage	15 day	450	mg/kg	High	labetalol_High_15 day
3017010007	240	15	2	Liver	A	labetalol	LBT	40	Gavage	15 day	450	mg/kg	High	labetalol_High_15 day
3017010008	240	15	5	Liver	A	labetalol	LBT	40	Gavage	15 day	450	mg/kg	High	labetalol_High_15 day
3017010018	240	16	1	Liver	A	labetalol	LBT	40	Gavage	29 day	450	mg/kg	High	labetalol_High_29 day
3017010019	240	16	3	Liver	A	labetalol	LBT	40	Gavage	29 day	450	mg/kg	High	labetalol_High_29 day
3017002021	248	5	1	Liver	A	haloperidol	HPL	36	Gavage	4 day	3	mg/kg	Low	haloperidol_Low_4 day
3017002022	248	5	4	Liver	A	haloperidol	HPL	36	Gavage	4 day	3	mg/kg	Low	haloperidol_Low_4 day
3017002023	248	5	5	Liver	A	haloperidol	HPL	36	Gavage	4 day	3	mg/kg	Low	haloperidol_Low_4 day
3017003028	248	6	2	Liver	A	haloperidol	HPL	36	Gavage	8 day	3	mg/kg	Low	haloperidol_Low_8 day
3017003029	248	6	4	Liver	A	haloperidol	HPL	36	Gavage	8 day	3	mg/kg	Low	haloperidol_Low_8 day
3017003030	248	6	5	Liver	A	haloperidol	HPL	36	Gavage	8 day	3	mg/kg	Low	haloperidol_Low_8 day
3017007005	248	7	1	Liver	A	haloperidol	HPL	36	Gavage	15 day	3	mg/kg	Low	haloperidol_Low_15 day
3017007006	248	7	2	Liver	A	haloperidol	HPL	36	Gavage	15 day	3	mg/kg	Low	haloperidol_Low_15 day
3017007007	248	7	4	Liver	A	haloperidol	HPL	36	Gavage	15 day	3	mg/kg	Low	haloperidol_Low_15 day
3017006023	248	8	1	Liver	A	haloperidol	HPL	36	Gavage	29 day	3	mg/kg	Low	haloperidol_Low_29 day
3017006024	248	8	2	Liver	A	haloperidol	HPL	36	Gavage	29 day	3	mg/kg	Low	haloperidol_Low_29 day
3017006025	248	8	3	Liver	A	haloperidol	HPL	36	Gavage	29 day	3	mg/kg	Low	haloperidol_Low_29 day
3017002024	248	9	2	Liver	A	haloperidol	HPL	36	Gavage	4 day	10	mg/kg	Middle	haloperidol_Middle_4 day
3017002025	248	9	3	Liver	A	haloperidol	HPL	36	Gavage	4 day	10	mg/kg	Middle	haloperidol_Middle_4 day
3017002026	248	9	4	Liver	A	haloperidol	HPL	36	Gavage	4 day	10	mg/kg	Middle	haloperidol_Middle_4 day
3017004001	248	10	3	Liver	A	haloperidol	HPL	36	Gavage	8 day	10	mg/kg	Middle	haloperidol_Middle_8 day
3017004002	248	10	4	Liver	A	haloperidol	HPL	36	Gavage	8 day	10	mg/kg	Middle	haloperidol_Middle_8 day
3017004003	248	10	5	Liver	A	haloperidol	HPL	36	Gavage	8 day	10	mg/kg	Middle	haloperidol_Middle_8 day
3017007008	248	11	1	Liver	A	haloperidol	HPL	36	Gavage	15 day	10	mg/kg	Middle	haloperidol_Middle_15 day
3017007009	248	11	2	Liver	A	haloperidol	HPL	36	Gavage	15 day	10	mg/kg	Middle	haloperidol_Middle_15 day
3017007010	248	11	4	Liver	A	haloperidol	HPL	36	Gavage	15 day	10	mg/kg	Middle	haloperidol_Middle_15 day
3017006026	248	12	2	Liver	A	haloperidol	HPL	36	Gavage	29 day	10	mg/kg	Middle	haloperidol_Middle_29 day
3017006027	248	12	4	Liver	A	haloperidol	HPL	36	Gavage	29 day	10	mg/kg	Middle	haloperidol_Middle_29 day
3017006028	248	12	5	Liver	A	haloperidol	HPL	36	Gavage	29 day	10	mg/kg	Middle	haloperidol_Middle_29 day
3017002027	248	13	2	Liver	A	haloperidol	HPL	36	Gavage	4 day	30	mg/kg	High	haloperidol_High_4 day
3017002028	248	13	3	Liver	A	haloperidol	HPL	36	Gavage	4 day	30	mg/kg	High	haloperidol_High_4 day
3017002029	248	13	4	Liver	A	haloperidol	HPL	36	Gavage	4 day	30	mg/kg	High	haloperidol_High_4 day
3017004004	248	14	2	Liver	A	haloperidol	HPL	36	Gavage	8 day	30	mg/kg	High	haloperidol_High_8 day
3017004005	248	14	3	Liver	A	haloperidol	HPL	36	Gavage	8 day	30	mg/kg	High	haloperidol_High_8 day
3017004006	248	14	5	Liver	A	haloperidol	HPL	36	Gavage	8 day	30	mg/kg	High	haloperidol_High_8 day
3017007011	248	15	1	Liver	A	haloperidol	HPL	36	Gavage	15 day	30	mg/kg	High	haloperidol_High_15 day
3017007012	248	15	3	Liver	A	haloperidol	HPL	36	Gavage	15 day	30	mg/kg	High	haloperidol_High_15 day
3017007013	248	15	5	Liver	A	haloperidol	HPL	36	Gavage	15 day	30	mg/kg	High	haloperidol_High_15 day
3017006030	248	16	2	Liver	A	haloperidol	HPL	36	Gavage	29 day	30	mg/kg	High	haloperidol_High_29 day
3017006029	248	16	3	Liver	A	haloperidol	HPL	36	Gavage	29 day	30	mg/kg	High	haloperidol_High_29 day
3017007001	248	16	5	Liver	A	haloperidol	HPL	36	Gavage	29 day	30	mg/kg	High	haloperidol_High_29 day
3017070019	252	5	2	Liver	A	thioridazine	TRZ	38	Gavage	4 day	10	mg/kg	Low	thioridazine_Low_4 day
3017070020	252	5	3	Liver	A	thioridazine	TRZ	38	Gavage	4 day	10	mg/kg	Low	thioridazine_Low_4 day
3017070021	252	5	4	Liver	A	thioridazine	TRZ	38	Gavage	4 day	10	mg/kg	Low	thioridazine_Low_4 day
3017071001	252	6	1	Liver	A	thioridazine	TRZ	38	Gavage	8 day	10	mg/kg	Low	thioridazine_Low_8 day
3017071002	252	6	3	Liver	A	thioridazine	TRZ	38	Gavage	8 day	10	mg/kg	Low	thioridazine_Low_8 day
3017072001	252	6	5	Liver	A	thioridazine	TRZ	38	Gavage	8 day	10	mg/kg	Low	thioridazine_Low_8 day
3017086019	252	7	3	Liver	A	thioridazine	TRZ	38	Gavage	15 day	10	mg/kg	Low	thioridazine_Low_15 day
3017086020	252	7	4	Liver	A	thioridazine	TRZ	38	Gavage	15 day	10	mg/kg	Low	thioridazine_Low_15 day
3017086021	252	7	5	Liver	A	thioridazine	TRZ	38	Gavage	15 day	10	mg/kg	Low	thioridazine_Low_15 day
3017087001	252	8	3	Liver	A	thioridazine	TRZ	38	Gavage	29 day	10	mg/kg	Low	thioridazine_Low_29 day
3017087002	252	8	4	Liver	A	thioridazine	TRZ	38	Gavage	29 day	10	mg/kg	Low	thioridazine_Low_29 day
3017087003	252	8	5	Liver	A	thioridazine	TRZ	38	Gavage	29 day	10	mg/kg	Low	thioridazine_Low_29 day
3017070022	252	9	1	Liver	A	thioridazine	TRZ	38	Gavage	4 day	30	mg/kg	Middle	thioridazine_Middle_4 day
3017070023	252	9	4	Liver	A	thioridazine	TRZ	38	Gavage	4 day	30	mg/kg	Middle	thioridazine_Middle_4 day
3017070024	252	9	5	Liver	A	thioridazine	TRZ	38	Gavage	4 day	30	mg/kg	Middle	thioridazine_Middle_4 day
3017072002	252	10	2	Liver	A	thioridazine	TRZ	38	Gavage	8 day	30	mg/kg	Middle	thioridazine_Middle_8 day
3017072003	252	10	4	Liver	A	thioridazine	TRZ	38	Gavage	8 day	30	mg/kg	Middle	thioridazine_Middle_8 day
3017072004	252	10	5	Liver	A	thioridazine	TRZ	38	Gavage	8 day	30	mg/kg	Middle	thioridazine_Middle_8 day
3017086022	252	11	2	Liver	A	thioridazine	TRZ	38	Gavage	15 day	30	mg/kg	Middle	thioridazine_Middle_15 day
3017086023	252	11	3	Liver	A	thioridazine	TRZ	38	Gavage	15 day	30	mg/kg	Middle	thioridazine_Middle_15 day
3017086024	252	11	5	Liver	A	thioridazine	TRZ	38	Gavage	15 day	30	mg/kg	Middle	thioridazine_Middle_15 day
3017087004	252	12	2	Liver	A	thioridazine	TRZ	38	Gavage	29 day	30	mg/kg	Middle	thioridazine_Middle_29 day
3017087005	252	12	3	Liver	A	thioridazine	TRZ	38	Gavage	29 day	30	mg/kg	Middle	thioridazine_Middle_29 day
3017087006	252	12	4	Liver	A	thioridazine	TRZ	38	Gavage	29 day	30	mg/kg	Middle	thioridazine_Middle_29 day
3017070025	252	13	3	Liver	A	thioridazine	TRZ	38	Gavage	4 day	100	mg/kg	High	thioridazine_High_4 day
3017070026	252	13	4	Liver	A	thioridazine	TRZ	38	Gavage	4 day	100	mg/kg	High	thioridazine_High_4 day
3017070027	252	13	5	Liver	A	thioridazine	TRZ	38	Gavage	4 day	100	mg/kg	High	thioridazine_High_4 day
3017072005	252	14	2	Liver	A	thioridazine	TRZ	38	Gavage	8 day	100	mg/kg	High	thioridazine_High_8 day
3017072006	252	14	4	Liver	A	thioridazine	TRZ	38	Gavage	8 day	100	mg/kg	High	thioridazine_High_8 day
3017072007	252	14	5	Liver	A	thioridazine	TRZ	38	Gavage	8 day	100	mg/kg	High	thioridazine_High_8 day
3017086025	252	15	1	Liver	A	thioridazine	TRZ	38	Gavage	15 day	100	mg/kg	High	thioridazine_High_15 day
3017086026	252	15	4	Liver	A	thioridazine	TRZ	38	Gavage	15 day	100	mg/kg	High	thioridazine_High_15 day
3017086027	252	15	5	Liver	A	thioridazine	TRZ	38	Gavage	15 day	100	mg/kg	High	thioridazine_High_15 day
3017087007	252	16	2	Liver	A	thioridazine	TRZ	38	Gavage	29 day	100	mg/kg	High	thioridazine_High_29 day
3017087008	252	16	3	Liver	A	thioridazine	TRZ	38	Gavage	29 day	100	mg/kg	High	thioridazine_High_29 day
3017134025	252	16	4	Liver	A	thioridazine	TRZ	38	Gavage	29 day	100	mg/kg	High	thioridazine_High_29 day
3017041015	262	5	1	Liver	B	pemoline	PML	51	Gavage	4 day	8	mg/kg	Low	pemoline_Low_4 day
3017034025	262	5	2	Liver	A	pemoline	PML	51	Gavage	4 day	8	mg/kg	Low	pemoline_Low_4 day
3017034026	262	5	5	Liver	A	pemoline	PML	51	Gavage	4 day	8	mg/kg	Low	pemoline_Low_4 day
3017040003	262	6	1	Liver	A	pemoline	PML	51	Gavage	8 day	8	mg/kg	Low	pemoline_Low_8 day
3017040004	262	6	2	Liver	A	pemoline	PML	51	Gavage	8 day	8	mg/kg	Low	pemoline_Low_8 day
3017040005	262	6	4	Liver	A	pemoline	PML	51	Gavage	8 day	8	mg/kg	Low	pemoline_Low_8 day
3017062019	262	7	1	Liver	B	pemoline	PML	51	Gavage	15 day	8	mg/kg	Low	pemoline_Low_15 day
3017062020	262	7	4	Liver	B	pemoline	PML	51	Gavage	15 day	8	mg/kg	Low	pemoline_Low_15 day
3017062021	262	7	5	Liver	B	pemoline	PML	51	Gavage	15 day	8	mg/kg	Low	pemoline_Low_15 day
3017064007	262	8	1	Liver	A	pemoline	PML	51	Gavage	29 day	8	mg/kg	Low	pemoline_Low_29 day
3017041022	262	8	4	Liver	A	pemoline	PML	51	Gavage	29 day	8	mg/kg	Low	pemoline_Low_29 day
3017041023	262	8	5	Liver	A	pemoline	PML	51	Gavage	29 day	8	mg/kg	Low	pemoline_Low_29 day
3017041016	262	9	2	Liver	B	pemoline	PML	51	Gavage	4 day	25	mg/kg	Middle	pemoline_Middle_4 day
3017034028	262	9	3	Liver	A	pemoline	PML	51	Gavage	4 day	25	mg/kg	Middle	pemoline_Middle_4 day
3017034029	262	9	5	Liver	A	pemoline	PML	51	Gavage	4 day	25	mg/kg	Middle	pemoline_Middle_4 day
3017081008	262	10	1	Liver	B	pemoline	PML	51	Gavage	8 day	25	mg/kg	Middle	pemoline_Middle_8 day
3017040007	262	10	3	Liver	A	pemoline	PML	51	Gavage	8 day	25	mg/kg	Middle	pemoline_Middle_8 day
3017040008	262	10	5	Liver	A	pemoline	PML	51	Gavage	8 day	25	mg/kg	Middle	pemoline_Middle_8 day
3017039012	262	11	1	Liver	A	pemoline	PML	51	Gavage	15 day	25	mg/kg	Middle	pemoline_Middle_15 day
3017062022	262	11	3	Liver	B	pemoline	PML	51	Gavage	15 day	25	mg/kg	Middle	pemoline_Middle_15 day
3017062023	262	11	4	Liver	B	pemoline	PML	51	Gavage	15 day	25	mg/kg	Middle	pemoline_Middle_15 day
3017041024	262	12	1	Liver	A	pemoline	PML	51	Gavage	29 day	25	mg/kg	Middle	pemoline_Middle_29 day
3017041025	262	12	3	Liver	A	pemoline	PML	51	Gavage	29 day	25	mg/kg	Middle	pemoline_Middle_29 day
3017064008	262	12	4	Liver	B	pemoline	PML	51	Gavage	29 day	25	mg/kg	Middle	pemoline_Middle_29 day
3017034030	262	13	2	Liver	A	pemoline	PML	51	Gavage	4 day	75	mg/kg	High	pemoline_High_4 day
3017035025	262	13	3	Liver	A	pemoline	PML	51	Gavage	4 day	75	mg/kg	High	pemoline_High_4 day
3017041017	262	13	4	Liver	B	pemoline	PML	51	Gavage	4 day	75	mg/kg	High	pemoline_High_4 day
3017040009	262	14	3	Liver	A	pemoline	PML	51	Gavage	8 day	75	mg/kg	High	pemoline_High_8 day
3017040010	262	14	4	Liver	A	pemoline	PML	51	Gavage	8 day	75	mg/kg	High	pemoline_High_8 day
3017040011	262	14	5	Liver	A	pemoline	PML	51	Gavage	8 day	75	mg/kg	High	pemoline_High_8 day
3017039015	262	15	1	Liver	A	pemoline	PML	51	Gavage	15 day	75	mg/kg	High	pemoline_High_15 day
3017062024	262	15	2	Liver	B	pemoline	PML	51	Gavage	15 day	75	mg/kg	High	pemoline_High_15 day
3017062025	262	15	4	Liver	B	pemoline	PML	51	Gavage	15 day	75	mg/kg	High	pemoline_High_15 day
3017064009	262	16	2	Liver	B	pemoline	PML	51	Gavage	29 day	75	mg/kg	High	pemoline_High_29 day
3017041028	262	16	3	Liver	A	pemoline	PML	51	Gavage	29 day	75	mg/kg	High	pemoline_High_29 day
3017041029	262	16	5	Liver	A	pemoline	PML	51	Gavage	29 day	75	mg/kg	High	pemoline_High_29 day
3017084004	266	5	2	Liver	B	metformin	MFM	53	Gavage	4 day	100	mg/kg	Low	metformin_Low_4 day
3017084005	266	5	3	Liver	B	metformin	MFM	53	Gavage	4 day	100	mg/kg	Low	metformin_Low_4 day
3017084006	266	5	4	Liver	B	metformin	MFM	53	Gavage	4 day	100	mg/kg	Low	metformin_Low_4 day
3017052003	266	6	1	Liver	A	metformin	MFM	53	Gavage	8 day	100	mg/kg	Low	metformin_Low_8 day
3017052004	266	6	4	Liver	A	metformin	MFM	53	Gavage	8 day	100	mg/kg	Low	metformin_Low_8 day
3017052005	266	6	5	Liver	A	metformin	MFM	53	Gavage	8 day	100	mg/kg	Low	metformin_Low_8 day
3017063028	266	7	2	Liver	A	metformin	MFM	53	Gavage	15 day	100	mg/kg	Low	metformin_Low_15 day
3017063029	266	7	3	Liver	A	metformin	MFM	53	Gavage	15 day	100	mg/kg	Low	metformin_Low_15 day
3017063030	266	7	4	Liver	A	metformin	MFM	53	Gavage	15 day	100	mg/kg	Low	metformin_Low_15 day
3017052015	266	8	1	Liver	A	metformin	MFM	53	Gavage	29 day	100	mg/kg	Low	metformin_Low_29 day
3017052016	266	8	2	Liver	A	metformin	MFM	53	Gavage	29 day	100	mg/kg	Low	metformin_Low_29 day
3017052017	266	8	3	Liver	A	metformin	MFM	53	Gavage	29 day	100	mg/kg	Low	metformin_Low_29 day
3017085001	266	9	1	Liver	B	metformin	MFM	53	Gavage	4 day	300	mg/kg	Middle	metformin_Middle_4 day
3017085002	266	9	2	Liver	B	metformin	MFM	53	Gavage	4 day	300	mg/kg	Middle	metformin_Middle_4 day
3017053030	266	9	5	Liver	A	metformin	MFM	53	Gavage	4 day	300	mg/kg	Middle	metformin_Middle_4 day
3017052006	266	10	2	Liver	A	metformin	MFM	53	Gavage	8 day	300	mg/kg	Middle	metformin_Middle_8 day
3017052007	266	10	3	Liver	A	metformin	MFM	53	Gavage	8 day	300	mg/kg	Middle	metformin_Middle_8 day
3017052008	266	10	5	Liver	A	metformin	MFM	53	Gavage	8 day	300	mg/kg	Middle	metformin_Middle_8 day
3017064001	266	11	1	Liver	A	metformin	MFM	53	Gavage	15 day	300	mg/kg	Middle	metformin_Middle_15 day
3017064002	266	11	2	Liver	A	metformin	MFM	53	Gavage	15 day	300	mg/kg	Middle	metformin_Middle_15 day
3017064003	266	11	3	Liver	A	metformin	MFM	53	Gavage	15 day	300	mg/kg	Middle	metformin_Middle_15 day
3017052018	266	12	1	Liver	A	metformin	MFM	53	Gavage	29 day	300	mg/kg	Middle	metformin_Middle_29 day
3017052019	266	12	4	Liver	A	metformin	MFM	53	Gavage	29 day	300	mg/kg	Middle	metformin_Middle_29 day
3017052020	266	12	5	Liver	A	metformin	MFM	53	Gavage	29 day	300	mg/kg	Middle	metformin_Middle_29 day
3017054001	266	13	1	Liver	A	metformin	MFM	53	Gavage	4 day	1000	mg/kg	High	metformin_High_4 day
3017054002	266	13	2	Liver	A	metformin	MFM	53	Gavage	4 day	1000	mg/kg	High	metformin_High_4 day
3017085003	266	13	3	Liver	B	metformin	MFM	53	Gavage	4 day	1000	mg/kg	High	metformin_High_4 day
3017052009	266	14	1	Liver	A	metformin	MFM	53	Gavage	8 day	1000	mg/kg	High	metformin_High_8 day
3017052010	266	14	2	Liver	A	metformin	MFM	53	Gavage	8 day	1000	mg/kg	High	metformin_High_8 day
3017052011	266	14	5	Liver	A	metformin	MFM	53	Gavage	8 day	1000	mg/kg	High	metformin_High_8 day
3017064004	266	15	2	Liver	A	metformin	MFM	53	Gavage	15 day	1000	mg/kg	High	metformin_High_15 day
3017108030	266	15	3	Liver	C	metformin	MFM	53	Gavage	15 day	1000	mg/kg	High	metformin_High_15 day
3017064006	266	15	4	Liver	A	metformin	MFM	53	Gavage	15 day	1000	mg/kg	High	metformin_High_15 day
3017052021	266	16	1	Liver	A	metformin	MFM	53	Gavage	29 day	1000	mg/kg	High	metformin_High_29 day
3017052022	266	16	2	Liver	A	metformin	MFM	53	Gavage	29 day	1000	mg/kg	High	metformin_High_29 day
3017052023	266	16	4	Liver	A	metformin	MFM	53	Gavage	29 day	1000	mg/kg	High	metformin_High_29 day
3017050015	274	5	1	Liver	A	fluphenazine	FP	37	Gavage	4 day	2	mg/kg	Low	fluphenazine_Low_4 day
3017050016	274	5	3	Liver	A	fluphenazine	FP	37	Gavage	4 day	2	mg/kg	Low	fluphenazine_Low_4 day
3017050017	274	5	5	Liver	A	fluphenazine	FP	37	Gavage	4 day	2	mg/kg	Low	fluphenazine_Low_4 day
3017050027	274	6	1	Liver	A	fluphenazine	FP	37	Gavage	8 day	2	mg/kg	Low	fluphenazine_Low_8 day
3017050028	274	6	3	Liver	A	fluphenazine	FP	37	Gavage	8 day	2	mg/kg	Low	fluphenazine_Low_8 day
3017050029	274	6	5	Liver	A	fluphenazine	FP	37	Gavage	8 day	2	mg/kg	Low	fluphenazine_Low_8 day
3017081012	274	7	2	Liver	A	fluphenazine	FP	37	Gavage	15 day	2	mg/kg	Low	fluphenazine_Low_15 day
3017081013	274	7	3	Liver	A	fluphenazine	FP	37	Gavage	15 day	2	mg/kg	Low	fluphenazine_Low_15 day
3017081014	274	7	4	Liver	A	fluphenazine	FP	37	Gavage	15 day	2	mg/kg	Low	fluphenazine_Low_15 day
3017081024	274	8	3	Liver	A	fluphenazine	FP	37	Gavage	29 day	2	mg/kg	Low	fluphenazine_Low_29 day
3017081025	274	8	4	Liver	A	fluphenazine	FP	37	Gavage	29 day	2	mg/kg	Low	fluphenazine_Low_29 day
3017081026	274	8	5	Liver	A	fluphenazine	FP	37	Gavage	29 day	2	mg/kg	Low	fluphenazine_Low_29 day
3017050018	274	9	1	Liver	A	fluphenazine	FP	37	Gavage	4 day	6	mg/kg	Middle	fluphenazine_Middle_4 day
3017050019	274	9	2	Liver	A	fluphenazine	FP	37	Gavage	4 day	6	mg/kg	Middle	fluphenazine_Middle_4 day
3017050020	274	9	5	Liver	A	fluphenazine	FP	37	Gavage	4 day	6	mg/kg	Middle	fluphenazine_Middle_4 day
3017050030	274	10	1	Liver	A	fluphenazine	FP	37	Gavage	8 day	6	mg/kg	Middle	fluphenazine_Middle_8 day
3017051001	274	10	2	Liver	A	fluphenazine	FP	37	Gavage	8 day	6	mg/kg	Middle	fluphenazine_Middle_8 day
3017051002	274	10	3	Liver	A	fluphenazine	FP	37	Gavage	8 day	6	mg/kg	Middle	fluphenazine_Middle_8 day
3017081015	274	11	1	Liver	A	fluphenazine	FP	37	Gavage	15 day	6	mg/kg	Middle	fluphenazine_Middle_15 day
3017081016	274	11	2	Liver	B	fluphenazine	FP	37	Gavage	15 day	6	mg/kg	Middle	fluphenazine_Middle_15 day
3017081017	274	11	3	Liver	A	fluphenazine	FP	37	Gavage	15 day	6	mg/kg	Middle	fluphenazine_Middle_15 day
3017081027	274	12	1	Liver	B	fluphenazine	FP	37	Gavage	29 day	6	mg/kg	Middle	fluphenazine_Middle_29 day
3017081028	274	12	2	Liver	B	fluphenazine	FP	37	Gavage	29 day	6	mg/kg	Middle	fluphenazine_Middle_29 day
3017081029	274	12	3	Liver	A	fluphenazine	FP	37	Gavage	29 day	6	mg/kg	Middle	fluphenazine_Middle_29 day
3017050021	274	13	1	Liver	A	fluphenazine	FP	37	Gavage	4 day	20	mg/kg	High	fluphenazine_High_4 day
3017050022	274	13	2	Liver	A	fluphenazine	FP	37	Gavage	4 day	20	mg/kg	High	fluphenazine_High_4 day
3017050023	274	13	5	Liver	A	fluphenazine	FP	37	Gavage	4 day	20	mg/kg	High	fluphenazine_High_4 day
3017051003	274	14	1	Liver	A	fluphenazine	FP	37	Gavage	8 day	20	mg/kg	High	fluphenazine_High_8 day
3017051004	274	14	3	Liver	A	fluphenazine	FP	37	Gavage	8 day	20	mg/kg	High	fluphenazine_High_8 day
3017051005	274	14	5	Liver	A	fluphenazine	FP	37	Gavage	8 day	20	mg/kg	High	fluphenazine_High_8 day
3017081018	274	15	1	Liver	A	fluphenazine	FP	37	Gavage	15 day	20	mg/kg	High	fluphenazine_High_15 day
3017081019	274	15	3	Liver	A	fluphenazine	FP	37	Gavage	15 day	20	mg/kg	High	fluphenazine_High_15 day
3017081020	274	15	4	Liver	A	fluphenazine	FP	37	Gavage	15 day	20	mg/kg	High	fluphenazine_High_15 day
3017081030	274	16	2	Liver	A	fluphenazine	FP	37	Gavage	29 day	20	mg/kg	High	fluphenazine_High_29 day
3017096027	274	16	3	Liver	A	fluphenazine	FP	37	Gavage	29 day	20	mg/kg	High	fluphenazine_High_29 day
3017096028	274	16	5	Liver	A	fluphenazine	FP	37	Gavage	29 day	20	mg/kg	High	fluphenazine_High_29 day
3017059027	278	5	2	Liver	A	methimazole	MTZ	57	Gavage	4 day	10	mg/kg	Low	methimazole_Low_4 day
3017059028	278	5	3	Liver	A	methimazole	MTZ	57	Gavage	4 day	10	mg/kg	Low	methimazole_Low_4 day
3017059029	278	5	4	Liver	A	methimazole	MTZ	57	Gavage	4 day	10	mg/kg	Low	methimazole_Low_4 day
3017060009	278	6	1	Liver	A	methimazole	MTZ	57	Gavage	8 day	10	mg/kg	Low	methimazole_Low_8 day
3017060010	278	6	2	Liver	A	methimazole	MTZ	57	Gavage	8 day	10	mg/kg	Low	methimazole_Low_8 day
3017060011	278	6	4	Liver	A	methimazole	MTZ	57	Gavage	8 day	10	mg/kg	Low	methimazole_Low_8 day
3017060021	278	7	1	Liver	A	methimazole	MTZ	57	Gavage	15 day	10	mg/kg	Low	methimazole_Low_15 day
3017060022	278	7	2	Liver	A	methimazole	MTZ	57	Gavage	15 day	10	mg/kg	Low	methimazole_Low_15 day
3017060023	278	7	3	Liver	A	methimazole	MTZ	57	Gavage	15 day	10	mg/kg	Low	methimazole_Low_15 day
3017061003	278	8	1	Liver	A	methimazole	MTZ	57	Gavage	29 day	10	mg/kg	Low	methimazole_Low_29 day
3017061004	278	8	2	Liver	A	methimazole	MTZ	57	Gavage	29 day	10	mg/kg	Low	methimazole_Low_29 day
3017061005	278	8	4	Liver	A	methimazole	MTZ	57	Gavage	29 day	10	mg/kg	Low	methimazole_Low_29 day
3017059030	278	9	3	Liver	A	methimazole	MTZ	57	Gavage	4 day	30	mg/kg	Middle	methimazole_Middle_4 day
3017060001	278	9	4	Liver	A	methimazole	MTZ	57	Gavage	4 day	30	mg/kg	Middle	methimazole_Middle_4 day
3017060002	278	9	5	Liver	A	methimazole	MTZ	57	Gavage	4 day	30	mg/kg	Middle	methimazole_Middle_4 day
3017060012	278	10	1	Liver	A	methimazole	MTZ	57	Gavage	8 day	30	mg/kg	Middle	methimazole_Middle_8 day
3017060013	278	10	4	Liver	A	methimazole	MTZ	57	Gavage	8 day	30	mg/kg	Middle	methimazole_Middle_8 day
3017060014	278	10	5	Liver	A	methimazole	MTZ	57	Gavage	8 day	30	mg/kg	Middle	methimazole_Middle_8 day
3017060024	278	11	3	Liver	A	methimazole	MTZ	57	Gavage	15 day	30	mg/kg	Middle	methimazole_Middle_15 day
3017060025	278	11	4	Liver	A	methimazole	MTZ	57	Gavage	15 day	30	mg/kg	Middle	methimazole_Middle_15 day
3017060026	278	11	5	Liver	A	methimazole	MTZ	57	Gavage	15 day	30	mg/kg	Middle	methimazole_Middle_15 day
3017061006	278	12	1	Liver	A	methimazole	MTZ	57	Gavage	29 day	30	mg/kg	Middle	methimazole_Middle_29 day
3017061007	278	12	3	Liver	A	methimazole	MTZ	57	Gavage	29 day	30	mg/kg	Middle	methimazole_Middle_29 day
3017061008	278	12	5	Liver	A	methimazole	MTZ	57	Gavage	29 day	30	mg/kg	Middle	methimazole_Middle_29 day
3017060003	278	13	2	Liver	A	methimazole	MTZ	57	Gavage	4 day	100	mg/kg	High	methimazole_High_4 day
3017060004	278	13	3	Liver	A	methimazole	MTZ	57	Gavage	4 day	100	mg/kg	High	methimazole_High_4 day
3017060005	278	13	5	Liver	A	methimazole	MTZ	57	Gavage	4 day	100	mg/kg	High	methimazole_High_4 day
3017060015	278	14	1	Liver	A	methimazole	MTZ	57	Gavage	8 day	100	mg/kg	High	methimazole_High_8 day
3017060016	278	14	4	Liver	A	methimazole	MTZ	57	Gavage	8 day	100	mg/kg	High	methimazole_High_8 day
3017060017	278	14	5	Liver	A	methimazole	MTZ	57	Gavage	8 day	100	mg/kg	High	methimazole_High_8 day
3017060027	278	15	3	Liver	A	methimazole	MTZ	57	Gavage	15 day	100	mg/kg	High	methimazole_High_15 day
3017060028	278	15	4	Liver	A	methimazole	MTZ	57	Gavage	15 day	100	mg/kg	High	methimazole_High_15 day
3017060029	278	15	5	Liver	A	methimazole	MTZ	57	Gavage	15 day	100	mg/kg	High	methimazole_High_15 day
3017061009	278	16	1	Liver	A	methimazole	MTZ	57	Gavage	29 day	100	mg/kg	High	methimazole_High_29 day
3017061010	278	16	2	Liver	A	methimazole	MTZ	57	Gavage	29 day	100	mg/kg	High	methimazole_High_29 day
3017061011	278	16	5	Liver	A	methimazole	MTZ	57	Gavage	29 day	100	mg/kg	High	methimazole_High_29 day
3017073005	282	5	2	Liver	A	vitamin A	VA	59	Gavage	4 day	10	mg/kg	Low	vitamin A_Low_4 day
3017073006	282	5	3	Liver	A	vitamin A	VA	59	Gavage	4 day	10	mg/kg	Low	vitamin A_Low_4 day
3017073007	282	5	5	Liver	A	vitamin A	VA	59	Gavage	4 day	10	mg/kg	Low	vitamin A_Low_4 day
3017073017	282	6	1	Liver	A	vitamin A	VA	59	Gavage	8 day	10	mg/kg	Low	vitamin A_Low_8 day
3017073018	282	6	4	Liver	A	vitamin A	VA	59	Gavage	8 day	10	mg/kg	Low	vitamin A_Low_8 day
3017073019	282	6	5	Liver	A	vitamin A	VA	59	Gavage	8 day	10	mg/kg	Low	vitamin A_Low_8 day
3017072011	282	7	3	Liver	A	vitamin A	VA	59	Gavage	15 day	10	mg/kg	Low	vitamin A_Low_15 day
3017072012	282	7	4	Liver	A	vitamin A	VA	59	Gavage	15 day	10	mg/kg	Low	vitamin A_Low_15 day
3017072013	282	7	5	Liver	A	vitamin A	VA	59	Gavage	15 day	10	mg/kg	Low	vitamin A_Low_15 day
3017072023	282	8	3	Liver	B	vitamin A	VA	59	Gavage	29 day	10	mg/kg	Low	vitamin A_Low_29 day
3017072024	282	8	4	Liver	B	vitamin A	VA	59	Gavage	29 day	10	mg/kg	Low	vitamin A_Low_29 day
3017072025	282	8	5	Liver	B	vitamin A	VA	59	Gavage	29 day	10	mg/kg	Low	vitamin A_Low_29 day
3017073008	282	9	1	Liver	A	vitamin A	VA	59	Gavage	4 day	30	mg/kg	Middle	vitamin A_Middle_4 day
3017073009	282	9	3	Liver	A	vitamin A	VA	59	Gavage	4 day	30	mg/kg	Middle	vitamin A_Middle_4 day
3017073010	282	9	5	Liver	A	vitamin A	VA	59	Gavage	4 day	30	mg/kg	Middle	vitamin A_Middle_4 day
3017073020	282	10	2	Liver	A	vitamin A	VA	59	Gavage	8 day	30	mg/kg	Middle	vitamin A_Middle_8 day
3017073021	282	10	4	Liver	A	vitamin A	VA	59	Gavage	8 day	30	mg/kg	Middle	vitamin A_Middle_8 day
3017073022	282	10	5	Liver	A	vitamin A	VA	59	Gavage	8 day	30	mg/kg	Middle	vitamin A_Middle_8 day
3017072014	282	11	1	Liver	A	vitamin A	VA	59	Gavage	15 day	30	mg/kg	Middle	vitamin A_Middle_15 day
3017072015	282	11	3	Liver	A	vitamin A	VA	59	Gavage	15 day	30	mg/kg	Middle	vitamin A_Middle_15 day
3017072016	282	11	5	Liver	A	vitamin A	VA	59	Gavage	15 day	30	mg/kg	Middle	vitamin A_Middle_15 day
3017072026	282	12	3	Liver	A	vitamin A	VA	59	Gavage	29 day	30	mg/kg	Middle	vitamin A_Middle_29 day
3017072027	282	12	4	Liver	A	vitamin A	VA	59	Gavage	29 day	30	mg/kg	Middle	vitamin A_Middle_29 day
3017072028	282	12	5	Liver	A	vitamin A	VA	59	Gavage	29 day	30	mg/kg	Middle	vitamin A_Middle_29 day
3017073011	282	13	1	Liver	A	vitamin A	VA	59	Gavage	4 day	100	mg/kg	High	vitamin A_High_4 day
3017073012	282	13	2	Liver	A	vitamin A	VA	59	Gavage	4 day	100	mg/kg	High	vitamin A_High_4 day
3017073013	282	13	3	Liver	A	vitamin A	VA	59	Gavage	4 day	100	mg/kg	High	vitamin A_High_4 day
3017073023	282	14	1	Liver	A	vitamin A	VA	59	Gavage	8 day	100	mg/kg	High	vitamin A_High_8 day
3017073024	282	14	2	Liver	A	vitamin A	VA	59	Gavage	8 day	100	mg/kg	High	vitamin A_High_8 day
3017073025	282	14	4	Liver	A	vitamin A	VA	59	Gavage	8 day	100	mg/kg	High	vitamin A_High_8 day
3017072017	282	15	1	Liver	A	vitamin A	VA	59	Gavage	15 day	100	mg/kg	High	vitamin A_High_15 day
3017072018	282	15	3	Liver	A	vitamin A	VA	59	Gavage	15 day	100	mg/kg	High	vitamin A_High_15 day
3017072019	282	15	5	Liver	A	vitamin A	VA	59	Gavage	15 day	100	mg/kg	High	vitamin A_High_15 day
3017072029	282	16	1	Liver	A	vitamin A	VA	59	Gavage	29 day	100	mg/kg	High	vitamin A_High_29 day
3017072030	282	16	3	Liver	A	vitamin A	VA	59	Gavage	29 day	100	mg/kg	High	vitamin A_High_29 day
3017073001	282	16	4	Liver	A	vitamin A	VA	59	Gavage	29 day	100	mg/kg	High	vitamin A_High_29 day
3017055005	290	5	1	Liver	C	griseofulvin	GF	43	Gavage	4 day	100	mg/kg	Low	griseofulvin_Low_4 day
3017055006	290	5	2	Liver	A	griseofulvin	GF	43	Gavage	4 day	100	mg/kg	Low	griseofulvin_Low_4 day
3017055007	290	5	5	Liver	A	griseofulvin	GF	43	Gavage	4 day	100	mg/kg	Low	griseofulvin_Low_4 day
3017055016	290	6	3	Liver	A	griseofulvin	GF	43	Gavage	8 day	100	mg/kg	Low	griseofulvin_Low_8 day
3017086013	290	6	4	Liver	A	griseofulvin	GF	43	Gavage	8 day	100	mg/kg	Low	griseofulvin_Low_8 day
3017055018	290	6	5	Liver	A	griseofulvin	GF	43	Gavage	8 day	100	mg/kg	Low	griseofulvin_Low_8 day
3017052027	290	7	1	Liver	A	griseofulvin	GF	43	Gavage	15 day	100	mg/kg	Low	griseofulvin_Low_15 day
3017052028	290	7	2	Liver	A	griseofulvin	GF	43	Gavage	15 day	100	mg/kg	Low	griseofulvin_Low_15 day
3017052029	290	7	5	Liver	A	griseofulvin	GF	43	Gavage	15 day	100	mg/kg	Low	griseofulvin_Low_15 day
3017053009	290	8	1	Liver	A	griseofulvin	GF	43	Gavage	29 day	100	mg/kg	Low	griseofulvin_Low_29 day
3017053010	290	8	4	Liver	A	griseofulvin	GF	43	Gavage	29 day	100	mg/kg	Low	griseofulvin_Low_29 day
3017053011	290	8	5	Liver	A	griseofulvin	GF	43	Gavage	29 day	100	mg/kg	Low	griseofulvin_Low_29 day
3017055008	290	9	3	Liver	A	griseofulvin	GF	43	Gavage	4 day	300	mg/kg	Middle	griseofulvin_Middle_4 day
3017055009	290	9	4	Liver	B	griseofulvin	GF	43	Gavage	4 day	300	mg/kg	Middle	griseofulvin_Middle_4 day
3017055010	290	9	5	Liver	A	griseofulvin	GF	43	Gavage	4 day	300	mg/kg	Middle	griseofulvin_Middle_4 day
3017055019	290	10	3	Liver	C	griseofulvin	GF	43	Gavage	8 day	300	mg/kg	Middle	griseofulvin_Middle_8 day
3017055020	290	10	4	Liver	A	griseofulvin	GF	43	Gavage	8 day	300	mg/kg	Middle	griseofulvin_Middle_8 day
3017055021	290	10	5	Liver	A	griseofulvin	GF	43	Gavage	8 day	300	mg/kg	Middle	griseofulvin_Middle_8 day
3017052030	290	11	1	Liver	A	griseofulvin	GF	43	Gavage	15 day	300	mg/kg	Middle	griseofulvin_Middle_15 day
3017053001	290	11	3	Liver	A	griseofulvin	GF	43	Gavage	15 day	300	mg/kg	Middle	griseofulvin_Middle_15 day
3017053002	290	11	5	Liver	A	griseofulvin	GF	43	Gavage	15 day	300	mg/kg	Middle	griseofulvin_Middle_15 day
3017053012	290	12	1	Liver	A	griseofulvin	GF	43	Gavage	29 day	300	mg/kg	Middle	griseofulvin_Middle_29 day
3017053013	290	12	2	Liver	A	griseofulvin	GF	43	Gavage	29 day	300	mg/kg	Middle	griseofulvin_Middle_29 day
3017053014	290	12	5	Liver	A	griseofulvin	GF	43	Gavage	29 day	300	mg/kg	Middle	griseofulvin_Middle_29 day
3017055011	290	13	2	Liver	A	griseofulvin	GF	43	Gavage	4 day	1000	mg/kg	High	griseofulvin_High_4 day
3017055012	290	13	3	Liver	A	griseofulvin	GF	43	Gavage	4 day	1000	mg/kg	High	griseofulvin_High_4 day
3017055013	290	13	5	Liver	B	griseofulvin	GF	43	Gavage	4 day	1000	mg/kg	High	griseofulvin_High_4 day
3017086014	290	14	1	Liver	A	griseofulvin	GF	43	Gavage	8 day	1000	mg/kg	High	griseofulvin_High_8 day
3017055017	290	14	2	Liver	A	griseofulvin	GF	43	Gavage	8 day	1000	mg/kg	High	griseofulvin_High_8 day
3017086015	290	14	5	Liver	C	griseofulvin	GF	43	Gavage	8 day	1000	mg/kg	High	griseofulvin_High_8 day
3017053003	290	15	2	Liver	A	griseofulvin	GF	43	Gavage	15 day	1000	mg/kg	High	griseofulvin_High_15 day
3017053004	290	15	3	Liver	B	griseofulvin	GF	43	Gavage	15 day	1000	mg/kg	High	griseofulvin_High_15 day
3017053005	290	15	5	Liver	A	griseofulvin	GF	43	Gavage	15 day	1000	mg/kg	High	griseofulvin_High_15 day
3017053015	290	16	1	Liver	A	griseofulvin	GF	43	Gavage	29 day	1000	mg/kg	High	griseofulvin_High_29 day
3017053016	290	16	3	Liver	A	griseofulvin	GF	43	Gavage	29 day	1000	mg/kg	High	griseofulvin_High_29 day
3017053017	290	16	5	Liver	A	griseofulvin	GF	43	Gavage	29 day	1000	mg/kg	High	griseofulvin_High_29 day
3017088007	292	5	1	Liver	A	flutamide	FT	44	Gavage	4 day	15	mg/kg	Low	flutamide_Low_4 day
3017088008	292	5	4	Liver	A	flutamide	FT	44	Gavage	4 day	15	mg/kg	Low	flutamide_Low_4 day
3017088009	292	5	5	Liver	A	flutamide	FT	44	Gavage	4 day	15	mg/kg	Low	flutamide_Low_4 day
3017088019	292	6	1	Liver	A	flutamide	FT	44	Gavage	8 day	15	mg/kg	Low	flutamide_Low_8 day
3017088020	292	6	3	Liver	A	flutamide	FT	44	Gavage	8 day	15	mg/kg	Low	flutamide_Low_8 day
3017088021	292	6	4	Liver	A	flutamide	FT	44	Gavage	8 day	15	mg/kg	Low	flutamide_Low_8 day
3017067025	292	7	2	Liver	A	flutamide	FT	44	Gavage	15 day	15	mg/kg	Low	flutamide_Low_15 day
3017067026	292	7	3	Liver	B	flutamide	FT	44	Gavage	15 day	15	mg/kg	Low	flutamide_Low_15 day
3017067027	292	7	5	Liver	B	flutamide	FT	44	Gavage	15 day	15	mg/kg	Low	flutamide_Low_15 day
3017108018	292	8	2	Liver	A	flutamide	FT	44	Gavage	29 day	15	mg/kg	Low	flutamide_Low_29 day
3017108019	292	8	3	Liver	A	flutamide	FT	44	Gavage	29 day	15	mg/kg	Low	flutamide_Low_29 day
3017108020	292	8	4	Liver	A	flutamide	FT	44	Gavage	29 day	15	mg/kg	Low	flutamide_Low_29 day
3017088010	292	9	1	Liver	A	flutamide	FT	44	Gavage	4 day	50	mg/kg	Middle	flutamide_Middle_4 day
3017088011	292	9	2	Liver	A	flutamide	FT	44	Gavage	4 day	50	mg/kg	Middle	flutamide_Middle_4 day
3017088012	292	9	4	Liver	B	flutamide	FT	44	Gavage	4 day	50	mg/kg	Middle	flutamide_Middle_4 day
3017088022	292	10	1	Liver	B	flutamide	FT	44	Gavage	8 day	50	mg/kg	Middle	flutamide_Middle_8 day
3017088023	292	10	2	Liver	A	flutamide	FT	44	Gavage	8 day	50	mg/kg	Middle	flutamide_Middle_8 day
3017088024	292	10	5	Liver	A	flutamide	FT	44	Gavage	8 day	50	mg/kg	Middle	flutamide_Middle_8 day
3017067028	292	11	1	Liver	A	flutamide	FT	44	Gavage	15 day	50	mg/kg	Middle	flutamide_Middle_15 day
3017067029	292	11	2	Liver	B	flutamide	FT	44	Gavage	15 day	50	mg/kg	Middle	flutamide_Middle_15 day
3017067030	292	11	4	Liver	A	flutamide	FT	44	Gavage	15 day	50	mg/kg	Middle	flutamide_Middle_15 day
3017108021	292	12	1	Liver	C	flutamide	FT	44	Gavage	29 day	50	mg/kg	Middle	flutamide_Middle_29 day
3017108022	292	12	4	Liver	A	flutamide	FT	44	Gavage	29 day	50	mg/kg	Middle	flutamide_Middle_29 day
3017108023	292	12	5	Liver	A	flutamide	FT	44	Gavage	29 day	50	mg/kg	Middle	flutamide_Middle_29 day
3017088013	292	13	1	Liver	A	flutamide	FT	44	Gavage	4 day	150	mg/kg	High	flutamide_High_4 day
3017088014	292	13	3	Liver	A	flutamide	FT	44	Gavage	4 day	150	mg/kg	High	flutamide_High_4 day
3017088015	292	13	5	Liver	A	flutamide	FT	44	Gavage	4 day	150	mg/kg	High	flutamide_High_4 day
3017088025	292	14	1	Liver	A	flutamide	FT	44	Gavage	8 day	150	mg/kg	High	flutamide_High_8 day
3017088026	292	14	3	Liver	A	flutamide	FT	44	Gavage	8 day	150	mg/kg	High	flutamide_High_8 day
3017088027	292	14	5	Liver	A	flutamide	FT	44	Gavage	8 day	150	mg/kg	High	flutamide_High_8 day
3017068001	292	15	1	Liver	A	flutamide	FT	44	Gavage	15 day	150	mg/kg	High	flutamide_High_15 day
3017068002	292	15	2	Liver	A	flutamide	FT	44	Gavage	15 day	150	mg/kg	High	flutamide_High_15 day
3017068003	292	15	5	Liver	A	flutamide	FT	44	Gavage	15 day	150	mg/kg	High	flutamide_High_15 day
3017108024	292	16	1	Liver	A	flutamide	FT	44	Gavage	29 day	150	mg/kg	High	flutamide_High_29 day
3017108025	292	16	3	Liver	C	flutamide	FT	44	Gavage	29 day	150	mg/kg	High	flutamide_High_29 day
3017108026	292	16	5	Liver	B	flutamide	FT	44	Gavage	29 day	150	mg/kg	High	flutamide_High_29 day
3017087013	297	5	1	Liver	A	tamoxifen	TMX	54	Gavage	4 day	6	mg/kg	Low	tamoxifen_Low_4 day
3017087014	297	5	3	Liver	A	tamoxifen	TMX	54	Gavage	4 day	6	mg/kg	Low	tamoxifen_Low_4 day
3017087015	297	5	5	Liver	A	tamoxifen	TMX	54	Gavage	4 day	6	mg/kg	Low	tamoxifen_Low_4 day
3017087025	297	6	1	Liver	A	tamoxifen	TMX	54	Gavage	8 day	6	mg/kg	Low	tamoxifen_Low_8 day
3017087026	297	6	3	Liver	A	tamoxifen	TMX	54	Gavage	8 day	6	mg/kg	Low	tamoxifen_Low_8 day
3017087027	297	6	5	Liver	A	tamoxifen	TMX	54	Gavage	8 day	6	mg/kg	Low	tamoxifen_Low_8 day
3017082027	297	7	2	Liver	A	tamoxifen	TMX	54	Gavage	15 day	6	mg/kg	Low	tamoxifen_Low_15 day
3017082028	297	7	3	Liver	A	tamoxifen	TMX	54	Gavage	15 day	6	mg/kg	Low	tamoxifen_Low_15 day
3017082029	297	7	5	Liver	A	tamoxifen	TMX	54	Gavage	15 day	6	mg/kg	Low	tamoxifen_Low_15 day
3017083009	297	8	1	Liver	A	tamoxifen	TMX	54	Gavage	29 day	6	mg/kg	Low	tamoxifen_Low_29 day
3017083010	297	8	2	Liver	A	tamoxifen	TMX	54	Gavage	29 day	6	mg/kg	Low	tamoxifen_Low_29 day
3017083011	297	8	4	Liver	A	tamoxifen	TMX	54	Gavage	29 day	6	mg/kg	Low	tamoxifen_Low_29 day
3017087016	297	9	2	Liver	A	tamoxifen	TMX	54	Gavage	4 day	20	mg/kg	Middle	tamoxifen_Middle_4 day
3017087017	297	9	3	Liver	A	tamoxifen	TMX	54	Gavage	4 day	20	mg/kg	Middle	tamoxifen_Middle_4 day
3017087018	297	9	4	Liver	A	tamoxifen	TMX	54	Gavage	4 day	20	mg/kg	Middle	tamoxifen_Middle_4 day
3017087028	297	10	2	Liver	A	tamoxifen	TMX	54	Gavage	8 day	20	mg/kg	Middle	tamoxifen_Middle_8 day
3017087029	297	10	3	Liver	A	tamoxifen	TMX	54	Gavage	8 day	20	mg/kg	Middle	tamoxifen_Middle_8 day
3017087030	297	10	5	Liver	A	tamoxifen	TMX	54	Gavage	8 day	20	mg/kg	Middle	tamoxifen_Middle_8 day
3017082030	297	11	2	Liver	A	tamoxifen	TMX	54	Gavage	15 day	20	mg/kg	Middle	tamoxifen_Middle_15 day
3017083001	297	11	4	Liver	A	tamoxifen	TMX	54	Gavage	15 day	20	mg/kg	Middle	tamoxifen_Middle_15 day
3017083002	297	11	5	Liver	A	tamoxifen	TMX	54	Gavage	15 day	20	mg/kg	Middle	tamoxifen_Middle_15 day
3017083012	297	12	1	Liver	A	tamoxifen	TMX	54	Gavage	29 day	20	mg/kg	Middle	tamoxifen_Middle_29 day
3017083013	297	12	4	Liver	A	tamoxifen	TMX	54	Gavage	29 day	20	mg/kg	Middle	tamoxifen_Middle_29 day
3017083014	297	12	5	Liver	A	tamoxifen	TMX	54	Gavage	29 day	20	mg/kg	Middle	tamoxifen_Middle_29 day
3017087019	297	13	2	Liver	A	tamoxifen	TMX	54	Gavage	4 day	60	mg/kg	High	tamoxifen_High_4 day
3017087020	297	13	4	Liver	A	tamoxifen	TMX	54	Gavage	4 day	60	mg/kg	High	tamoxifen_High_4 day
3017087021	297	13	5	Liver	A	tamoxifen	TMX	54	Gavage	4 day	60	mg/kg	High	tamoxifen_High_4 day
3017088001	297	14	2	Liver	A	tamoxifen	TMX	54	Gavage	8 day	60	mg/kg	High	tamoxifen_High_8 day
3017088002	297	14	4	Liver	A	tamoxifen	TMX	54	Gavage	8 day	60	mg/kg	High	tamoxifen_High_8 day
3017088003	297	14	5	Liver	A	tamoxifen	TMX	54	Gavage	8 day	60	mg/kg	High	tamoxifen_High_8 day
3017083003	297	15	1	Liver	A	tamoxifen	TMX	54	Gavage	15 day	60	mg/kg	High	tamoxifen_High_15 day
3017083004	297	15	2	Liver	A	tamoxifen	TMX	54	Gavage	15 day	60	mg/kg	High	tamoxifen_High_15 day
3017083005	297	15	4	Liver	A	tamoxifen	TMX	54	Gavage	15 day	60	mg/kg	High	tamoxifen_High_15 day
3017083015	297	16	1	Liver	A	tamoxifen	TMX	54	Gavage	29 day	60	mg/kg	High	tamoxifen_High_29 day
3017083016	297	16	3	Liver	A	tamoxifen	TMX	54	Gavage	29 day	60	mg/kg	High	tamoxifen_High_29 day
3017083017	297	16	4	Liver	A	tamoxifen	TMX	54	Gavage	29 day	60	mg/kg	High	tamoxifen_High_29 day
3017094004	303	5	1	Liver	B	chlormezanone	CMN	52	Gavage	4 day	50	mg/kg	Low	chlormezanone_Low_4 day
3017094005	303	5	3	Liver	B	chlormezanone	CMN	52	Gavage	4 day	50	mg/kg	Low	chlormezanone_Low_4 day
3017094006	303	5	4	Liver	B	chlormezanone	CMN	52	Gavage	4 day	50	mg/kg	Low	chlormezanone_Low_4 day
3017094016	303	6	1	Liver	B	chlormezanone	CMN	52	Gavage	8 day	50	mg/kg	Low	chlormezanone_Low_8 day
3017094017	303	6	3	Liver	B	chlormezanone	CMN	52	Gavage	8 day	50	mg/kg	Low	chlormezanone_Low_8 day
3017094018	303	6	4	Liver	B	chlormezanone	CMN	52	Gavage	8 day	50	mg/kg	Low	chlormezanone_Low_8 day
3017097006	303	7	1	Liver	A	chlormezanone	CMN	52	Gavage	15 day	50	mg/kg	Low	chlormezanone_Low_15 day
3017097007	303	7	2	Liver	A	chlormezanone	CMN	52	Gavage	15 day	50	mg/kg	Low	chlormezanone_Low_15 day
3017097008	303	7	3	Liver	A	chlormezanone	CMN	52	Gavage	15 day	50	mg/kg	Low	chlormezanone_Low_15 day
3017097018	303	8	3	Liver	A	chlormezanone	CMN	52	Gavage	29 day	50	mg/kg	Low	chlormezanone_Low_29 day
3017097019	303	8	4	Liver	A	chlormezanone	CMN	52	Gavage	29 day	50	mg/kg	Low	chlormezanone_Low_29 day
3017097020	303	8	5	Liver	A	chlormezanone	CMN	52	Gavage	29 day	50	mg/kg	Low	chlormezanone_Low_29 day
3017094007	303	9	1	Liver	B	chlormezanone	CMN	52	Gavage	4 day	150	mg/kg	Middle	chlormezanone_Middle_4 day
3017094008	303	9	3	Liver	B	chlormezanone	CMN	52	Gavage	4 day	150	mg/kg	Middle	chlormezanone_Middle_4 day
3017094009	303	9	5	Liver	B	chlormezanone	CMN	52	Gavage	4 day	150	mg/kg	Middle	chlormezanone_Middle_4 day
3017094019	303	10	1	Liver	B	chlormezanone	CMN	52	Gavage	8 day	150	mg/kg	Middle	chlormezanone_Middle_8 day
3017094020	303	10	2	Liver	B	chlormezanone	CMN	52	Gavage	8 day	150	mg/kg	Middle	chlormezanone_Middle_8 day
3017094021	303	10	3	Liver	B	chlormezanone	CMN	52	Gavage	8 day	150	mg/kg	Middle	chlormezanone_Middle_8 day
3017097009	303	11	1	Liver	A	chlormezanone	CMN	52	Gavage	15 day	150	mg/kg	Middle	chlormezanone_Middle_15 day
3017097010	303	11	2	Liver	A	chlormezanone	CMN	52	Gavage	15 day	150	mg/kg	Middle	chlormezanone_Middle_15 day
3017097011	303	11	3	Liver	A	chlormezanone	CMN	52	Gavage	15 day	150	mg/kg	Middle	chlormezanone_Middle_15 day
3017097021	303	12	1	Liver	A	chlormezanone	CMN	52	Gavage	29 day	150	mg/kg	Middle	chlormezanone_Middle_29 day
3017097022	303	12	2	Liver	A	chlormezanone	CMN	52	Gavage	29 day	150	mg/kg	Middle	chlormezanone_Middle_29 day
3017097023	303	12	4	Liver	A	chlormezanone	CMN	52	Gavage	29 day	150	mg/kg	Middle	chlormezanone_Middle_29 day
3017094010	303	13	2	Liver	B	chlormezanone	CMN	52	Gavage	4 day	500	mg/kg	High	chlormezanone_High_4 day
3017094011	303	13	3	Liver	B	chlormezanone	CMN	52	Gavage	4 day	500	mg/kg	High	chlormezanone_High_4 day
3017094012	303	13	4	Liver	B	chlormezanone	CMN	52	Gavage	4 day	500	mg/kg	High	chlormezanone_High_4 day
3017094022	303	14	1	Liver	B	chlormezanone	CMN	52	Gavage	8 day	500	mg/kg	High	chlormezanone_High_8 day
3017094023	303	14	4	Liver	B	chlormezanone	CMN	52	Gavage	8 day	500	mg/kg	High	chlormezanone_High_8 day
3017094024	303	14	5	Liver	B	chlormezanone	CMN	52	Gavage	8 day	500	mg/kg	High	chlormezanone_High_8 day
3017097012	303	15	3	Liver	A	chlormezanone	CMN	52	Gavage	15 day	500	mg/kg	High	chlormezanone_High_15 day
3017097013	303	15	4	Liver	A	chlormezanone	CMN	52	Gavage	15 day	500	mg/kg	High	chlormezanone_High_15 day
3017097014	303	15	5	Liver	A	chlormezanone	CMN	52	Gavage	15 day	500	mg/kg	High	chlormezanone_High_15 day
3017097024	303	16	2	Liver	A	chlormezanone	CMN	52	Gavage	29 day	500	mg/kg	High	chlormezanone_High_29 day
3017097025	303	16	3	Liver	A	chlormezanone	CMN	52	Gavage	29 day	500	mg/kg	High	chlormezanone_High_29 day
3017097026	303	16	4	Liver	A	chlormezanone	CMN	52	Gavage	29 day	500	mg/kg	High	chlormezanone_High_29 day
3017105024	307	5	1	Liver	A	methyldopa	MDP	56	Gavage	4 day	60	mg/kg	Low	methyldopa_Low_4 day
3017105023	307	5	4	Liver	A	methyldopa	MDP	56	Gavage	4 day	60	mg/kg	Low	methyldopa_Low_4 day
3017105022	307	5	5	Liver	A	methyldopa	MDP	56	Gavage	4 day	60	mg/kg	Low	methyldopa_Low_4 day
3017106005	307	6	2	Liver	A	methyldopa	MDP	56	Gavage	8 day	60	mg/kg	Low	methyldopa_Low_8 day
3017106006	307	6	3	Liver	C	methyldopa	MDP	56	Gavage	8 day	60	mg/kg	Low	methyldopa_Low_8 day
3017106007	307	6	5	Liver	B	methyldopa	MDP	56	Gavage	8 day	60	mg/kg	Low	methyldopa_Low_8 day
3017106017	307	7	1	Liver	A	methyldopa	MDP	56	Gavage	15 day	60	mg/kg	Low	methyldopa_Low_15 day
3017106018	307	7	2	Liver	A	methyldopa	MDP	56	Gavage	15 day	60	mg/kg	Low	methyldopa_Low_15 day
3017106019	307	7	4	Liver	A	methyldopa	MDP	56	Gavage	15 day	60	mg/kg	Low	methyldopa_Low_15 day
3017106029	307	8	2	Liver	A	methyldopa	MDP	56	Gavage	29 day	60	mg/kg	Low	methyldopa_Low_29 day
3017106030	307	8	3	Liver	A	methyldopa	MDP	56	Gavage	29 day	60	mg/kg	Low	methyldopa_Low_29 day
3017107001	307	8	5	Liver	C	methyldopa	MDP	56	Gavage	29 day	60	mg/kg	Low	methyldopa_Low_29 day
3017105021	307	9	1	Liver	A	methyldopa	MDP	56	Gavage	4 day	200	mg/kg	Middle	methyldopa_Middle_4 day
3017105020	307	9	3	Liver	A	methyldopa	MDP	56	Gavage	4 day	200	mg/kg	Middle	methyldopa_Middle_4 day
3017105028	307	9	5	Liver	A	methyldopa	MDP	56	Gavage	4 day	200	mg/kg	Middle	methyldopa_Middle_4 day
3017106008	307	10	3	Liver	A	methyldopa	MDP	56	Gavage	8 day	200	mg/kg	Middle	methyldopa_Middle_8 day
3017106009	307	10	4	Liver	A	methyldopa	MDP	56	Gavage	8 day	200	mg/kg	Middle	methyldopa_Middle_8 day
3017106010	307	10	5	Liver	B	methyldopa	MDP	56	Gavage	8 day	200	mg/kg	Middle	methyldopa_Middle_8 day
3017106020	307	11	1	Liver	A	methyldopa	MDP	56	Gavage	15 day	200	mg/kg	Middle	methyldopa_Middle_15 day
3017106021	307	11	2	Liver	A	methyldopa	MDP	56	Gavage	15 day	200	mg/kg	Middle	methyldopa_Middle_15 day
3017106022	307	11	5	Liver	A	methyldopa	MDP	56	Gavage	15 day	200	mg/kg	Middle	methyldopa_Middle_15 day
3017107002	307	12	2	Liver	A	methyldopa	MDP	56	Gavage	29 day	200	mg/kg	Middle	methyldopa_Middle_29 day
3017107003	307	12	3	Liver	A	methyldopa	MDP	56	Gavage	29 day	200	mg/kg	Middle	methyldopa_Middle_29 day
3017107004	307	12	4	Liver	A	methyldopa	MDP	56	Gavage	29 day	200	mg/kg	Middle	methyldopa_Middle_29 day
3017105029	307	13	2	Liver	A	methyldopa	MDP	56	Gavage	4 day	600	mg/kg	High	methyldopa_High_4 day
3017105030	307	13	3	Liver	A	methyldopa	MDP	56	Gavage	4 day	600	mg/kg	High	methyldopa_High_4 day
3017106001	307	13	5	Liver	A	methyldopa	MDP	56	Gavage	4 day	600	mg/kg	High	methyldopa_High_4 day
3017106011	307	14	1	Liver	A	methyldopa	MDP	56	Gavage	8 day	600	mg/kg	High	methyldopa_High_8 day
3017106012	307	14	2	Liver	C	methyldopa	MDP	56	Gavage	8 day	600	mg/kg	High	methyldopa_High_8 day
3017106013	307	14	3	Liver	A	methyldopa	MDP	56	Gavage	8 day	600	mg/kg	High	methyldopa_High_8 day
3017106023	307	15	1	Liver	C	methyldopa	MDP	56	Gavage	15 day	600	mg/kg	High	methyldopa_High_15 day
3017106024	307	15	3	Liver	A	methyldopa	MDP	56	Gavage	15 day	600	mg/kg	High	methyldopa_High_15 day
3017106025	307	15	4	Liver	A	methyldopa	MDP	56	Gavage	15 day	600	mg/kg	High	methyldopa_High_15 day
3017107005	307	16	1	Liver	A	methyldopa	MDP	56	Gavage	29 day	600	mg/kg	High	methyldopa_High_29 day
3017107006	307	16	3	Liver	A	methyldopa	MDP	56	Gavage	29 day	600	mg/kg	High	methyldopa_High_29 day
3017107007	307	16	5	Liver	A	methyldopa	MDP	56	Gavage	29 day	600	mg/kg	High	methyldopa_High_29 day
3017110009	309	5	2	Liver	A	tetracycline	TC	48	Gavage	4 day	100	mg/kg	Low	tetracycline_Low_4 day
3017110010	309	5	3	Liver	A	tetracycline	TC	48	Gavage	4 day	100	mg/kg	Low	tetracycline_Low_4 day
3017110011	309	5	4	Liver	A	tetracycline	TC	48	Gavage	4 day	100	mg/kg	Low	tetracycline_Low_4 day
3017110021	309	6	2	Liver	A	tetracycline	TC	48	Gavage	8 day	100	mg/kg	Low	tetracycline_Low_8 day
3017110022	309	6	4	Liver	A	tetracycline	TC	48	Gavage	8 day	100	mg/kg	Low	tetracycline_Low_8 day
3017110023	309	6	5	Liver	A	tetracycline	TC	48	Gavage	8 day	100	mg/kg	Low	tetracycline_Low_8 day
3017101023	309	7	1	Liver	A	tetracycline	TC	48	Gavage	15 day	100	mg/kg	Low	tetracycline_Low_15 day
3017101024	309	7	3	Liver	A	tetracycline	TC	48	Gavage	15 day	100	mg/kg	Low	tetracycline_Low_15 day
3017101025	309	7	5	Liver	A	tetracycline	TC	48	Gavage	15 day	100	mg/kg	Low	tetracycline_Low_15 day
3017102029	309	8	3	Liver	A	tetracycline	TC	48	Gavage	29 day	100	mg/kg	Low	tetracycline_Low_29 day
3017102030	309	8	4	Liver	A	tetracycline	TC	48	Gavage	29 day	100	mg/kg	Low	tetracycline_Low_29 day
3017103001	309	8	5	Liver	A	tetracycline	TC	48	Gavage	29 day	100	mg/kg	Low	tetracycline_Low_29 day
3017110012	309	9	1	Liver	A	tetracycline	TC	48	Gavage	4 day	300	mg/kg	Middle	tetracycline_Middle_4 day
3017110013	309	9	3	Liver	A	tetracycline	TC	48	Gavage	4 day	300	mg/kg	Middle	tetracycline_Middle_4 day
3017134027	309	9	4	Liver	B	tetracycline	TC	48	Gavage	4 day	300	mg/kg	Middle	tetracycline_Middle_4 day
3017110024	309	10	2	Liver	A	tetracycline	TC	48	Gavage	8 day	300	mg/kg	Middle	tetracycline_Middle_8 day
3017110025	309	10	3	Liver	A	tetracycline	TC	48	Gavage	8 day	300	mg/kg	Middle	tetracycline_Middle_8 day
3017110026	309	10	4	Liver	A	tetracycline	TC	48	Gavage	8 day	300	mg/kg	Middle	tetracycline_Middle_8 day
3017101026	309	11	3	Liver	B	tetracycline	TC	48	Gavage	15 day	300	mg/kg	Middle	tetracycline_Middle_15 day
3017101027	309	11	4	Liver	A	tetracycline	TC	48	Gavage	15 day	300	mg/kg	Middle	tetracycline_Middle_15 day
3017101028	309	11	5	Liver	B	tetracycline	TC	48	Gavage	15 day	300	mg/kg	Middle	tetracycline_Middle_15 day
3017103002	309	12	1	Liver	A	tetracycline	TC	48	Gavage	29 day	300	mg/kg	Middle	tetracycline_Middle_29 day
3017103003	309	12	3	Liver	A	tetracycline	TC	48	Gavage	29 day	300	mg/kg	Middle	tetracycline_Middle_29 day
3017103004	309	12	5	Liver	B	tetracycline	TC	48	Gavage	29 day	300	mg/kg	Middle	tetracycline_Middle_29 day
3017110015	309	13	2	Liver	A	tetracycline	TC	48	Gavage	4 day	1000	mg/kg	High	tetracycline_High_4 day
3017110016	309	13	3	Liver	A	tetracycline	TC	48	Gavage	4 day	1000	mg/kg	High	tetracycline_High_4 day
3017110017	309	13	4	Liver	A	tetracycline	TC	48	Gavage	4 day	1000	mg/kg	High	tetracycline_High_4 day
3017110027	309	14	2	Liver	A	tetracycline	TC	48	Gavage	8 day	1000	mg/kg	High	tetracycline_High_8 day
3017110028	309	14	3	Liver	A	tetracycline	TC	48	Gavage	8 day	1000	mg/kg	High	tetracycline_High_8 day
3017110029	309	14	4	Liver	A	tetracycline	TC	48	Gavage	8 day	1000	mg/kg	High	tetracycline_High_8 day
3017101029	309	15	1	Liver	B	tetracycline	TC	48	Gavage	15 day	1000	mg/kg	High	tetracycline_High_15 day
3017101030	309	15	2	Liver	B	tetracycline	TC	48	Gavage	15 day	1000	mg/kg	High	tetracycline_High_15 day
3017102025	309	15	4	Liver	A	tetracycline	TC	48	Gavage	15 day	1000	mg/kg	High	tetracycline_High_15 day
3017103005	309	16	1	Liver	B	tetracycline	TC	48	Gavage	29 day	1000	mg/kg	High	tetracycline_High_29 day
3017103006	309	16	4	Liver	A	tetracycline	TC	48	Gavage	29 day	1000	mg/kg	High	tetracycline_High_29 day
3017103007	309	16	5	Liver	A	tetracycline	TC	48	Gavage	29 day	1000	mg/kg	High	tetracycline_High_29 day
3017092007	315	5	1	Liver	A	tacrine	TAC	60	Gavage	4 day	3	mg/kg	Low	tacrine_Low_4 day
3017092008	315	5	3	Liver	A	tacrine	TAC	60	Gavage	4 day	3	mg/kg	Low	tacrine_Low_4 day
3017092009	315	5	4	Liver	A	tacrine	TAC	60	Gavage	4 day	3	mg/kg	Low	tacrine_Low_4 day
3017092019	315	6	1	Liver	A	tacrine	TAC	60	Gavage	8 day	3	mg/kg	Low	tacrine_Low_8 day
3017092020	315	6	3	Liver	A	tacrine	TAC	60	Gavage	8 day	3	mg/kg	Low	tacrine_Low_8 day
3017092021	315	6	4	Liver	A	tacrine	TAC	60	Gavage	8 day	3	mg/kg	Low	tacrine_Low_8 day
3017093001	315	7	3	Liver	A	tacrine	TAC	60	Gavage	15 day	3	mg/kg	Low	tacrine_Low_15 day
3017093002	315	7	4	Liver	A	tacrine	TAC	60	Gavage	15 day	3	mg/kg	Low	tacrine_Low_15 day
3017093003	315	7	5	Liver	A	tacrine	TAC	60	Gavage	15 day	3	mg/kg	Low	tacrine_Low_15 day
3017093012	315	8	1	Liver	A	tacrine	TAC	60	Gavage	29 day	3	mg/kg	Low	tacrine_Low_29 day
3017093013	315	8	2	Liver	B	tacrine	TAC	60	Gavage	29 day	3	mg/kg	Low	tacrine_Low_29 day
3017093014	315	8	4	Liver	A	tacrine	TAC	60	Gavage	29 day	3	mg/kg	Low	tacrine_Low_29 day
3017092010	315	9	2	Liver	A	tacrine	TAC	60	Gavage	4 day	10	mg/kg	Middle	tacrine_Middle_4 day
3017092011	315	9	4	Liver	A	tacrine	TAC	60	Gavage	4 day	10	mg/kg	Middle	tacrine_Middle_4 day
3017092012	315	9	5	Liver	A	tacrine	TAC	60	Gavage	4 day	10	mg/kg	Middle	tacrine_Middle_4 day
3017092022	315	10	3	Liver	A	tacrine	TAC	60	Gavage	8 day	10	mg/kg	Middle	tacrine_Middle_8 day
3017092023	315	10	4	Liver	A	tacrine	TAC	60	Gavage	8 day	10	mg/kg	Middle	tacrine_Middle_8 day
3017092024	315	10	5	Liver	A	tacrine	TAC	60	Gavage	8 day	10	mg/kg	Middle	tacrine_Middle_8 day
3017093004	315	11	2	Liver	A	tacrine	TAC	60	Gavage	15 day	10	mg/kg	Middle	tacrine_Middle_15 day
3017093005	315	11	3	Liver	A	tacrine	TAC	60	Gavage	15 day	10	mg/kg	Middle	tacrine_Middle_15 day
3017093006	315	11	5	Liver	A	tacrine	TAC	60	Gavage	15 day	10	mg/kg	Middle	tacrine_Middle_15 day
3017093015	315	12	1	Liver	A	tacrine	TAC	60	Gavage	29 day	10	mg/kg	Middle	tacrine_Middle_29 day
3017093016	315	12	4	Liver	A	tacrine	TAC	60	Gavage	29 day	10	mg/kg	Middle	tacrine_Middle_29 day
3017093017	315	12	5	Liver	A	tacrine	TAC	60	Gavage	29 day	10	mg/kg	Middle	tacrine_Middle_29 day
3017092013	315	13	3	Liver	A	tacrine	TAC	60	Gavage	4 day	30	mg/kg	High	tacrine_High_4 day
3017092014	315	13	4	Liver	A	tacrine	TAC	60	Gavage	4 day	30	mg/kg	High	tacrine_High_4 day
3017092015	315	13	5	Liver	A	tacrine	TAC	60	Gavage	4 day	30	mg/kg	High	tacrine_High_4 day
3017092025	315	14	1	Liver	A	tacrine	TAC	60	Gavage	8 day	30	mg/kg	High	tacrine_High_8 day
3017092027	315	14	2	Liver	A	tacrine	TAC	60	Gavage	8 day	30	mg/kg	High	tacrine_High_8 day
3017092026	315	14	3	Liver	A	tacrine	TAC	60	Gavage	8 day	30	mg/kg	High	tacrine_High_8 day
3017093018	315	15	1	Liver	A	tacrine	TAC	60	Gavage	15 day	30	mg/kg	High	tacrine_High_15 day
3017093007	315	15	3	Liver	A	tacrine	TAC	60	Gavage	15 day	30	mg/kg	High	tacrine_High_15 day
3017093008	315	15	5	Liver	A	tacrine	TAC	60	Gavage	15 day	30	mg/kg	High	tacrine_High_15 day
3017093019	315	16	4	Liver	A	tacrine	TAC	60	Gavage	29 day	30	mg/kg	High	tacrine_High_29 day
3017109004	317	5	1	Liver	A	moxisylyte	MXS	61	Gavage	4 day	50	mg/kg	Low	moxisylyte_Low_4 day
3017109005	317	5	2	Liver	A	moxisylyte	MXS	61	Gavage	4 day	50	mg/kg	Low	moxisylyte_Low_4 day
3017109006	317	5	4	Liver	A	moxisylyte	MXS	61	Gavage	4 day	50	mg/kg	Low	moxisylyte_Low_4 day
3017107012	317	6	1	Liver	A	moxisylyte	MXS	61	Gavage	8 day	50	mg/kg	Low	moxisylyte_Low_8 day
3017107013	317	6	2	Liver	A	moxisylyte	MXS	61	Gavage	8 day	50	mg/kg	Low	moxisylyte_Low_8 day
3017107014	317	6	4	Liver	A	moxisylyte	MXS	61	Gavage	8 day	50	mg/kg	Low	moxisylyte_Low_8 day
3017108004	317	7	2	Liver	A	moxisylyte	MXS	61	Gavage	15 day	50	mg/kg	Low	moxisylyte_Low_15 day
3017108005	317	7	4	Liver	A	moxisylyte	MXS	61	Gavage	15 day	50	mg/kg	Low	moxisylyte_Low_15 day
3017108006	317	7	5	Liver	A	moxisylyte	MXS	61	Gavage	15 day	50	mg/kg	Low	moxisylyte_Low_15 day
3017107022	317	8	1	Liver	A	moxisylyte	MXS	61	Gavage	29 day	50	mg/kg	Low	moxisylyte_Low_29 day
3017107023	317	8	3	Liver	A	moxisylyte	MXS	61	Gavage	29 day	50	mg/kg	Low	moxisylyte_Low_29 day
3017107024	317	8	5	Liver	A	moxisylyte	MXS	61	Gavage	29 day	50	mg/kg	Low	moxisylyte_Low_29 day
3017109007	317	9	2	Liver	A	moxisylyte	MXS	61	Gavage	4 day	150	mg/kg	Middle	moxisylyte_Middle_4 day
3017109008	317	9	3	Liver	A	moxisylyte	MXS	61	Gavage	4 day	150	mg/kg	Middle	moxisylyte_Middle_4 day
3017109009	317	9	4	Liver	A	moxisylyte	MXS	61	Gavage	4 day	150	mg/kg	Middle	moxisylyte_Middle_4 day
3017107015	317	10	1	Liver	A	moxisylyte	MXS	61	Gavage	8 day	150	mg/kg	Middle	moxisylyte_Middle_8 day
3017107016	317	10	2	Liver	A	moxisylyte	MXS	61	Gavage	8 day	150	mg/kg	Middle	moxisylyte_Middle_8 day
3017107017	317	10	5	Liver	A	moxisylyte	MXS	61	Gavage	8 day	150	mg/kg	Middle	moxisylyte_Middle_8 day
3017108007	317	11	1	Liver	A	moxisylyte	MXS	61	Gavage	15 day	150	mg/kg	Middle	moxisylyte_Middle_15 day
3017108008	317	11	2	Liver	A	moxisylyte	MXS	61	Gavage	15 day	150	mg/kg	Middle	moxisylyte_Middle_15 day
3017108009	317	11	4	Liver	A	moxisylyte	MXS	61	Gavage	15 day	150	mg/kg	Middle	moxisylyte_Middle_15 day
3017107025	317	12	3	Liver	A	moxisylyte	MXS	61	Gavage	29 day	150	mg/kg	Middle	moxisylyte_Middle_29 day
3017107026	317	12	4	Liver	A	moxisylyte	MXS	61	Gavage	29 day	150	mg/kg	Middle	moxisylyte_Middle_29 day
3017107027	317	12	5	Liver	A	moxisylyte	MXS	61	Gavage	29 day	150	mg/kg	Middle	moxisylyte_Middle_29 day
3017109010	317	13	1	Liver	A	moxisylyte	MXS	61	Gavage	4 day	500	mg/kg	High	moxisylyte_High_4 day
3017109011	317	13	2	Liver	A	moxisylyte	MXS	61	Gavage	4 day	500	mg/kg	High	moxisylyte_High_4 day
3017107008	317	13	3	Liver	A	moxisylyte	MXS	61	Gavage	4 day	500	mg/kg	High	moxisylyte_High_4 day
3017107018	317	14	1	Liver	A	moxisylyte	MXS	61	Gavage	8 day	500	mg/kg	High	moxisylyte_High_8 day
3017107019	317	14	2	Liver	A	moxisylyte	MXS	61	Gavage	8 day	500	mg/kg	High	moxisylyte_High_8 day
3017107020	317	14	4	Liver	A	moxisylyte	MXS	61	Gavage	8 day	500	mg/kg	High	moxisylyte_High_8 day
3017108010	317	15	3	Liver	A	moxisylyte	MXS	61	Gavage	15 day	500	mg/kg	High	moxisylyte_High_15 day
3017108011	317	15	4	Liver	A	moxisylyte	MXS	61	Gavage	15 day	500	mg/kg	High	moxisylyte_High_15 day
3017108012	317	15	5	Liver	A	moxisylyte	MXS	61	Gavage	15 day	500	mg/kg	High	moxisylyte_High_15 day
3017107028	317	16	2	Liver	A	moxisylyte	MXS	61	Gavage	29 day	500	mg/kg	High	moxisylyte_High_29 day
3017107029	317	16	3	Liver	A	moxisylyte	MXS	61	Gavage	29 day	500	mg/kg	High	moxisylyte_High_29 day
3017107030	317	16	5	Liver	A	moxisylyte	MXS	61	Gavage	29 day	500	mg/kg	High	moxisylyte_High_29 day
3017124003	319	5	3	Liver	A	iproniazid	IPA	62	Gavage	4 day	6	mg/kg	Low	iproniazid_Low_4 day
3017124004	319	5	4	Liver	A	iproniazid	IPA	62	Gavage	4 day	6	mg/kg	Low	iproniazid_Low_4 day
3017124005	319	5	5	Liver	A	iproniazid	IPA	62	Gavage	4 day	6	mg/kg	Low	iproniazid_Low_4 day
3017140009	319	6	2	Liver	A	iproniazid	IPA	62	Gavage	8 day	6	mg/kg	Low	iproniazid_Low_8 day
3017140010	319	6	3	Liver	A	iproniazid	IPA	62	Gavage	8 day	6	mg/kg	Low	iproniazid_Low_8 day
3017140011	319	6	5	Liver	A	iproniazid	IPA	62	Gavage	8 day	6	mg/kg	Low	iproniazid_Low_8 day
3017133021	319	7	2	Liver	A	iproniazid	IPA	62	Gavage	15 day	6	mg/kg	Low	iproniazid_Low_15 day
3017133022	319	7	4	Liver	A	iproniazid	IPA	62	Gavage	15 day	6	mg/kg	Low	iproniazid_Low_15 day
3017133023	319	7	5	Liver	A	iproniazid	IPA	62	Gavage	15 day	6	mg/kg	Low	iproniazid_Low_15 day
3017124015	319	8	1	Liver	A	iproniazid	IPA	62	Gavage	29 day	6	mg/kg	Low	iproniazid_Low_29 day
3017124016	319	8	3	Liver	A	iproniazid	IPA	62	Gavage	29 day	6	mg/kg	Low	iproniazid_Low_29 day
3017124017	319	8	5	Liver	A	iproniazid	IPA	62	Gavage	29 day	6	mg/kg	Low	iproniazid_Low_29 day
3017124006	319	9	1	Liver	A	iproniazid	IPA	62	Gavage	4 day	20	mg/kg	Middle	iproniazid_Middle_4 day
3017124007	319	9	2	Liver	A	iproniazid	IPA	62	Gavage	4 day	20	mg/kg	Middle	iproniazid_Middle_4 day
3017124008	319	9	4	Liver	A	iproniazid	IPA	62	Gavage	4 day	20	mg/kg	Middle	iproniazid_Middle_4 day
3017140012	319	10	1	Liver	A	iproniazid	IPA	62	Gavage	8 day	20	mg/kg	Middle	iproniazid_Middle_8 day
3017140013	319	10	2	Liver	A	iproniazid	IPA	62	Gavage	8 day	20	mg/kg	Middle	iproniazid_Middle_8 day
3017140014	319	10	3	Liver	A	iproniazid	IPA	62	Gavage	8 day	20	mg/kg	Middle	iproniazid_Middle_8 day
3017133024	319	11	2	Liver	A	iproniazid	IPA	62	Gavage	15 day	20	mg/kg	Middle	iproniazid_Middle_15 day
3017133025	319	11	3	Liver	B	iproniazid	IPA	62	Gavage	15 day	20	mg/kg	Middle	iproniazid_Middle_15 day
3017133026	319	11	5	Liver	A	iproniazid	IPA	62	Gavage	15 day	20	mg/kg	Middle	iproniazid_Middle_15 day
3017124018	319	12	1	Liver	A	iproniazid	IPA	62	Gavage	29 day	20	mg/kg	Middle	iproniazid_Middle_29 day
3017124019	319	12	4	Liver	A	iproniazid	IPA	62	Gavage	29 day	20	mg/kg	Middle	iproniazid_Middle_29 day
3017124020	319	12	5	Liver	A	iproniazid	IPA	62	Gavage	29 day	20	mg/kg	Middle	iproniazid_Middle_29 day
3017124009	319	13	1	Liver	A	iproniazid	IPA	62	Gavage	4 day	60	mg/kg	High	iproniazid_High_4 day
3017124010	319	13	2	Liver	A	iproniazid	IPA	62	Gavage	4 day	60	mg/kg	High	iproniazid_High_4 day
3017124011	319	13	5	Liver	A	iproniazid	IPA	62	Gavage	4 day	60	mg/kg	High	iproniazid_High_4 day
3017140015	319	14	1	Liver	A	iproniazid	IPA	62	Gavage	8 day	60	mg/kg	High	iproniazid_High_8 day
3017140016	319	14	2	Liver	A	iproniazid	IPA	62	Gavage	8 day	60	mg/kg	High	iproniazid_High_8 day
3017140017	319	14	3	Liver	A	iproniazid	IPA	62	Gavage	8 day	60	mg/kg	High	iproniazid_High_8 day
3017133027	319	15	2	Liver	A	iproniazid	IPA	62	Gavage	15 day	60	mg/kg	High	iproniazid_High_15 day
3017133028	319	15	3	Liver	A	iproniazid	IPA	62	Gavage	15 day	60	mg/kg	High	iproniazid_High_15 day
3017133029	319	15	4	Liver	A	iproniazid	IPA	62	Gavage	15 day	60	mg/kg	High	iproniazid_High_15 day
3017124021	319	16	1	Liver	A	iproniazid	IPA	62	Gavage	29 day	60	mg/kg	High	iproniazid_High_29 day
3017124022	319	16	2	Liver	B	iproniazid	IPA	62	Gavage	29 day	60	mg/kg	High	iproniazid_High_29 day
3017124023	319	16	3	Liver	A	iproniazid	IPA	62	Gavage	29 day	60	mg/kg	High	iproniazid_High_29 day
3017135004	324	5	2	Liver	A	chloramphenicol	CMP	64	Gavage	4 day	100	mg/kg	Low	chloramphenicol_Low_4 day
3017135005	324	5	3	Liver	A	chloramphenicol	CMP	64	Gavage	4 day	100	mg/kg	Low	chloramphenicol_Low_4 day
3017135006	324	5	5	Liver	A	chloramphenicol	CMP	64	Gavage	4 day	100	mg/kg	Low	chloramphenicol_Low_4 day
3017135016	324	6	1	Liver	A	chloramphenicol	CMP	64	Gavage	8 day	100	mg/kg	Low	chloramphenicol_Low_8 day
3017135017	324	6	3	Liver	A	chloramphenicol	CMP	64	Gavage	8 day	100	mg/kg	Low	chloramphenicol_Low_8 day
3017135018	324	6	4	Liver	A	chloramphenicol	CMP	64	Gavage	8 day	100	mg/kg	Low	chloramphenicol_Low_8 day
3017163009	324	7	1	Liver	A	chloramphenicol	CMP	64	Gavage	15 day	100	mg/kg	Low	chloramphenicol_Low_15 day
3017163010	324	7	2	Liver	A	chloramphenicol	CMP	64	Gavage	15 day	100	mg/kg	Low	chloramphenicol_Low_15 day
3017163011	324	7	3	Liver	A	chloramphenicol	CMP	64	Gavage	15 day	100	mg/kg	Low	chloramphenicol_Low_15 day
3017163021	324	8	1	Liver	A	chloramphenicol	CMP	64	Gavage	29 day	100	mg/kg	Low	chloramphenicol_Low_29 day
3017163022	324	8	3	Liver	A	chloramphenicol	CMP	64	Gavage	29 day	100	mg/kg	Low	chloramphenicol_Low_29 day
3017163023	324	8	5	Liver	A	chloramphenicol	CMP	64	Gavage	29 day	100	mg/kg	Low	chloramphenicol_Low_29 day
3017135007	324	9	1	Liver	A	chloramphenicol	CMP	64	Gavage	4 day	300	mg/kg	Middle	chloramphenicol_Middle_4 day
3017135008	324	9	2	Liver	A	chloramphenicol	CMP	64	Gavage	4 day	300	mg/kg	Middle	chloramphenicol_Middle_4 day
3017135009	324	9	4	Liver	A	chloramphenicol	CMP	64	Gavage	4 day	300	mg/kg	Middle	chloramphenicol_Middle_4 day
3017135019	324	10	2	Liver	A	chloramphenicol	CMP	64	Gavage	8 day	300	mg/kg	Middle	chloramphenicol_Middle_8 day
3017135020	324	10	3	Liver	A	chloramphenicol	CMP	64	Gavage	8 day	300	mg/kg	Middle	chloramphenicol_Middle_8 day
3017135021	324	10	5	Liver	A	chloramphenicol	CMP	64	Gavage	8 day	300	mg/kg	Middle	chloramphenicol_Middle_8 day
3017163012	324	11	1	Liver	A	chloramphenicol	CMP	64	Gavage	15 day	300	mg/kg	Middle	chloramphenicol_Middle_15 day
3017163013	324	11	2	Liver	A	chloramphenicol	CMP	64	Gavage	15 day	300	mg/kg	Middle	chloramphenicol_Middle_15 day
3017163014	324	11	3	Liver	A	chloramphenicol	CMP	64	Gavage	15 day	300	mg/kg	Middle	chloramphenicol_Middle_15 day
3017163024	324	12	1	Liver	A	chloramphenicol	CMP	64	Gavage	29 day	300	mg/kg	Middle	chloramphenicol_Middle_29 day
3017163025	324	12	2	Liver	A	chloramphenicol	CMP	64	Gavage	29 day	300	mg/kg	Middle	chloramphenicol_Middle_29 day
3017163026	324	12	4	Liver	A	chloramphenicol	CMP	64	Gavage	29 day	300	mg/kg	Middle	chloramphenicol_Middle_29 day
3017135010	324	13	1	Liver	A	chloramphenicol	CMP	64	Gavage	4 day	1000	mg/kg	High	chloramphenicol_High_4 day
3017135011	324	13	2	Liver	A	chloramphenicol	CMP	64	Gavage	4 day	1000	mg/kg	High	chloramphenicol_High_4 day
3017135012	324	13	4	Liver	A	chloramphenicol	CMP	64	Gavage	4 day	1000	mg/kg	High	chloramphenicol_High_4 day
3017135022	324	14	3	Liver	A	chloramphenicol	CMP	64	Gavage	8 day	1000	mg/kg	High	chloramphenicol_High_8 day
3017135023	324	14	4	Liver	A	chloramphenicol	CMP	64	Gavage	8 day	1000	mg/kg	High	chloramphenicol_High_8 day
3017135024	324	14	5	Liver	A	chloramphenicol	CMP	64	Gavage	8 day	1000	mg/kg	High	chloramphenicol_High_8 day
3017163015	324	15	1	Liver	A	chloramphenicol	CMP	64	Gavage	15 day	1000	mg/kg	High	chloramphenicol_High_15 day
3017163016	324	15	4	Liver	A	chloramphenicol	CMP	64	Gavage	15 day	1000	mg/kg	High	chloramphenicol_High_15 day
3017163017	324	15	5	Liver	A	chloramphenicol	CMP	64	Gavage	15 day	1000	mg/kg	High	chloramphenicol_High_15 day
3017163027	324	16	1	Liver	A	chloramphenicol	CMP	64	Gavage	29 day	1000	mg/kg	High	chloramphenicol_High_29 day
3017163028	324	16	2	Liver	A	chloramphenicol	CMP	64	Gavage	29 day	1000	mg/kg	High	chloramphenicol_High_29 day
3017163029	324	16	4	Liver	A	chloramphenicol	CMP	64	Gavage	29 day	1000	mg/kg	High	chloramphenicol_High_29 day
3017155017	326	5	2	Liver	A	nitrofurazone	NFZ	65	Gavage	4 day	10	mg/kg	Low	nitrofurazone_Low_4 day
3017155018	326	5	4	Liver	A	nitrofurazone	NFZ	65	Gavage	4 day	10	mg/kg	Low	nitrofurazone_Low_4 day
3017155019	326	5	5	Liver	A	nitrofurazone	NFZ	65	Gavage	4 day	10	mg/kg	Low	nitrofurazone_Low_4 day
3017155029	326	6	1	Liver	A	nitrofurazone	NFZ	65	Gavage	8 day	10	mg/kg	Low	nitrofurazone_Low_8 day
3017155030	326	6	3	Liver	A	nitrofurazone	NFZ	65	Gavage	8 day	10	mg/kg	Low	nitrofurazone_Low_8 day
3017156001	326	6	5	Liver	A	nitrofurazone	NFZ	65	Gavage	8 day	10	mg/kg	Low	nitrofurazone_Low_8 day
3017173017	326	7	1	Liver	A	nitrofurazone	NFZ	65	Gavage	15 day	10	mg/kg	Low	nitrofurazone_Low_15 day
3017247021	326	7	2	Liver	A	nitrofurazone	NFZ	65	Gavage	15 day	10	mg/kg	Low	nitrofurazone_Low_15 day
3017173018	326	7	4	Liver	A	nitrofurazone	NFZ	65	Gavage	15 day	10	mg/kg	Low	nitrofurazone_Low_15 day
3017173029	326	8	1	Liver	A	nitrofurazone	NFZ	65	Gavage	29 day	10	mg/kg	Low	nitrofurazone_Low_29 day
3017173030	326	8	3	Liver	A	nitrofurazone	NFZ	65	Gavage	29 day	10	mg/kg	Low	nitrofurazone_Low_29 day
3017174001	326	8	5	Liver	A	nitrofurazone	NFZ	65	Gavage	29 day	10	mg/kg	Low	nitrofurazone_Low_29 day
3017155020	326	9	1	Liver	A	nitrofurazone	NFZ	65	Gavage	4 day	30	mg/kg	Middle	nitrofurazone_Middle_4 day
3017155021	326	9	2	Liver	A	nitrofurazone	NFZ	65	Gavage	4 day	30	mg/kg	Middle	nitrofurazone_Middle_4 day
3017155022	326	9	5	Liver	A	nitrofurazone	NFZ	65	Gavage	4 day	30	mg/kg	Middle	nitrofurazone_Middle_4 day
3017156002	326	10	1	Liver	A	nitrofurazone	NFZ	65	Gavage	8 day	30	mg/kg	Middle	nitrofurazone_Middle_8 day
3017156003	326	10	2	Liver	A	nitrofurazone	NFZ	65	Gavage	8 day	30	mg/kg	Middle	nitrofurazone_Middle_8 day
3017156004	326	10	4	Liver	A	nitrofurazone	NFZ	65	Gavage	8 day	30	mg/kg	Middle	nitrofurazone_Middle_8 day
3017173020	326	11	3	Liver	A	nitrofurazone	NFZ	65	Gavage	15 day	30	mg/kg	Middle	nitrofurazone_Middle_15 day
3017173021	326	11	4	Liver	A	nitrofurazone	NFZ	65	Gavage	15 day	30	mg/kg	Middle	nitrofurazone_Middle_15 day
3017173022	326	11	5	Liver	A	nitrofurazone	NFZ	65	Gavage	15 day	30	mg/kg	Middle	nitrofurazone_Middle_15 day
3017174002	326	12	3	Liver	A	nitrofurazone	NFZ	65	Gavage	29 day	30	mg/kg	Middle	nitrofurazone_Middle_29 day
3017174003	326	12	4	Liver	A	nitrofurazone	NFZ	65	Gavage	29 day	30	mg/kg	Middle	nitrofurazone_Middle_29 day
3017174004	326	12	5	Liver	A	nitrofurazone	NFZ	65	Gavage	29 day	30	mg/kg	Middle	nitrofurazone_Middle_29 day
3017155023	326	13	2	Liver	A	nitrofurazone	NFZ	65	Gavage	4 day	100	mg/kg	High	nitrofurazone_High_4 day
3017155024	326	13	4	Liver	A	nitrofurazone	NFZ	65	Gavage	4 day	100	mg/kg	High	nitrofurazone_High_4 day
3017155025	326	13	5	Liver	A	nitrofurazone	NFZ	65	Gavage	4 day	100	mg/kg	High	nitrofurazone_High_4 day
3017156005	326	14	3	Liver	A	nitrofurazone	NFZ	65	Gavage	8 day	100	mg/kg	High	nitrofurazone_High_8 day
3017156006	326	14	4	Liver	A	nitrofurazone	NFZ	65	Gavage	8 day	100	mg/kg	High	nitrofurazone_High_8 day
3017156007	326	14	5	Liver	A	nitrofurazone	NFZ	65	Gavage	8 day	100	mg/kg	High	nitrofurazone_High_8 day
3017173023	326	15	1	Liver	A	nitrofurazone	NFZ	65	Gavage	15 day	100	mg/kg	High	nitrofurazone_High_15 day
3017173024	326	15	2	Liver	A	nitrofurazone	NFZ	65	Gavage	15 day	100	mg/kg	High	nitrofurazone_High_15 day
3017173025	326	15	4	Liver	A	nitrofurazone	NFZ	65	Gavage	15 day	100	mg/kg	High	nitrofurazone_High_15 day
3017174005	326	16	2	Liver	A	nitrofurazone	NFZ	65	Gavage	29 day	100	mg/kg	High	nitrofurazone_High_29 day
3017174006	326	16	3	Liver	A	nitrofurazone	NFZ	65	Gavage	29 day	100	mg/kg	High	nitrofurazone_High_29 day
3017174007	326	16	5	Liver	A	nitrofurazone	NFZ	65	Gavage	29 day	100	mg/kg	High	nitrofurazone_High_29 day
3017142010	346	5	1	Liver	A	ibuprofen	IBU	72	Gavage	4 day	20	mg/kg	Low	ibuprofen_Low_4 day
3017142011	346	5	3	Liver	A	ibuprofen	IBU	72	Gavage	4 day	20	mg/kg	Low	ibuprofen_Low_4 day
3017142012	346	5	4	Liver	A	ibuprofen	IBU	72	Gavage	4 day	20	mg/kg	Low	ibuprofen_Low_4 day
3017142022	346	6	1	Liver	C	ibuprofen	IBU	72	Gavage	8 day	20	mg/kg	Low	ibuprofen_Low_8 day
3017142023	346	6	2	Liver	A	ibuprofen	IBU	72	Gavage	8 day	20	mg/kg	Low	ibuprofen_Low_8 day
3017142024	346	6	4	Liver	A	ibuprofen	IBU	72	Gavage	8 day	20	mg/kg	Low	ibuprofen_Low_8 day
3017140023	346	7	1	Liver	A	ibuprofen	IBU	72	Gavage	15 day	20	mg/kg	Low	ibuprofen_Low_15 day
3017140024	346	7	4	Liver	A	ibuprofen	IBU	72	Gavage	15 day	20	mg/kg	Low	ibuprofen_Low_15 day
3017140025	346	7	5	Liver	A	ibuprofen	IBU	72	Gavage	15 day	20	mg/kg	Low	ibuprofen_Low_15 day
3017152023	346	8	1	Liver	A	ibuprofen	IBU	72	Gavage	29 day	20	mg/kg	Low	ibuprofen_Low_29 day
3017152024	346	8	3	Liver	A	ibuprofen	IBU	72	Gavage	29 day	20	mg/kg	Low	ibuprofen_Low_29 day
3017152025	346	8	5	Liver	A	ibuprofen	IBU	72	Gavage	29 day	20	mg/kg	Low	ibuprofen_Low_29 day
3017142013	346	9	1	Liver	A	ibuprofen	IBU	72	Gavage	4 day	60	mg/kg	Middle	ibuprofen_Middle_4 day
3017142014	346	9	3	Liver	A	ibuprofen	IBU	72	Gavage	4 day	60	mg/kg	Middle	ibuprofen_Middle_4 day
3017142015	346	9	5	Liver	A	ibuprofen	IBU	72	Gavage	4 day	60	mg/kg	Middle	ibuprofen_Middle_4 day
3017142025	346	10	1	Liver	A	ibuprofen	IBU	72	Gavage	8 day	60	mg/kg	Middle	ibuprofen_Middle_8 day
3017142026	346	10	2	Liver	A	ibuprofen	IBU	72	Gavage	8 day	60	mg/kg	Middle	ibuprofen_Middle_8 day
3017142027	346	10	5	Liver	A	ibuprofen	IBU	72	Gavage	8 day	60	mg/kg	Middle	ibuprofen_Middle_8 day
3017140026	346	11	2	Liver	A	ibuprofen	IBU	72	Gavage	15 day	60	mg/kg	Middle	ibuprofen_Middle_15 day
3017140027	346	11	4	Liver	A	ibuprofen	IBU	72	Gavage	15 day	60	mg/kg	Middle	ibuprofen_Middle_15 day
3017140028	346	11	5	Liver	A	ibuprofen	IBU	72	Gavage	15 day	60	mg/kg	Middle	ibuprofen_Middle_15 day
3017152026	346	12	1	Liver	A	ibuprofen	IBU	72	Gavage	29 day	60	mg/kg	Middle	ibuprofen_Middle_29 day
3017152027	346	12	4	Liver	A	ibuprofen	IBU	72	Gavage	29 day	60	mg/kg	Middle	ibuprofen_Middle_29 day
3017152028	346	12	5	Liver	A	ibuprofen	IBU	72	Gavage	29 day	60	mg/kg	Middle	ibuprofen_Middle_29 day
3017142016	346	13	1	Liver	A	ibuprofen	IBU	72	Gavage	4 day	200	mg/kg	High	ibuprofen_High_4 day
3017142017	346	13	2	Liver	A	ibuprofen	IBU	72	Gavage	4 day	200	mg/kg	High	ibuprofen_High_4 day
3017142018	346	13	3	Liver	A	ibuprofen	IBU	72	Gavage	4 day	200	mg/kg	High	ibuprofen_High_4 day
3017142028	346	14	3	Liver	A	ibuprofen	IBU	72	Gavage	8 day	200	mg/kg	High	ibuprofen_High_8 day
3017142029	346	14	4	Liver	A	ibuprofen	IBU	72	Gavage	8 day	200	mg/kg	High	ibuprofen_High_8 day
3017142030	346	14	5	Liver	A	ibuprofen	IBU	72	Gavage	8 day	200	mg/kg	High	ibuprofen_High_8 day
3017140029	346	15	1	Liver	A	ibuprofen	IBU	72	Gavage	15 day	200	mg/kg	High	ibuprofen_High_15 day
3017140030	346	15	3	Liver	A	ibuprofen	IBU	72	Gavage	15 day	200	mg/kg	High	ibuprofen_High_15 day
3017142001	346	15	5	Liver	A	ibuprofen	IBU	72	Gavage	15 day	200	mg/kg	High	ibuprofen_High_15 day
3017152029	346	16	2	Liver	A	ibuprofen	IBU	72	Gavage	29 day	200	mg/kg	High	ibuprofen_High_29 day
3017152030	346	16	3	Liver	A	ibuprofen	IBU	72	Gavage	29 day	200	mg/kg	High	ibuprofen_High_29 day
3017153001	346	16	5	Liver	A	ibuprofen	IBU	72	Gavage	29 day	200	mg/kg	High	ibuprofen_High_29 day
3017166004	348	5	2	Liver	A	naproxen	NPX	73	Gavage	4 day	6	mg/kg	Low	naproxen_Low_4 day
3017166005	348	5	3	Liver	A	naproxen	NPX	73	Gavage	4 day	6	mg/kg	Low	naproxen_Low_4 day
3017166006	348	5	4	Liver	A	naproxen	NPX	73	Gavage	4 day	6	mg/kg	Low	naproxen_Low_4 day
3017166016	348	6	2	Liver	A	naproxen	NPX	73	Gavage	8 day	6	mg/kg	Low	naproxen_Low_8 day
3017166017	348	6	4	Liver	A	naproxen	NPX	73	Gavage	8 day	6	mg/kg	Low	naproxen_Low_8 day
3017166018	348	6	5	Liver	A	naproxen	NPX	73	Gavage	8 day	6	mg/kg	Low	naproxen_Low_8 day
3017167004	348	7	3	Liver	A	naproxen	NPX	73	Gavage	15 day	6	mg/kg	Low	naproxen_Low_15 day
3017167005	348	7	4	Liver	A	naproxen	NPX	73	Gavage	15 day	6	mg/kg	Low	naproxen_Low_15 day
3017167006	348	7	5	Liver	A	naproxen	NPX	73	Gavage	15 day	6	mg/kg	Low	naproxen_Low_15 day
3017167016	348	8	3	Liver	A	naproxen	NPX	73	Gavage	29 day	6	mg/kg	Low	naproxen_Low_29 day
3017167017	348	8	4	Liver	A	naproxen	NPX	73	Gavage	29 day	6	mg/kg	Low	naproxen_Low_29 day
3017167018	348	8	5	Liver	A	naproxen	NPX	73	Gavage	29 day	6	mg/kg	Low	naproxen_Low_29 day
3017166007	348	9	3	Liver	A	naproxen	NPX	73	Gavage	4 day	20	mg/kg	Middle	naproxen_Middle_4 day
3017166008	348	9	4	Liver	A	naproxen	NPX	73	Gavage	4 day	20	mg/kg	Middle	naproxen_Middle_4 day
3017166009	348	9	5	Liver	A	naproxen	NPX	73	Gavage	4 day	20	mg/kg	Middle	naproxen_Middle_4 day
3017166019	348	10	1	Liver	A	naproxen	NPX	73	Gavage	8 day	20	mg/kg	Middle	naproxen_Middle_8 day
3017166020	348	10	4	Liver	A	naproxen	NPX	73	Gavage	8 day	20	mg/kg	Middle	naproxen_Middle_8 day
3017166021	348	10	5	Liver	A	naproxen	NPX	73	Gavage	8 day	20	mg/kg	Middle	naproxen_Middle_8 day
3017167007	348	11	1	Liver	A	naproxen	NPX	73	Gavage	15 day	20	mg/kg	Middle	naproxen_Middle_15 day
3017167008	348	11	4	Liver	A	naproxen	NPX	73	Gavage	15 day	20	mg/kg	Middle	naproxen_Middle_15 day
3017167009	348	11	5	Liver	A	naproxen	NPX	73	Gavage	15 day	20	mg/kg	Middle	naproxen_Middle_15 day
3017167019	348	12	1	Liver	A	naproxen	NPX	73	Gavage	29 day	20	mg/kg	Middle	naproxen_Middle_29 day
3017167020	348	12	2	Liver	A	naproxen	NPX	73	Gavage	29 day	20	mg/kg	Middle	naproxen_Middle_29 day
3017167021	348	12	3	Liver	A	naproxen	NPX	73	Gavage	29 day	20	mg/kg	Middle	naproxen_Middle_29 day
3017166010	348	13	1	Liver	A	naproxen	NPX	73	Gavage	4 day	60	mg/kg	High	naproxen_High_4 day
3017166011	348	13	2	Liver	A	naproxen	NPX	73	Gavage	4 day	60	mg/kg	High	naproxen_High_4 day
3017166012	348	13	4	Liver	A	naproxen	NPX	73	Gavage	4 day	60	mg/kg	High	naproxen_High_4 day
3017166022	348	14	1	Liver	A	naproxen	NPX	73	Gavage	8 day	60	mg/kg	High	naproxen_High_8 day
3017166023	348	14	3	Liver	A	naproxen	NPX	73	Gavage	8 day	60	mg/kg	High	naproxen_High_8 day
3017166024	348	14	4	Liver	A	naproxen	NPX	73	Gavage	8 day	60	mg/kg	High	naproxen_High_8 day
3017167010	348	15	4	Liver	A	naproxen	NPX	73	Gavage	15 day	60	mg/kg	High	naproxen_High_15 day
3017167011	348	16	1	Liver	A	naproxen	NPX	73	Gavage	15 day	60	mg/kg	High	naproxen_High_15 day
3017167012	348	16	2	Liver	A	naproxen	NPX	73	Gavage	15 day	60	mg/kg	High	naproxen_High_15 day
3017171030	350	5	2	Liver	A	quinidine	QND	74	Gavage	4 day	20	mg/kg	Low	quinidine_Low_4 day
3017172001	350	5	4	Liver	A	quinidine	QND	74	Gavage	4 day	20	mg/kg	Low	quinidine_Low_4 day
3017172002	350	5	5	Liver	A	quinidine	QND	74	Gavage	4 day	20	mg/kg	Low	quinidine_Low_4 day
3017172012	350	6	2	Liver	A	quinidine	QND	74	Gavage	8 day	20	mg/kg	Low	quinidine_Low_8 day
3017172013	350	6	3	Liver	A	quinidine	QND	74	Gavage	8 day	20	mg/kg	Low	quinidine_Low_8 day
3017172014	350	6	5	Liver	A	quinidine	QND	74	Gavage	8 day	20	mg/kg	Low	quinidine_Low_8 day
3017172024	350	7	1	Liver	A	quinidine	QND	74	Gavage	15 day	20	mg/kg	Low	quinidine_Low_15 day
3017172025	350	7	2	Liver	A	quinidine	QND	74	Gavage	15 day	20	mg/kg	Low	quinidine_Low_15 day
3017172026	350	7	5	Liver	A	quinidine	QND	74	Gavage	15 day	20	mg/kg	Low	quinidine_Low_15 day
3017173006	350	8	2	Liver	A	quinidine	QND	74	Gavage	29 day	20	mg/kg	Low	quinidine_Low_29 day
3017196006	350	8	3	Liver	A	quinidine	QND	74	Gavage	29 day	20	mg/kg	Low	quinidine_Low_29 day
3017173007	350	8	5	Liver	A	quinidine	QND	74	Gavage	29 day	20	mg/kg	Low	quinidine_Low_29 day
3017172003	350	9	1	Liver	A	quinidine	QND	74	Gavage	4 day	60	mg/kg	Middle	quinidine_Middle_4 day
3017172004	350	9	3	Liver	A	quinidine	QND	74	Gavage	4 day	60	mg/kg	Middle	quinidine_Middle_4 day
3017172005	350	9	4	Liver	A	quinidine	QND	74	Gavage	4 day	60	mg/kg	Middle	quinidine_Middle_4 day
3017172015	350	10	2	Liver	A	quinidine	QND	74	Gavage	8 day	60	mg/kg	Middle	quinidine_Middle_8 day
3017172016	350	10	3	Liver	A	quinidine	QND	74	Gavage	8 day	60	mg/kg	Middle	quinidine_Middle_8 day
3017172017	350	10	4	Liver	A	quinidine	QND	74	Gavage	8 day	60	mg/kg	Middle	quinidine_Middle_8 day
3017172027	350	11	2	Liver	A	quinidine	QND	74	Gavage	15 day	60	mg/kg	Middle	quinidine_Middle_15 day
3017172028	350	11	3	Liver	A	quinidine	QND	74	Gavage	15 day	60	mg/kg	Middle	quinidine_Middle_15 day
3017172029	350	11	4	Liver	A	quinidine	QND	74	Gavage	15 day	60	mg/kg	Middle	quinidine_Middle_15 day
3017173008	350	12	1	Liver	A	quinidine	QND	74	Gavage	29 day	60	mg/kg	Middle	quinidine_Middle_29 day
3017173009	350	12	2	Liver	A	quinidine	QND	74	Gavage	29 day	60	mg/kg	Middle	quinidine_Middle_29 day
3017173010	350	12	4	Liver	A	quinidine	QND	74	Gavage	29 day	60	mg/kg	Middle	quinidine_Middle_29 day
3017172006	350	13	1	Liver	A	quinidine	QND	74	Gavage	4 day	200	mg/kg	High	quinidine_High_4 day
3017172007	350	13	3	Liver	A	quinidine	QND	74	Gavage	4 day	200	mg/kg	High	quinidine_High_4 day
3017172008	350	13	4	Liver	A	quinidine	QND	74	Gavage	4 day	200	mg/kg	High	quinidine_High_4 day
3017172018	350	14	1	Liver	A	quinidine	QND	74	Gavage	8 day	200	mg/kg	High	quinidine_High_8 day
3017172019	350	14	2	Liver	A	quinidine	QND	74	Gavage	8 day	200	mg/kg	High	quinidine_High_8 day
3017172020	350	14	3	Liver	A	quinidine	QND	74	Gavage	8 day	200	mg/kg	High	quinidine_High_8 day
3017172030	350	15	2	Liver	A	quinidine	QND	74	Gavage	15 day	200	mg/kg	High	quinidine_High_15 day
3017173001	350	15	4	Liver	A	quinidine	QND	74	Gavage	15 day	200	mg/kg	High	quinidine_High_15 day
3017173002	350	15	5	Liver	A	quinidine	QND	74	Gavage	15 day	200	mg/kg	High	quinidine_High_15 day
3017173011	350	16	1	Liver	A	quinidine	QND	74	Gavage	29 day	200	mg/kg	High	quinidine_High_29 day
3017173012	350	16	2	Liver	A	quinidine	QND	74	Gavage	29 day	200	mg/kg	High	quinidine_High_29 day
3017173013	350	16	4	Liver	A	quinidine	QND	74	Gavage	29 day	200	mg/kg	High	quinidine_High_29 day
3017191005	368	5	1	Liver	A	amitriptyline	AMT	70	Gavage	4 day	15	mg/kg	Low	amitriptyline_Low_4 day
3017191006	368	5	2	Liver	A	amitriptyline	AMT	70	Gavage	4 day	15	mg/kg	Low	amitriptyline_Low_4 day
3017192025	368	5	5	Liver	A	amitriptyline	AMT	70	Gavage	4 day	15	mg/kg	Low	amitriptyline_Low_4 day
3017193005	368	6	2	Liver	A	amitriptyline	AMT	70	Gavage	8 day	15	mg/kg	Low	amitriptyline_Low_8 day
3017193006	368	6	3	Liver	A	amitriptyline	AMT	70	Gavage	8 day	15	mg/kg	Low	amitriptyline_Low_8 day
3017193007	368	6	5	Liver	A	amitriptyline	AMT	70	Gavage	8 day	15	mg/kg	Low	amitriptyline_Low_8 day
3017211010	368	7	2	Liver	A	amitriptyline	AMT	70	Gavage	15 day	15	mg/kg	Low	amitriptyline_Low_15 day
3017211011	368	7	3	Liver	A	amitriptyline	AMT	70	Gavage	15 day	15	mg/kg	Low	amitriptyline_Low_15 day
3017211012	368	7	5	Liver	A	amitriptyline	AMT	70	Gavage	15 day	15	mg/kg	Low	amitriptyline_Low_15 day
3017192016	368	8	3	Liver	A	amitriptyline	AMT	70	Gavage	29 day	15	mg/kg	Low	amitriptyline_Low_29 day
3017192017	368	8	4	Liver	A	amitriptyline	AMT	70	Gavage	29 day	15	mg/kg	Low	amitriptyline_Low_29 day
3017192018	368	8	5	Liver	A	amitriptyline	AMT	70	Gavage	29 day	15	mg/kg	Low	amitriptyline_Low_29 day
3017211007	368	9	3	Liver	A	amitriptyline	AMT	70	Gavage	4 day	50	mg/kg	Middle	amitriptyline_Middle_4 day
3017192027	368	9	4	Liver	A	amitriptyline	AMT	70	Gavage	4 day	50	mg/kg	Middle	amitriptyline_Middle_4 day
3017192028	368	9	5	Liver	A	amitriptyline	AMT	70	Gavage	4 day	50	mg/kg	Middle	amitriptyline_Middle_4 day
3017193008	368	10	1	Liver	A	amitriptyline	AMT	70	Gavage	8 day	50	mg/kg	Middle	amitriptyline_Middle_8 day
3017193009	368	10	2	Liver	A	amitriptyline	AMT	70	Gavage	8 day	50	mg/kg	Middle	amitriptyline_Middle_8 day
3017193010	368	10	5	Liver	A	amitriptyline	AMT	70	Gavage	8 day	50	mg/kg	Middle	amitriptyline_Middle_8 day
3017192007	368	11	1	Liver	A	amitriptyline	AMT	70	Gavage	15 day	50	mg/kg	Middle	amitriptyline_Middle_15 day
3017192008	368	11	2	Liver	A	amitriptyline	AMT	70	Gavage	15 day	50	mg/kg	Middle	amitriptyline_Middle_15 day
3017192009	368	11	3	Liver	A	amitriptyline	AMT	70	Gavage	15 day	50	mg/kg	Middle	amitriptyline_Middle_15 day
3017192019	368	12	1	Liver	A	amitriptyline	AMT	70	Gavage	29 day	50	mg/kg	Middle	amitriptyline_Middle_29 day
3017192020	368	12	3	Liver	A	amitriptyline	AMT	70	Gavage	29 day	50	mg/kg	Middle	amitriptyline_Middle_29 day
3017192021	368	12	5	Liver	A	amitriptyline	AMT	70	Gavage	29 day	50	mg/kg	Middle	amitriptyline_Middle_29 day
3017192029	368	13	1	Liver	A	amitriptyline	AMT	70	Gavage	4 day	150	mg/kg	High	amitriptyline_High_4 day
3017192030	368	13	3	Liver	A	amitriptyline	AMT	70	Gavage	4 day	150	mg/kg	High	amitriptyline_High_4 day
3017193001	368	13	4	Liver	A	amitriptyline	AMT	70	Gavage	4 day	150	mg/kg	High	amitriptyline_High_4 day
3017193011	368	14	1	Liver	A	amitriptyline	AMT	70	Gavage	8 day	150	mg/kg	High	amitriptyline_High_8 day
3017211008	368	14	2	Liver	A	amitriptyline	AMT	70	Gavage	8 day	150	mg/kg	High	amitriptyline_High_8 day
3017193012	368	14	5	Liver	A	amitriptyline	AMT	70	Gavage	8 day	150	mg/kg	High	amitriptyline_High_8 day
3017192010	368	15	1	Liver	A	amitriptyline	AMT	70	Gavage	15 day	150	mg/kg	High	amitriptyline_High_15 day
3017192011	368	15	4	Liver	A	amitriptyline	AMT	70	Gavage	15 day	150	mg/kg	High	amitriptyline_High_15 day
3017192012	368	15	5	Liver	A	amitriptyline	AMT	70	Gavage	15 day	150	mg/kg	High	amitriptyline_High_15 day
3017192022	368	16	1	Liver	A	amitriptyline	AMT	70	Gavage	29 day	150	mg/kg	High	amitriptyline_High_29 day
3017192023	368	16	3	Liver	A	amitriptyline	AMT	70	Gavage	29 day	150	mg/kg	High	amitriptyline_High_29 day
3017192024	368	16	5	Liver	A	amitriptyline	AMT	70	Gavage	29 day	150	mg/kg	High	amitriptyline_High_29 day
3017215023	370	5	2	Liver	A	hydroxyzine	HYZ	71	Gavage	4 day	10	mg/kg	Low	hydroxyzine_Low_4 day
3017215024	370	5	3	Liver	A	hydroxyzine	HYZ	71	Gavage	4 day	10	mg/kg	Low	hydroxyzine_Low_4 day
3017215025	370	5	5	Liver	A	hydroxyzine	HYZ	71	Gavage	4 day	10	mg/kg	Low	hydroxyzine_Low_4 day
3017216005	370	6	3	Liver	A	hydroxyzine	HYZ	71	Gavage	8 day	10	mg/kg	Low	hydroxyzine_Low_8 day
3017216006	370	6	4	Liver	A	hydroxyzine	HYZ	71	Gavage	8 day	10	mg/kg	Low	hydroxyzine_Low_8 day
3017216007	370	6	5	Liver	A	hydroxyzine	HYZ	71	Gavage	8 day	10	mg/kg	Low	hydroxyzine_Low_8 day
3017201029	370	7	1	Liver	A	hydroxyzine	HYZ	71	Gavage	15 day	10	mg/kg	Low	hydroxyzine_Low_15 day
3017201030	370	7	2	Liver	A	hydroxyzine	HYZ	71	Gavage	15 day	10	mg/kg	Low	hydroxyzine_Low_15 day
3017202001	370	7	3	Liver	A	hydroxyzine	HYZ	71	Gavage	15 day	10	mg/kg	Low	hydroxyzine_Low_15 day
3017202011	370	8	1	Liver	A	hydroxyzine	HYZ	71	Gavage	29 day	10	mg/kg	Low	hydroxyzine_Low_29 day
3017202012	370	8	4	Liver	A	hydroxyzine	HYZ	71	Gavage	29 day	10	mg/kg	Low	hydroxyzine_Low_29 day
3017202013	370	8	5	Liver	A	hydroxyzine	HYZ	71	Gavage	29 day	10	mg/kg	Low	hydroxyzine_Low_29 day
3017215026	370	9	1	Liver	A	hydroxyzine	HYZ	71	Gavage	4 day	30	mg/kg	Middle	hydroxyzine_Middle_4 day
3017215027	370	9	4	Liver	B	hydroxyzine	HYZ	71	Gavage	4 day	30	mg/kg	Middle	hydroxyzine_Middle_4 day
3017215028	370	9	5	Liver	A	hydroxyzine	HYZ	71	Gavage	4 day	30	mg/kg	Middle	hydroxyzine_Middle_4 day
3017216008	370	10	1	Liver	A	hydroxyzine	HYZ	71	Gavage	8 day	30	mg/kg	Middle	hydroxyzine_Middle_8 day
3017216009	370	10	3	Liver	A	hydroxyzine	HYZ	71	Gavage	8 day	30	mg/kg	Middle	hydroxyzine_Middle_8 day
3017216010	370	10	5	Liver	A	hydroxyzine	HYZ	71	Gavage	8 day	30	mg/kg	Middle	hydroxyzine_Middle_8 day
3017202002	370	11	1	Liver	A	hydroxyzine	HYZ	71	Gavage	15 day	30	mg/kg	Middle	hydroxyzine_Middle_15 day
3017202003	370	11	2	Liver	A	hydroxyzine	HYZ	71	Gavage	15 day	30	mg/kg	Middle	hydroxyzine_Middle_15 day
3017202004	370	11	4	Liver	A	hydroxyzine	HYZ	71	Gavage	15 day	30	mg/kg	Middle	hydroxyzine_Middle_15 day
3017202014	370	12	2	Liver	A	hydroxyzine	HYZ	71	Gavage	29 day	30	mg/kg	Middle	hydroxyzine_Middle_29 day
3017202015	370	12	4	Liver	A	hydroxyzine	HYZ	71	Gavage	29 day	30	mg/kg	Middle	hydroxyzine_Middle_29 day
3017216022	370	12	5	Liver	A	hydroxyzine	HYZ	71	Gavage	29 day	30	mg/kg	Middle	hydroxyzine_Middle_29 day
3017215029	370	13	2	Liver	A	hydroxyzine	HYZ	71	Gavage	4 day	100	mg/kg	High	hydroxyzine_High_4 day
3017215030	370	13	3	Liver	A	hydroxyzine	HYZ	71	Gavage	4 day	100	mg/kg	High	hydroxyzine_High_4 day
3017216001	370	13	5	Liver	A	hydroxyzine	HYZ	71	Gavage	4 day	100	mg/kg	High	hydroxyzine_High_4 day
3017216011	370	14	2	Liver	A	hydroxyzine	HYZ	71	Gavage	8 day	100	mg/kg	High	hydroxyzine_High_8 day
3017216012	370	14	3	Liver	A	hydroxyzine	HYZ	71	Gavage	8 day	100	mg/kg	High	hydroxyzine_High_8 day
3017216014	370	14	4	Liver	A	hydroxyzine	HYZ	71	Gavage	8 day	100	mg/kg	High	hydroxyzine_High_8 day
3017202005	370	15	1	Liver	A	hydroxyzine	HYZ	71	Gavage	15 day	100	mg/kg	High	hydroxyzine_High_15 day
3017202006	370	15	2	Liver	A	hydroxyzine	HYZ	71	Gavage	15 day	100	mg/kg	High	hydroxyzine_High_15 day
3017202007	370	15	5	Liver	A	hydroxyzine	HYZ	71	Gavage	15 day	100	mg/kg	High	hydroxyzine_High_15 day
3017202017	370	16	1	Liver	A	hydroxyzine	HYZ	71	Gavage	29 day	100	mg/kg	High	hydroxyzine_High_29 day
3017202018	370	16	2	Liver	A	hydroxyzine	HYZ	71	Gavage	29 day	100	mg/kg	High	hydroxyzine_High_29 day
3017202019	370	16	3	Liver	A	hydroxyzine	HYZ	71	Gavage	29 day	100	mg/kg	High	hydroxyzine_High_29 day
3017196010	378	5	1	Liver	A	mefenamic acid	MEF	84	Gavage	4 day	30	mg/kg	Low	mefenamic acid_Low_4 day
3017196011	378	5	3	Liver	C	mefenamic acid	MEF	84	Gavage	4 day	30	mg/kg	Low	mefenamic acid_Low_4 day
3017196012	378	5	4	Liver	C	mefenamic acid	MEF	84	Gavage	4 day	30	mg/kg	Low	mefenamic acid_Low_4 day
3017196022	378	6	1	Liver	A	mefenamic acid	MEF	84	Gavage	8 day	30	mg/kg	Low	mefenamic acid_Low_8 day
3017196023	378	6	3	Liver	A	mefenamic acid	MEF	84	Gavage	8 day	30	mg/kg	Low	mefenamic acid_Low_8 day
3017196024	378	6	5	Liver	A	mefenamic acid	MEF	84	Gavage	8 day	30	mg/kg	Low	mefenamic acid_Low_8 day
3017197029	378	7	1	Liver	A	mefenamic acid	MEF	84	Gavage	15 day	30	mg/kg	Low	mefenamic acid_Low_15 day
3017197030	378	7	4	Liver	A	mefenamic acid	MEF	84	Gavage	15 day	30	mg/kg	Low	mefenamic acid_Low_15 day
3017198025	378	7	5	Liver	A	mefenamic acid	MEF	84	Gavage	15 day	30	mg/kg	Low	mefenamic acid_Low_15 day
3017199029	378	8	1	Liver	A	mefenamic acid	MEF	84	Gavage	29 day	30	mg/kg	Low	mefenamic acid_Low_29 day
3017199030	378	8	3	Liver	A	mefenamic acid	MEF	84	Gavage	29 day	30	mg/kg	Low	mefenamic acid_Low_29 day
3017200001	378	8	5	Liver	A	mefenamic acid	MEF	84	Gavage	29 day	30	mg/kg	Low	mefenamic acid_Low_29 day
3017196013	378	9	2	Liver	A	mefenamic acid	MEF	84	Gavage	4 day	100	mg/kg	Middle	mefenamic acid_Middle_4 day
3017196014	378	9	3	Liver	C	mefenamic acid	MEF	84	Gavage	4 day	100	mg/kg	Middle	mefenamic acid_Middle_4 day
3017196015	378	9	4	Liver	B	mefenamic acid	MEF	84	Gavage	4 day	100	mg/kg	Middle	mefenamic acid_Middle_4 day
3017196025	378	10	2	Liver	A	mefenamic acid	MEF	84	Gavage	8 day	100	mg/kg	Middle	mefenamic acid_Middle_8 day
3017196026	378	10	3	Liver	A	mefenamic acid	MEF	84	Gavage	8 day	100	mg/kg	Middle	mefenamic acid_Middle_8 day
3017196027	378	10	5	Liver	A	mefenamic acid	MEF	84	Gavage	8 day	100	mg/kg	Middle	mefenamic acid_Middle_8 day
3017198026	378	11	1	Liver	A	mefenamic acid	MEF	84	Gavage	15 day	100	mg/kg	Middle	mefenamic acid_Middle_15 day
3017198027	378	11	3	Liver	A	mefenamic acid	MEF	84	Gavage	15 day	100	mg/kg	Middle	mefenamic acid_Middle_15 day
3017198028	378	11	4	Liver	A	mefenamic acid	MEF	84	Gavage	15 day	100	mg/kg	Middle	mefenamic acid_Middle_15 day
3017200002	378	12	2	Liver	A	mefenamic acid	MEF	84	Gavage	29 day	100	mg/kg	Middle	mefenamic acid_Middle_29 day
3017200003	378	12	3	Liver	A	mefenamic acid	MEF	84	Gavage	29 day	100	mg/kg	Middle	mefenamic acid_Middle_29 day
3017200004	378	12	4	Liver	A	mefenamic acid	MEF	84	Gavage	29 day	100	mg/kg	Middle	mefenamic acid_Middle_29 day
3017196016	378	13	1	Liver	A	mefenamic acid	MEF	84	Gavage	4 day	300	mg/kg	High	mefenamic acid_High_4 day
3017196017	378	13	4	Liver	A	mefenamic acid	MEF	84	Gavage	4 day	300	mg/kg	High	mefenamic acid_High_4 day
3017196018	378	13	5	Liver	B	mefenamic acid	MEF	84	Gavage	4 day	300	mg/kg	High	mefenamic acid_High_4 day
3017196028	378	14	1	Liver	A	mefenamic acid	MEF	84	Gavage	8 day	300	mg/kg	High	mefenamic acid_High_8 day
3017196029	378	14	3	Liver	A	mefenamic acid	MEF	84	Gavage	8 day	300	mg/kg	High	mefenamic acid_High_8 day
3017196030	378	14	5	Liver	A	mefenamic acid	MEF	84	Gavage	8 day	300	mg/kg	High	mefenamic acid_High_8 day
3017198029	378	15	1	Liver	A	mefenamic acid	MEF	84	Gavage	15 day	300	mg/kg	High	mefenamic acid_High_15 day
3017198030	378	15	2	Liver	A	mefenamic acid	MEF	84	Gavage	15 day	300	mg/kg	High	mefenamic acid_High_15 day
3017199025	378	15	3	Liver	A	mefenamic acid	MEF	84	Gavage	15 day	300	mg/kg	High	mefenamic acid_High_15 day
3017200005	378	16	1	Liver	A	mefenamic acid	MEF	84	Gavage	29 day	300	mg/kg	High	mefenamic acid_High_29 day
3017200006	378	16	2	Liver	A	mefenamic acid	MEF	84	Gavage	29 day	300	mg/kg	High	mefenamic acid_High_29 day
3017200007	378	16	4	Liver	A	mefenamic acid	MEF	84	Gavage	29 day	300	mg/kg	High	mefenamic acid_High_29 day
3017208004	380	5	2	Liver	A	famotidine	FAM	85	Gavage	4 day	100	mg/kg	Low	famotidine_Low_4 day
3017208005	380	5	3	Liver	A	famotidine	FAM	85	Gavage	4 day	100	mg/kg	Low	famotidine_Low_4 day
3017208006	380	5	4	Liver	A	famotidine	FAM	85	Gavage	4 day	100	mg/kg	Low	famotidine_Low_4 day
3017208016	380	6	1	Liver	A	famotidine	FAM	85	Gavage	8 day	100	mg/kg	Low	famotidine_Low_8 day
3017208017	380	6	2	Liver	A	famotidine	FAM	85	Gavage	8 day	100	mg/kg	Low	famotidine_Low_8 day
3017208018	380	6	4	Liver	A	famotidine	FAM	85	Gavage	8 day	100	mg/kg	Low	famotidine_Low_8 day
3017202023	380	7	1	Liver	A	famotidine	FAM	85	Gavage	15 day	100	mg/kg	Low	famotidine_Low_15 day
3017202024	380	7	3	Liver	A	famotidine	FAM	85	Gavage	15 day	100	mg/kg	Low	famotidine_Low_15 day
3017202025	380	7	5	Liver	A	famotidine	FAM	85	Gavage	15 day	100	mg/kg	Low	famotidine_Low_15 day
3017203005	380	8	2	Liver	A	famotidine	FAM	85	Gavage	29 day	100	mg/kg	Low	famotidine_Low_29 day
3017203006	380	8	3	Liver	A	famotidine	FAM	85	Gavage	29 day	100	mg/kg	Low	famotidine_Low_29 day
3017203007	380	8	4	Liver	A	famotidine	FAM	85	Gavage	29 day	100	mg/kg	Low	famotidine_Low_29 day
3017208007	380	9	1	Liver	A	famotidine	FAM	85	Gavage	4 day	300	mg/kg	Middle	famotidine_Middle_4 day
3017208008	380	9	3	Liver	A	famotidine	FAM	85	Gavage	4 day	300	mg/kg	Middle	famotidine_Middle_4 day
3017208009	380	9	4	Liver	A	famotidine	FAM	85	Gavage	4 day	300	mg/kg	Middle	famotidine_Middle_4 day
3017208019	380	10	1	Liver	A	famotidine	FAM	85	Gavage	8 day	300	mg/kg	Middle	famotidine_Middle_8 day
3017208020	380	10	3	Liver	A	famotidine	FAM	85	Gavage	8 day	300	mg/kg	Middle	famotidine_Middle_8 day
3017208021	380	10	5	Liver	A	famotidine	FAM	85	Gavage	8 day	300	mg/kg	Middle	famotidine_Middle_8 day
3017202026	380	11	2	Liver	A	famotidine	FAM	85	Gavage	15 day	300	mg/kg	Middle	famotidine_Middle_15 day
3017202027	380	11	3	Liver	A	famotidine	FAM	85	Gavage	15 day	300	mg/kg	Middle	famotidine_Middle_15 day
3017202028	380	11	4	Liver	A	famotidine	FAM	85	Gavage	15 day	300	mg/kg	Middle	famotidine_Middle_15 day
3017203008	380	12	2	Liver	A	famotidine	FAM	85	Gavage	29 day	300	mg/kg	Middle	famotidine_Middle_29 day
3017203009	380	12	3	Liver	A	famotidine	FAM	85	Gavage	29 day	300	mg/kg	Middle	famotidine_Middle_29 day
3017203010	380	12	5	Liver	A	famotidine	FAM	85	Gavage	29 day	300	mg/kg	Middle	famotidine_Middle_29 day
3017208010	380	13	1	Liver	A	famotidine	FAM	85	Gavage	4 day	1000	mg/kg	High	famotidine_High_4 day
3017208011	380	13	2	Liver	A	famotidine	FAM	85	Gavage	4 day	1000	mg/kg	High	famotidine_High_4 day
3017208012	380	13	5	Liver	A	famotidine	FAM	85	Gavage	4 day	1000	mg/kg	High	famotidine_High_4 day
3017208022	380	14	3	Liver	A	famotidine	FAM	85	Gavage	8 day	1000	mg/kg	High	famotidine_High_8 day
3017208023	380	14	4	Liver	A	famotidine	FAM	85	Gavage	8 day	1000	mg/kg	High	famotidine_High_8 day
3017208024	380	14	5	Liver	A	famotidine	FAM	85	Gavage	8 day	1000	mg/kg	High	famotidine_High_8 day
3017202029	380	15	1	Liver	A	famotidine	FAM	85	Gavage	15 day	1000	mg/kg	High	famotidine_High_15 day
3017202030	380	15	4	Liver	A	famotidine	FAM	85	Gavage	15 day	1000	mg/kg	High	famotidine_High_15 day
3017203001	380	15	5	Liver	A	famotidine	FAM	85	Gavage	15 day	1000	mg/kg	High	famotidine_High_15 day
3017203011	380	16	1	Liver	A	famotidine	FAM	85	Gavage	29 day	1000	mg/kg	High	famotidine_High_29 day
3017203012	380	16	2	Liver	A	famotidine	FAM	85	Gavage	29 day	1000	mg/kg	High	famotidine_High_29 day
3017203013	380	16	4	Liver	A	famotidine	FAM	85	Gavage	29 day	1000	mg/kg	High	famotidine_High_29 day
3017214005	382	5	1	Liver	A	ranitidine	RAN	86	Gavage	4 day	100	mg/kg	Low	ranitidine_Low_4 day
3017214006	382	5	4	Liver	A	ranitidine	RAN	86	Gavage	4 day	100	mg/kg	Low	ranitidine_Low_4 day
3017214007	382	5	5	Liver	A	ranitidine	RAN	86	Gavage	4 day	100	mg/kg	Low	ranitidine_Low_4 day
3017214017	382	6	2	Liver	A	ranitidine	RAN	86	Gavage	8 day	100	mg/kg	Low	ranitidine_Low_8 day
3017214018	382	6	3	Liver	A	ranitidine	RAN	86	Gavage	8 day	100	mg/kg	Low	ranitidine_Low_8 day
3017214019	382	6	5	Liver	A	ranitidine	RAN	86	Gavage	8 day	100	mg/kg	Low	ranitidine_Low_8 day
3017214029	382	7	2	Liver	A	ranitidine	RAN	86	Gavage	15 day	100	mg/kg	Low	ranitidine_Low_15 day
3017214030	382	7	3	Liver	A	ranitidine	RAN	86	Gavage	15 day	100	mg/kg	Low	ranitidine_Low_15 day
3017215001	382	7	5	Liver	A	ranitidine	RAN	86	Gavage	15 day	100	mg/kg	Low	ranitidine_Low_15 day
3017215011	382	8	1	Liver	A	ranitidine	RAN	86	Gavage	29 day	100	mg/kg	Low	ranitidine_Low_29 day
3017215012	382	8	4	Liver	A	ranitidine	RAN	86	Gavage	29 day	100	mg/kg	Low	ranitidine_Low_29 day
3017215013	382	8	5	Liver	A	ranitidine	RAN	86	Gavage	29 day	100	mg/kg	Low	ranitidine_Low_29 day
3017214008	382	9	3	Liver	A	ranitidine	RAN	86	Gavage	4 day	300	mg/kg	Middle	ranitidine_Middle_4 day
3017214009	382	9	4	Liver	A	ranitidine	RAN	86	Gavage	4 day	300	mg/kg	Middle	ranitidine_Middle_4 day
3017214010	382	9	5	Liver	A	ranitidine	RAN	86	Gavage	4 day	300	mg/kg	Middle	ranitidine_Middle_4 day
3017214020	382	10	1	Liver	A	ranitidine	RAN	86	Gavage	8 day	300	mg/kg	Middle	ranitidine_Middle_8 day
3017214021	382	10	2	Liver	A	ranitidine	RAN	86	Gavage	8 day	300	mg/kg	Middle	ranitidine_Middle_8 day
3017214022	382	10	3	Liver	A	ranitidine	RAN	86	Gavage	8 day	300	mg/kg	Middle	ranitidine_Middle_8 day
3017215002	382	11	1	Liver	A	ranitidine	RAN	86	Gavage	15 day	300	mg/kg	Middle	ranitidine_Middle_15 day
3017215003	382	11	3	Liver	A	ranitidine	RAN	86	Gavage	15 day	300	mg/kg	Middle	ranitidine_Middle_15 day
3017215004	382	11	4	Liver	A	ranitidine	RAN	86	Gavage	15 day	300	mg/kg	Middle	ranitidine_Middle_15 day
3017215014	382	12	1	Liver	A	ranitidine	RAN	86	Gavage	29 day	300	mg/kg	Middle	ranitidine_Middle_29 day
3017215015	382	12	3	Liver	A	ranitidine	RAN	86	Gavage	29 day	300	mg/kg	Middle	ranitidine_Middle_29 day
3017215016	382	12	4	Liver	A	ranitidine	RAN	86	Gavage	29 day	300	mg/kg	Middle	ranitidine_Middle_29 day
3017214011	382	13	1	Liver	A	ranitidine	RAN	86	Gavage	4 day	1000	mg/kg	High	ranitidine_High_4 day
3017214012	382	13	3	Liver	A	ranitidine	RAN	86	Gavage	4 day	1000	mg/kg	High	ranitidine_High_4 day
3017214013	382	13	4	Liver	A	ranitidine	RAN	86	Gavage	4 day	1000	mg/kg	High	ranitidine_High_4 day
3017214023	382	14	1	Liver	A	ranitidine	RAN	86	Gavage	8 day	1000	mg/kg	High	ranitidine_High_8 day
3017214024	382	14	2	Liver	A	ranitidine	RAN	86	Gavage	8 day	1000	mg/kg	High	ranitidine_High_8 day
3017214025	382	14	5	Liver	A	ranitidine	RAN	86	Gavage	8 day	1000	mg/kg	High	ranitidine_High_8 day
3017215005	382	15	2	Liver	A	ranitidine	RAN	86	Gavage	15 day	1000	mg/kg	High	ranitidine_High_15 day
3017215006	382	15	3	Liver	A	ranitidine	RAN	86	Gavage	15 day	1000	mg/kg	High	ranitidine_High_15 day
3017215007	382	15	4	Liver	A	ranitidine	RAN	86	Gavage	15 day	1000	mg/kg	High	ranitidine_High_15 day
3017215017	382	16	2	Liver	A	ranitidine	RAN	86	Gavage	29 day	1000	mg/kg	High	ranitidine_High_29 day
[truncated: 1,804 more rows]

## Sheet: pathology_findings
BARCODE	EXP_ID	GROUP_ID	INDIVIDUAL_ID	COMPOUND_NAME	DOSE_LEVEL	SACRIFICE_PERIOD	ORGAN	FINDING_TYPE	TOPOGRAPHY_TYPE	GRADE_TYPE	SP_FLG	label
[truncated: 5,345 more rows]
